# Supplementary material for: Transfer learning enables identification of multiple types of RNA modifications using nanopore direct RNA sequencing
Source: Nat Commun. 2024 May 14;15:4049. doi: 10.1038/s41467-024-48437-4 (PMC11094168; doi:10.1038/s41467-024-48437-4)
Supplement: Supplementary file 4 — Supplementary Data 1 [file 41467_2024_48437_MOESM4_ESM.xlsx]

## Sheet: Supplementary Data 1
Supplementary Data 1: m6A-modified sites detected by TandemMod in rice control sample.
chromosome	chromosome site	transcript	transcript site	motif	m6A count	A count
Chr5	1869811	LOC_Os05g04170.3	966	TCACA	4	12
Chr5	1869360	LOC_Os05g04170.3	1169	TGAAA	6	12
Chr5	1869358	LOC_Os05g04170.3	1171	AAAGC	4	12
Chr5	1869355	LOC_Os05g04170.3	1174	GCAGG	4	12
Chr5	1869177	LOC_Os05g04170.3	1232	TCAAA	4	12
Chr5	1869127	LOC_Os05g04170.3	1282	CCATT	4	12
Chr5	1869124	LOC_Os05g04170.3	1285	TTAAG	4	12
Chr5	1868170	LOC_Os05g04170.3	1586	ACACA	6	13
Chr5	1868047	LOC_Os05g04170.3	1635	TGACC	4	13
Chr5	1868017	LOC_Os05g04170.3	1665	ACAAG	4	13
Chr5	1867830	LOC_Os05g04170.3	1756	AGATC	4	12
Chr5	1867683	LOC_Os05g04170.3	1903	GCAAA	4	13
Chr5	1867150	LOC_Os05g04170.3	2114	TGAAC	4	13
Chr1	32975701	LOC_Os01g57073.1	2668	GGATT	5	15
Chr1	32976598	LOC_Os01g57073.1	3104	GGACT	8	16
Chr1	32976602	LOC_Os01g57073.1	3108	TGACA	5	16
Chr1	32976681	LOC_Os01g57073.1	3187	TGAAT	5	15
Chr1	32976688	LOC_Os01g57073.1	3194	TGACG	5	15
Chr1	32976714	LOC_Os01g57073.1	3220	ACACG	6	14
Chr3	18456007	LOC_Os03g32270.1	306	ACACC	18	51
Chr3	18451711	LOC_Os03g32270.1	604	CTACA	30	57
Chr3	18451360	LOC_Os03g32270.1	955	TGACA	21	60
Chr3	18451181	LOC_Os03g32270.1	1134	AAACC	24	54
Chr3	18451147	LOC_Os03g32270.1	1168	GGATG	19	39
Chr4	26646702	LOC_Os04g45040.1	983	AGACC	4	11
Chr4	26647064	LOC_Os04g45040.1	1049	CAAGC	4	11
Chr4	26647274	LOC_Os04g45040.1	1259	GCAGA	8	12
Chr4	26647276	LOC_Os04g45040.1	1261	AGAAA	6	12
Chr4	26647277	LOC_Os04g45040.1	1262	GAAAG	4	12
Chr4	26647467	LOC_Os04g45040.1	1353	GCAAA	7	13
Chr4	26647468	LOC_Os04g45040.1	1354	CAAAG	6	13
Chr4	26647469	LOC_Os04g45040.1	1355	AAAGA	5	13
Chr4	26647585	LOC_Os04g45040.1	1471	GTACA	6	13
Chr4	26648954	LOC_Os04g45040.1	1663	GAACC	6	14
Chr4	26649820	LOC_Os04g45040.1	1913	AGACA	8	16
Chr4	26649923	LOC_Os04g45040.1	2016	GGACT	11	16
Chr4	26650053	LOC_Os04g45040.1	2146	GGATA	12	16
Chr4	26650055	LOC_Os04g45040.1	2148	ATACT	5	16
Chr4	26650136	LOC_Os04g45040.1	2229	TGACT	6	11
Chr10	4832216	LOC_Os10g08930.1	163	GCATG	51	150
Chr10	4832464	LOC_Os10g08930.1	289	TCAAG	61	151
Chr4	9094466	LOC_Os04g16722.1	392	ACACT	43	142
Chr4	9094630	LOC_Os04g16722.1	556	GCATC	67	161
Chr4	9094651	LOC_Os04g16722.1	577	GCAGC	75	165
Chr1	27780775	LOC_Os01g48444.1	937	TCAGA	10	31
Chr1	27780777	LOC_Os01g48444.1	939	AGACC	25	31
Chr3	5658997	LOC_Os03g11010.1	219	CAAGG	4	13
Chr3	5656619	LOC_Os03g11010.1	1111	TTACA	8	15
Chr3	5655745	LOC_Os03g11010.1	1487	TTACA	6	15
Chr3	5655370	LOC_Os03g11010.1	1862	GTATT	6	15
Chr7	523808	LOC_Os07g01870.1	851	TGAAT	18	49
Chr7	523805	LOC_Os07g01870.1	854	ATACT	22	48
Chr7	523802	LOC_Os07g01870.1	857	CTAGA	16	47
Chr8	22191528	LOC_Os08g35190.2	1296	CGATA	7	18
Chr8	22191676	LOC_Os08g35190.2	1444	AGAAA	6	17
Chr1	32173501	LOC_Os01g55870.1	631	ACAAG	8	20
Chr1	32171992	LOC_Os01g55870.1	1239	GGAAA	7	20
Chr1	32171991	LOC_Os01g55870.1	1240	GAAAG	7	20
Chr1	32171990	LOC_Os01g55870.1	1241	AAAGA	15	20
Chr1	32171988	LOC_Os01g55870.1	1243	AGACA	14	20
Chr1	32171964	LOC_Os01g55870.1	1267	GGACA	13	20
Chr1	32171962	LOC_Os01g55870.1	1269	ACAAC	7	20
Chr1	32171913	LOC_Os01g55870.1	1318	AGAAC	6	19
Chr12	27388903	LOC_Os12g44150.1	962	CCAGA	9	19
Chr12	27389080	LOC_Os12g44150.1	1052	GCACA	11	19
Chr12	27391239	LOC_Os12g44150.1	2100	TCAGA	11	32
Chr12	27392396	LOC_Os12g44150.1	2578	TCACA	10	33
Chr12	27392398	LOC_Os12g44150.1	2580	ACAAG	12	33
Chr12	27393319	LOC_Os12g44150.1	3085	AGACC	16	34
Chr12	27393456	LOC_Os12g44150.1	3222	GAATT	10	33
Chr7	24319327	LOC_Os07g40580.1	379	GCACA	63	145
Chr7	24318073	LOC_Os07g40580.1	635	TCAAG	50	150
Chr7	24317959	LOC_Os07g40580.1	749	ACAAA	49	147
Chr7	24317957	LOC_Os07g40580.1	751	AAAAG	66	147
Chr7	24317956	LOC_Os07g40580.1	752	AAAGA	80	147
Chr7	24317954	LOC_Os07g40580.1	754	AGACA	61	147
Chr7	24317872	LOC_Os07g40580.1	836	TGACA	49	146
Chr3	31605950	LOC_Os03g55540.1	287	GCAGG	10	22
Chr3	31605599	LOC_Os03g55540.1	638	CAACA	11	28
Chr3	31605432	LOC_Os03g55540.1	805	GCAAC	13	31
Chr3	31605302	LOC_Os03g55540.1	935	CAAGA	11	31
Chr3	31605122	LOC_Os03g55540.1	1115	ATACA	10	30
Chr3	31605114	LOC_Os03g55540.1	1123	ATACA	12	29
Chr4	23660968	LOC_Os04g39700.1	839	TGACT	36	76
Chr5	16562415	LOC_Os05g28290.1	1125	TGACA	22	73
Chr3	23512716	LOC_Os03g42259.1	864	GTATT	5	15
Chr3	23512633	LOC_Os03g42259.1	947	TAATA	4	13
Chr8	22559006	LOC_Os08g35760.1	92	GCACA	263	623
Chr11	9004726	LOC_Os11g16320.1	1072	CTACA	6	17
Chr11	9004943	LOC_Os11g16320.1	1289	CAATA	5	15
Chr11	9004955	LOC_Os11g16320.1	1301	GAAGA	5	13
Chr11	9004957	LOC_Os11g16320.1	1303	AGACA	4	12
Chr11	3296918	LOC_Os11g06750.1	1386	GGACC	68	114
Chr11	3296984	LOC_Os11g06750.1	1452	GGATT	25	65
Chr1	2693589	LOC_Os01g05650.1	302	GCAGA	23	60
Chr3	14433803	LOC_Os03g25270.1	649	ACAGA	13	30
Chr3	14433903	LOC_Os03g25270.1	651	AGAGG	10	29
Chr3	14434933	LOC_Os03g25270.1	941	GCACA	9	28
Chr3	14434935	LOC_Os03g25270.1	943	ACAGT	10	28
Chr3	14435109	LOC_Os03g25270.1	1117	TGACA	9	26
Chr3	14435138	LOC_Os03g25270.1	1146	AAAAA	8	26
Chr12	728479	LOC_Os12g02300.1	590	CAATG	64	199
Chr8	4565166	LOC_Os08g08040.1	435	TGATG	12	34
Chr11	23431826	LOC_Os11g39370.1	2000	GGAGT	7	20
Chr11	23431509	LOC_Os11g39370.1	2317	CTATA	8	20
Chr11	23431462	LOC_Os11g39370.1	2364	ATAAG	7	20
Chr11	23431383	LOC_Os11g39370.1	2443	ATAGA	7	20
Chr11	23431381	LOC_Os11g39370.1	2445	AGACA	8	20
Chr11	23431379	LOC_Os11g39370.1	2447	ACATA	7	20
Chr11	23431377	LOC_Os11g39370.1	2449	ATAGA	7	20
Chr11	23431375	LOC_Os11g39370.1	2451	AGACT	8	20
Chr11	23431372	LOC_Os11g39370.1	2454	CTACA	9	20
Chr11	23431370	LOC_Os11g39370.1	2456	ACAGA	8	20
Chr11	23431368	LOC_Os11g39370.1	2458	AGACT	6	19
Chr2	28582544	LOC_Os02g46850.1	1608	ACATT	5	14
Chr2	28582215	LOC_Os02g46850.1	1937	ACAAG	5	14
Chr2	34352248	LOC_Os02g56130.1	660	TGACA	7	22
Chr2	34353148	LOC_Os02g56130.1	743	CCAAG	8	23
Chr2	34353419	LOC_Os02g56130.1	1014	GTATC	8	23
Chr2	34353426	LOC_Os02g56130.1	1021	TGACT	7	23
Chr2	34353489	LOC_Os02g56130.1	1084	TGACT	6	14
Chr1	24182659	LOC_Os01g42520.1	367	GCACG	4	11
Chr1	24183130	LOC_Os01g42520.1	838	GTACG	7	20
Chr1	24183345	LOC_Os01g42520.1	1053	CCAAG	10	27
Chr1	24183798	LOC_Os01g42520.1	1506	TCACA	9	28
Chr1	24183800	LOC_Os01g42520.1	1508	ACAAG	11	28
Chr8	27965222	LOC_Os08g44450.1	682	TTACA	8	23
Chr8	27965391	LOC_Os08g44450.1	851	GGACC	18	20
Chr6	28994395	LOC_Os06g47940.1	428	CCAGC	9	20
Chr2	13039621	LOC_Os02g21920.1	609	CTACG	10	28
Chr2	13039680	LOC_Os02g21920.1	668	ACACC	9	28
Chr3	16304540	LOC_Os03g28330.4	661	CTACA	4	13
Chr3	16303636	LOC_Os03g28330.4	1156	TGAGA	14	32
Chr5	22620030	LOC_Os05g38550.2	911	GGAAT	29	73
Chr5	22620082	LOC_Os05g38550.2	963	ATAAC	12	32
Chr5	22620083	LOC_Os05g38550.2	964	TAACA	11	32
Chr1	21154556	LOC_Os01g37820.1	710	ATATA	4	13
Chr1	21154554	LOC_Os01g37820.1	712	ATAGT	5	13
Chr1	21154165	LOC_Os01g37820.1	874	GTATG	6	14
Chr1	21152121	LOC_Os01g37820.1	1115	ATAGC	5	15
Chr1	21151855	LOC_Os01g37820.1	1381	ACAAA	6	16
Chr1	21151854	LOC_Os01g37820.1	1382	CAAAG	6	16
Chr1	21151804	LOC_Os01g37820.1	1432	TCACA	5	16
Chr1	21151753	LOC_Os01g37820.1	1483	TGAGA	5	16
Chr1	21151751	LOC_Os01g37820.1	1485	AGACT	6	16
Chr1	21151713	LOC_Os01g37820.1	1523	AAACT	8	16
Chr1	21151679	LOC_Os01g37820.1	1557	TTACA	4	12
Chr1	21151655	LOC_Os01g37820.1	1581	TCAAG	4	11
Chr1	21151654	LOC_Os01g37820.1	1582	CAAGA	6	11
Chr1	21151652	LOC_Os01g37820.1	1584	AGACT	6	11
Chr1	6455349	LOC_Os01g11900.1	5747	TGATA	5	12
Chr1	6455663	LOC_Os01g11900.1	6061	ATACA	4	12
Chr1	6455734	LOC_Os01g11900.1	6132	GCATG	4	12
Chr1	6455758	LOC_Os01g11900.1	6156	TAACT	4	12
Chr1	6455780	LOC_Os01g11900.1	6178	GAACC	4	11
Chr4	28047124	LOC_Os04g47220.1	588	CGAGA	119	374
Chr9	13996462	LOC_Os09g23550.1	1470	CAAAC	9	29
Chr1	8414070	LOC_Os01g15010.1	995	TGACG	17	40
Chr9	22766805	LOC_Os09g39670.1	1105	AGATA	5	16
Chr9	22766841	LOC_Os09g39670.1	1141	GTAAA	5	16
Chr9	22766842	LOC_Os09g39670.1	1142	TAAAG	5	16
Chr9	22766843	LOC_Os09g39670.1	1143	AAAGT	5	16
Chr9	22766903	LOC_Os09g39670.1	1203	TCAAA	5	14
Chr9	22766904	LOC_Os09g39670.1	1204	CAAAC	7	14
Chr9	22766905	LOC_Os09g39670.1	1205	AAACC	8	14
Chr1	35153899	LOC_Os01g60790.1	117	ACAAG	25	69
Chr1	35153900	LOC_Os01g60790.1	118	CAAGC	23	69
Chr1	35153903	LOC_Os01g60790.1	121	GCACG	27	69
Chr1	35155611	LOC_Os01g60790.1	562	CTAGG	29	71
Chr1	35155614	LOC_Os01g60790.1	565	GGACC	35	69
Chr6	29527421	LOC_Os06g48780.1	618	CAACA	15	31
Chr2	18372790	LOC_Os02g30810.1	103	CCAGC	7	17
Chr2	18372785	LOC_Os02g30810.1	108	GGAGG	6	17
Chr2	18372734	LOC_Os02g30810.1	159	TCAAT	6	18
Chr2	18372480	LOC_Os02g30810.1	413	TTAGC	7	23
Chr2	24777957	LOC_Os02g40880.1	609	TTAGA	52	122
Chr2	24777943	LOC_Os02g40880.1	623	TGACT	77	116
Chr2	24777929	LOC_Os02g40880.1	637	TAAAT	27	84
Chr2	24777928	LOC_Os02g40880.1	638	AAATA	26	84
Chr2	34930376	LOC_Os02g57040.1	107	GCAAG	10	31
Chr2	34930377	LOC_Os02g57040.1	108	CAAGG	14	31
Chr2	34930380	LOC_Os02g57040.1	111	GGAGG	10	31
Chr2	34930613	LOC_Os02g57040.1	197	CCAAC	22	66
Chr2	34930614	LOC_Os02g57040.1	198	CAACA	23	66
Chr2	34930727	LOC_Os02g57040.1	311	GCAAG	27	67
Chr2	34931638	LOC_Os02g57040.1	502	ACAGG	36	70
Chr2	34933007	LOC_Os02g57040.1	847	GCAAA	34	72
Chr2	34933063	LOC_Os02g57040.1	903	CCAAC	25	72
Chr2	34933064	LOC_Os02g57040.1	904	CAACA	22	72
Chr2	34933083	LOC_Os02g57040.1	923	TTACA	38	72
Chr2	34933846	LOC_Os02g57040.1	1270	GCAAC	28	72
Chr2	34933986	LOC_Os02g57040.1	1410	TGACA	27	63
Chr7	20311943	LOC_Os07g33997.1	471	GCAGA	88	175
Chr7	20311945	LOC_Os07g33997.1	473	AGACC	100	175
Chr7	20311976	LOC_Os07g33997.1	504	TGACA	82	173
Chr2	2560830	LOC_Os02g05330.1	1570	GGACG	21	35
Chr2	2560858	LOC_Os02g05330.1	1598	GGACG	17	32
Chr2	2560954	LOC_Os02g05330.1	1694	GGAGA	14	26
Chr2	2560956	LOC_Os02g05330.1	1696	AGACA	9	25
Chr1	34610358	LOC_Os01g59840.1	214	GTACA	4	11
Chr1	34609856	LOC_Os01g59840.1	293	ATATA	4	12
Chr1	34608925	LOC_Os01g59840.1	523	TCAGG	4	12
Chr1	34608014	LOC_Os01g59840.1	805	TAACA	5	12
Chr1	34607623	LOC_Os01g59840.1	964	TCAAG	7	13
Chr1	34607065	LOC_Os01g59840.1	1089	CAAGG	4	12
Chr1	34607059	LOC_Os01g59840.1	1095	GTAAG	10	12
Chr1	34607058	LOC_Os01g59840.1	1096	TAAGG	10	12
Chr1	34607047	LOC_Os01g59840.1	1107	GCACA	6	12
Chr1	34607045	LOC_Os01g59840.1	1109	ACAAA	4	12
Chr1	34607044	LOC_Os01g59840.1	1110	CAAAC	6	12
Chr1	34607043	LOC_Os01g59840.1	1111	AAACA	5	12
Chr1	34607040	LOC_Os01g59840.1	1114	CAATG	4	12
Chr1	34606483	LOC_Os01g59840.1	1135	CTATG	4	12
Chr1	34606397	LOC_Os01g59840.1	1221	GGAAA	7	12
Chr1	34606396	LOC_Os01g59840.1	1222	GAAAG	7	12
Chr1	34606395	LOC_Os01g59840.1	1223	AAAGT	5	12
Chr1	34606235	LOC_Os01g59840.1	1227	TTAAA	11	12
Chr1	34606234	LOC_Os01g59840.1	1228	TAAAG	8	12
Chr1	34606233	LOC_Os01g59840.1	1229	AAAGC	6	12
Chr1	34606208	LOC_Os01g59840.1	1254	TCAGG	4	12
Chr1	34606144	LOC_Os01g59840.1	1318	ACATA	7	12
Chr1	34605825	LOC_Os01g59840.1	1475	GAAGC	5	12
Chr1	37315476	LOC_Os01g64270.1	186	CGAGA	7	22
Chr1	37316220	LOC_Os01g64270.1	745	ATACA	6	17
Chr1	30885587	LOC_Os01g53730.1	655	GTATC	22	56
Chr1	30885467	LOC_Os01g53730.1	775	ATACA	16	53
Chr8	5375216	LOC_Os08g09250.2	672	CGAGA	70	163
Chr8	5375214	LOC_Os08g09250.2	674	AGAAG	50	163
Chr8	5373421	LOC_Os08g09250.2	1221	TGACT	55	153
Chr8	5373398	LOC_Os08g09250.2	1244	ACAAG	51	140
Chr8	5373397	LOC_Os08g09250.2	1245	CAAGG	51	139
Chr8	5373394	LOC_Os08g09250.2	1248	GGACC	98	134
Chr2	31721145	LOC_Os02g51790.1	484	GCAAA	58	132
Chr2	31721147	LOC_Os02g51790.1	486	AAAGC	53	132
Chr2	31721214	LOC_Os02g51790.1	553	AGACA	41	131
Chr2	31721337	LOC_Os02g51790.1	676	AAAAC	41	119
Chr2	31721338	LOC_Os02g51790.1	677	AAACC	48	119
Chr8	27566082	LOC_Os08g43580.1	530	AAACT	43	140
Chr8	27566009	LOC_Os08g43580.1	603	TGACT	54	134
Chr8	27565985	LOC_Os08g43580.1	627	AGATT	70	118
Chr1	26891457	LOC_Os01g47080.1	1327	CGAGC	9	25
Chr1	26888631	LOC_Os01g47080.1	2008	GCAAG	16	29
Chr1	26888630	LOC_Os01g47080.1	2009	CAAGA	13	29
Chr1	26888628	LOC_Os01g47080.1	2011	AGACA	10	29
Chr1	26888478	LOC_Os01g47080.1	2161	AGATT	13	29
Chr1	26888470	LOC_Os01g47080.1	2169	TGAAC	14	28
Chr1	26888469	LOC_Os01g47080.1	2170	GAACA	12	28
Chr2	316888	LOC_Os02g01560.1	974	CCAGA	100	267
Chr2	316886	LOC_Os02g01560.1	976	AGACT	130	267
Chr2	316807	LOC_Os02g01560.1	1055	CGACT	98	250
Chr9	14613074	LOC_Os09g24540.1	208	GCAAG	18	54
Chr9	14613059	LOC_Os09g24540.1	223	GCAAG	26	55
Chr9	14612626	LOC_Os09g24540.1	337	ACAAC	19	57
Chr9	14612617	LOC_Os09g24540.1	346	ACAAG	19	57
Chr9	14611077	LOC_Os09g24540.1	640	GCACT	18	59
Chr9	14610992	LOC_Os09g24540.1	725	TAACC	18	58
Chr2	18921705	LOC_Os02g32030.1	2896	AAACT	50	157
Chr5	14194388	LOC_Os05g24601.1	741	ATATC	9	29
Chr5	14194472	LOC_Os05g24601.1	825	GGACT	9	29
Chr5	14197259	LOC_Os05g24601.1	1946	TGATG	11	24
Chr2	4857995	LOC_Os02g09460.1	366	CCAGA	7	21
Chr2	4856121	LOC_Os02g09460.1	652	TGACT	7	21
Chr5	19870244	LOC_Os05g33730.1	1183	CGAGC	4	11
Chr8	11762722	LOC_Os08g19650.1	720	TGACA	5	11
Chr8	11763231	LOC_Os08g19650.1	763	AGACG	5	11
Chr8	11763270	LOC_Os08g19650.1	802	GTATG	5	12
Chr8	11763354	LOC_Os08g19650.1	886	TCAAG	5	14
Chr8	11763378	LOC_Os08g19650.1	910	GCAGG	5	14
Chr8	11763474	LOC_Os08g19650.1	920	AAAGA	5	14
Chr8	11763493	LOC_Os08g19650.1	939	TAAGA	5	14
Chr8	11763512	LOC_Os08g19650.1	958	CAAGC	5	14
Chr8	11764550	LOC_Os08g19650.1	1054	CAAGG	5	14
Chr8	11764631	LOC_Os08g19650.1	1135	GCACA	5	14
Chr8	11764888	LOC_Os08g19650.1	1307	GCAAG	5	14
Chr8	11764933	LOC_Os08g19650.1	1352	TTATA	6	14
Chr8	11764937	LOC_Os08g19650.1	1356	AGACA	5	14
Chr8	11764939	LOC_Os08g19650.1	1358	ACAAA	4	13
Chr8	11764940	LOC_Os08g19650.1	1359	CAAAA	5	13
Chr8	11764941	LOC_Os08g19650.1	1360	AAAAC	6	13
Chr8	11764945	LOC_Os08g19650.1	1364	CTAAT	5	13
Chr8	11764955	LOC_Os08g19650.1	1374	GTAAA	5	13
Chr8	11764963	LOC_Os08g19650.1	1382	ATATA	4	13
Chr8	11765008	LOC_Os08g19650.1	1427	CCAAA	4	12
Chr8	11765009	LOC_Os08g19650.1	1428	CAAAG	4	12
Chr7	29439894	LOC_Os07g49150.1	239	GAAGG	18	41
Chr7	29439847	LOC_Os07g49150.1	286	CCAAG	14	43
Chr7	29436042	LOC_Os07g49150.1	1484	GGACG	29	57
Chr7	29435958	LOC_Os07g49150.1	1568	GGATG	22	53
Chr7	29435948	LOC_Os07g49150.1	1578	GGATA	21	45
Chr7	29435944	LOC_Os07g49150.1	1582	AGAAC	15	40
Chr7	29435912	LOC_Os07g49150.1	1614	TCAAG	7	20
Chr7	29435903	LOC_Os07g49150.1	1623	GCACT	6	18
Chr12	11277767	LOC_Os12g19381.1	483	GGACC	3255	8796
Chr3	33773233	LOC_Os03g59320.1	869	GCATA	7	23
Chr3	33773235	LOC_Os03g59320.1	871	ATACA	8	23
Chr6	23853874	LOC_Os06g40080.1	1277	TCAGA	16	42
Chr6	23853872	LOC_Os06g40080.1	1279	AGACA	19	42
Chr6	23853870	LOC_Os06g40080.1	1281	ACAGA	14	42
Chr6	23853868	LOC_Os06g40080.1	1283	AGACT	24	42
Chr6	23853857	LOC_Os06g40080.1	1294	GGACA	20	42
Chr6	23853828	LOC_Os06g40080.1	1323	CAACC	14	40
Chr3	29952442	LOC_Os03g52170.1	871	ATAGC	30	93
Chr3	29951091	LOC_Os03g52170.1	1444	TTACA	31	103
Chr3	29950737	LOC_Os03g52170.1	1798	GGACT	20	41
Chr9	19683742	LOC_Os09g32976.1	997	GGACC	98	132
Chr9	19683729	LOC_Os09g32976.1	1010	AAACT	41	130
Chr3	32646250	LOC_Os03g57240.1	802	GCACC	9	19
Chr3	32646096	LOC_Os03g57240.1	956	GCAAG	7	20
Chr3	32646095	LOC_Os03g57240.1	957	CAAGC	9	20
Chr3	32646040	LOC_Os03g57240.1	1012	CGAGG	7	20
Chr3	32645949	LOC_Os03g57240.1	1103	CCAAG	8	20
Chr3	32645941	LOC_Os03g57240.1	1111	GCAAG	9	20
Chr3	32645721	LOC_Os03g57240.1	1331	TAATC	6	14
Chr3	34176049	LOC_Os03g60100.1	701	TGAGC	36	114
Chr11	16917903	LOC_Os11g29190.2	791	TCAGA	47	153
Chr11	16917901	LOC_Os11g29190.2	793	AGACC	70	152
Chr2	135388	LOC_Os02g01250.1	843	TGACT	6	19
Chr2	135381	LOC_Os02g01250.1	850	TGACT	9	19
Chr8	5806486	LOC_Os08g10020.2	819	ACATA	18	48
Chr8	5806482	LOC_Os08g10020.2	823	AGATT	17	43
Chr7	26733134	LOC_Os07g44790.1	780	TGACT	13	37
Chr7	26733258	LOC_Os07g44790.1	904	CTAAG	8	26
Chr3	10400933	LOC_Os03g18590.1	1410	GCAAA	9	25
Chr3	10400932	LOC_Os03g18590.1	1411	CAAAC	8	25
Chr3	10400931	LOC_Os03g18590.1	1412	AAACT	8	25
Chr3	10400880	LOC_Os03g18590.1	1463	TAATT	5	16
Chr3	10400874	LOC_Os03g18590.1	1469	GGAGA	12	16
Chr12	10080974	LOC_Os12g17600.1	585	CCACA	7341	11501
Chr8	5229320	LOC_Os08g08980.1	269	GTACC	13	42
Chr1	40147581	LOC_Os01g69080.1	888	GCACA	16	48
Chr1	40146904	LOC_Os01g69080.1	1565	GGACA	25	47
Chr5	3232645	LOC_Os05g06310.1	732	TGAGA	110	223
Chr5	3232647	LOC_Os05g06310.1	734	AGACT	110	222
Chr5	3232729	LOC_Os05g06310.1	816	GAAGA	131	187
Chr5	3232731	LOC_Os05g06310.1	818	AGACA	121	185
Chr2	29725668	LOC_Os02g48560.2	1535	GCACA	30	95
Chr2	29725359	LOC_Os02g48560.2	1844	TAAAC	13	41
Chr1	33803873	LOC_Os01g58470.1	521	ATAGA	8	25
Chr1	33805316	LOC_Os01g58470.1	1049	TGACA	7	19
Chr1	33805319	LOC_Os01g58470.1	1052	CAACT	7	19
Chr6	21066571	LOC_Os06g36050.1	1400	ACAGA	4	11
Chr6	21066509	LOC_Os06g36050.1	1462	ATACG	5	11
Chr6	21066487	LOC_Os06g36050.1	1484	TTAGA	6	11
Chr6	21066432	LOC_Os06g36050.1	1539	ATAGC	4	11
Chr6	21066381	LOC_Os06g36050.1	1590	AGAAA	4	11
Chr6	21066379	LOC_Os06g36050.1	1592	AAAGA	9	11
Chr6	21066377	LOC_Os06g36050.1	1594	AGACA	10	11
Chr6	21066375	LOC_Os06g36050.1	1596	ACAAT	8	11
Chr6	21066374	LOC_Os06g36050.1	1597	CAATC	6	11
Chr6	21066370	LOC_Os06g36050.1	1601	CGACT	4	11
Chr6	21066327	LOC_Os06g36050.1	1644	CGAGA	9	11
Chr6	21066325	LOC_Os06g36050.1	1646	AGACA	6	11
Chr6	21066317	LOC_Os06g36050.1	1654	AAACC	4	11
Chr6	21066310	LOC_Os06g36050.1	1661	GCATA	7	11
Chr6	21066308	LOC_Os06g36050.1	1663	ATAGT	5	11
Chr1	25705019	LOC_Os01g45274.3	1440	AAAAG	30	72
Chr1	25705020	LOC_Os01g45274.3	1441	AAAGA	33	72
Chr1	25705022	LOC_Os01g45274.3	1443	AGACA	22	72
Chr8	24126240	LOC_Os08g38086.4	1735	ACATT	5	16
Chr8	24125997	LOC_Os08g38086.4	1891	GCAAA	5	16
Chr8	24125873	LOC_Os08g38086.4	1927	ACAAT	5	16
Chr8	24125810	LOC_Os08g38086.4	1990	ACAAG	6	17
Chr8	24125642	LOC_Os08g38086.4	2086	TCATG	6	18
Chr8	24125275	LOC_Os08g38086.4	2282	TGACA	7	18
Chr8	24125162	LOC_Os08g38086.4	2395	GCACA	9	18
Chr8	24124934	LOC_Os08g38086.4	2623	GTAGA	8	17
Chr8	24124932	LOC_Os08g38086.4	2625	AGACT	8	17
Chr8	24124885	LOC_Os08g38086.4	2672	AAAAC	5	16
Chr2	15895205	LOC_Os02g27030.1	1543	GGAAT	24	68
Chr6	149611	LOC_Os06g01210.1	636	CTATA	659	2016
Chr3	19197788	LOC_Os03g33590.2	1628	AGATA	5	14
Chr3	19197704	LOC_Os03g33590.2	1712	AGAAC	5	13
Chr3	19197703	LOC_Os03g33590.2	1713	GAACA	4	13
Chr6	3462090	LOC_Os06g07230.1	916	TTAGC	5	11
Chr6	3461089	LOC_Os06g07230.1	1335	ATATA	5	14
Chr6	3460695	LOC_Os06g07230.1	1460	ATAGT	4	13
Chr6	3460584	LOC_Os06g07230.1	1571	ACAAG	4	13
Chr6	3460583	LOC_Os06g07230.1	1572	CAAGC	4	13
Chr6	3460523	LOC_Os06g07230.1	1632	TGACA	4	11
Chr6	14079265	LOC_Os06g24070.1	920	TCAGA	10	29
Chr6	14080855	LOC_Os06g24070.1	973	CGAGT	12	35
Chr6	14081147	LOC_Os06g24070.1	1265	TTACA	21	48
Chr6	14081542	LOC_Os06g24070.1	1411	GCAAG	23	52
Chr6	14081955	LOC_Os06g24070.1	1636	TGACT	17	52
Chr6	14082078	LOC_Os06g24070.1	1759	CGAAA	24	49
Chr6	14082079	LOC_Os06g24070.1	1760	GAAAG	24	49
Chr6	14082080	LOC_Os06g24070.1	1761	AAAGA	28	49
Chr2	1640259	LOC_Os02g03860.1	438	TTACA	43	112
Chr2	1641591	LOC_Os02g03860.1	967	AAAGA	100	117
Chr2	1641593	LOC_Os02g03860.1	969	AGACA	79	117
Chr2	1641595	LOC_Os02g03860.1	971	ACAAG	39	117
Chr7	21575037	LOC_Os07g36080.3	197	GGAAA	8	19
Chr7	21575039	LOC_Os07g36080.3	199	AAAGG	11	19
Chr7	21575171	LOC_Os07g36080.3	331	TCAGG	7	19
Chr7	21575795	LOC_Os07g36080.3	551	TAATG	8	19
Chr10	11758781	LOC_Os10g22630.1	630	TAAGC	17	54
Chr10	11758940	LOC_Os10g22630.1	789	TGATC	19	54
Chr8	8343499	LOC_Os08g13930.1	844	CAACT	5	14
Chr8	8342815	LOC_Os08g13930.1	1362	ACATT	5	16
Chr8	8342356	LOC_Os08g13930.1	1821	AGATA	8	17
Chr11	20404799	LOC_Os11g34824.1	685	CCAGC	4	11
Chr11	20404825	LOC_Os11g34824.1	711	GGATG	4	11
Chr11	20404841	LOC_Os11g34824.1	727	GTAGG	4	11
Chr8	6245278	LOC_Os08g10608.1	336	ACAGT	22	49
Chr8	6244370	LOC_Os08g10608.1	539	CCAGC	26	50
Chr3	33045863	LOC_Os03g58050.1	676	AGAGT	42	139
Chr5	22642618	LOC_Os05g38610.1	560	TGATG	7	23
Chr5	22641840	LOC_Os05g38610.1	850	TGACA	10	23
Chr5	22641796	LOC_Os05g38610.1	894	AAACA	8	22
Chr5	22641717	LOC_Os05g38610.1	973	GGATC	13	20
Chr9	19955937	LOC_Os09g33800.1	158	GGAGA	8	25
Chr9	19957461	LOC_Os09g33800.1	820	GCAAA	10	25
Chr9	19957638	LOC_Os09g33800.1	997	GGACT	18	25
Chr2	26815465	LOC_Os02g44320.1	910	GCAAG	22	56
Chr1	8305742	LOC_Os01g14850.1	814	GTATG	12	29
Chr4	31674541	LOC_Os04g53190.1	58	GGAAG	5	16
Chr4	31669324	LOC_Os04g53190.1	2261	GGACA	7	20
Chr1	626779	LOC_Os01g02150.1	804	ATAAT	25	62
Chr2	35256433	LOC_Os02g57540.1	699	TCACA	33	106
Chr2	35256406	LOC_Os02g57540.1	726	CTAGA	57	104
Chr2	35256404	LOC_Os02g57540.1	728	AGACA	77	104
Chr3	26460177	LOC_Os03g46770.1	136	GTACC	359	779
Chr3	26460655	LOC_Os03g46770.1	367	CCAGT	371	919
Chr3	5164427	LOC_Os03g10180.1	1665	GGAAG	15	25
Chr3	5164428	LOC_Os03g10180.1	1666	GAAGG	11	25
Chr3	5166379	LOC_Os03g10180.1	2147	ACATT	8	26
Chr3	5166390	LOC_Os03g10180.1	2158	GGACA	10	26
Chr3	5166392	LOC_Os03g10180.1	2160	ACATG	10	26
Chr3	5166543	LOC_Os03g10180.1	2311	TAAAC	9	23
Chr3	5166544	LOC_Os03g10180.1	2312	AAACG	9	23
Chr3	5166556	LOC_Os03g10180.1	2324	CCAGA	7	23
Chr3	5166558	LOC_Os03g10180.1	2326	AGAGT	8	19
Chr4	22937702	LOC_Os04g38600.2	446	ACACC	13	39
Chr4	22937736	LOC_Os04g38600.2	480	CAAGT	15	49
Chr4	22938584	LOC_Os04g38600.2	1241	GCATG	60	179
Chr4	22938648	LOC_Os04g38600.2	1305	GCAGA	56	179
Chr8	26554628	LOC_Os08g42040.1	577	GCACC	20	53
Chr4	33464779	LOC_Os04g56160.1	3485	GGATG	32	106
Chr2	3359474	LOC_Os02g06700.2	378	CAAGC	74	197
Chr2	3358983	LOC_Os02g06700.2	722	CAAAC	54	175
Chr2	3358982	LOC_Os02g06700.2	723	AAACC	87	175
Chr2	3358940	LOC_Os02g06700.2	765	GGATT	18	56
Chr7	11070937	LOC_Os07g18720.1	1123	TCAGA	5	11
Chr7	11071620	LOC_Os07g18720.1	1221	TCAAA	4	11
Chr7	11071670	LOC_Os07g18720.1	1271	CAAAT	4	11
Chr7	11074834	LOC_Os07g18720.1	1441	ATATT	4	11
Chr7	11074864	LOC_Os07g18720.1	1471	GCAGA	5	11
Chr7	11076679	LOC_Os07g18720.1	1530	TGATC	4	11
Chr7	11076691	LOC_Os07g18720.1	1542	ACAAA	5	11
Chr7	11076765	LOC_Os07g18720.1	1616	GCATC	4	11
Chr7	11076810	LOC_Os07g18720.1	1661	AGATT	6	11
Chr7	11076817	LOC_Os07g18720.1	1668	GCACG	4	11
Chr7	11076820	LOC_Os07g18720.1	1671	CGACA	6	11
Chr7	11076822	LOC_Os07g18720.1	1673	ACAGA	4	11
Chr7	11076829	LOC_Os07g18720.1	1680	GGACA	8	11
Chr7	11076831	LOC_Os07g18720.1	1682	ACACG	5	11
Chr7	11076852	LOC_Os07g18720.1	1703	CAAAC	4	11
Chr7	11076853	LOC_Os07g18720.1	1704	AAACA	6	11
Chr7	11076856	LOC_Os07g18720.1	1707	CAATA	6	11
Chr7	11076867	LOC_Os07g18720.1	1718	TCAAG	5	11
Chr7	11076868	LOC_Os07g18720.1	1719	CAAGG	5	11
Chr3	35124179	LOC_Os03g61960.1	728	GGACT	36	88
Chr4	24917245	LOC_Os04g42090.3	1200	CAAGG	5	16
Chr4	24917641	LOC_Os04g42090.3	1596	AGAGC	10	25
Chr6	8752155	LOC_Os06g15400.1	395	CTACA	228	634
Chr11	26511057	LOC_Os11g43900.1	793	GGATT	108	328
Chr2	22602011	LOC_Os02g37420.1	1067	AAACA	14	45
Chr4	33624372	LOC_Os04g56400.1	1803	TGACA	5	12
Chr3	9372104	LOC_Os03g16860.1	1289	CGAGA	4	13
Chr3	9372106	LOC_Os03g16860.1	1291	AGAAG	5	13
Chr4	33630707	LOC_Os04g56400.1	302	GCACG	69	174
Chr4	33629327	LOC_Os04g56400.1	726	CCAGA	64	213
Chr1	5479507	LOC_Os01g10400.2	386	ACAAT	345	1113
Chr1	17015986	LOC_Os01g31110.1	2132	ATAAA	8	22
Chr1	17015988	LOC_Os01g31110.1	2134	AAAGT	10	22
Chr1	17016128	LOC_Os01g31110.1	2274	TTAAA	7	22
Chr1	17016129	LOC_Os01g31110.1	2275	TAAAG	7	22
Chr1	17016192	LOC_Os01g31110.1	2338	AAAGT	7	20
Chr1	17016218	LOC_Os01g31110.1	2364	GGACG	7	15
Chr1	17016225	LOC_Os01g31110.1	2371	TAAAA	9	15
Chr1	17016226	LOC_Os01g31110.1	2372	AAAAC	5	15
Chr1	17016227	LOC_Os01g31110.1	2373	AAACT	6	15
Chr3	34394709	LOC_Os03g60509.2	702	GCATA	13	40
Chr4	24648305	LOC_Os04g41560.2	868	CTACA	54	130
Chr4	24648279	LOC_Os04g41560.2	894	GCAAG	44	129
Chr4	24648090	LOC_Os04g41560.2	1083	TAAGA	42	125
Chr3	31360397	LOC_Os03g55120.1	78	GCAAG	5	16
Chr1	8546097	LOC_Os01g15270.1	798	CAAGT	200	472
Chr3	11183820	LOC_Os03g19890.1	835	TTAAA	12	38
Chr3	11183821	LOC_Os03g19890.1	836	TAAAC	13	38
Chr3	11183822	LOC_Os03g19890.1	837	AAACT	22	37
Chr3	11183859	LOC_Os03g19890.1	874	TGATA	14	34
Chr3	11183868	LOC_Os03g19890.1	883	GGACA	25	34
Chr3	11183904	LOC_Os03g19890.1	919	TGACG	9	28
Chr3	11183913	LOC_Os03g19890.1	928	GCAAA	8	24
Chr3	11183932	LOC_Os03g19890.1	947	CTACG	5	11
Chr3	11183936	LOC_Os03g19890.1	951	GGACT	7	11
Chr12	19465450	LOC_Os12g32240.1	818	TAAAC	32	105
Chr12	19465451	LOC_Os12g32240.1	819	AAACC	33	105
Chr12	19465465	LOC_Os12g32240.1	833	AGACG	43	105
Chr1	27341008	LOC_Os01g47780.1	943	ACATT	38	94
Chr3	27858820	LOC_Os03g48930.1	880	GGATC	22	62
Chr8	27889098	LOC_Os08g44320.1	948	GTAAG	10	33
Chr8	27889097	LOC_Os08g44320.1	949	TAAGC	11	33
Chr8	27888976	LOC_Os08g44320.1	1070	GGAGA	14	18
Chr8	27888974	LOC_Os08g44320.1	1072	AGACA	13	18
Chr9	17773649	LOC_Os09g29270.1	706	CAACG	11	36
Chr2	7723578	LOC_Os02g14130.1	110	AGAGA	9	26
Chr2	7719847	LOC_Os02g14130.1	1261	GGACG	14	41
Chr2	7719243	LOC_Os02g14130.1	1772	GTAAA	16	41
Chr2	7719242	LOC_Os02g14130.1	1773	TAAAT	13	41
Chr2	7719241	LOC_Os02g14130.1	1774	AAATG	17	41
Chr1	32016197	LOC_Os01g55570.1	781	GGATA	19	60
Chr6	1810551	LOC_Os06g04270.1	1150	CCAGA	51	163
Chr1	2773067	LOC_Os01g05800.1	1288	TCAAC	7	20
Chr1	2773471	LOC_Os01g05800.1	1470	GCAAC	6	19
Chr1	2773907	LOC_Os01g05800.1	1741	ACAAT	8	20
Chr1	2773948	LOC_Os01g05800.1	1782	ACAAC	8	20
Chr1	2774079	LOC_Os01g05800.1	1913	GGAGT	6	19
Chr5	27695665	LOC_Os05g48310.1	259	CTACA	37	93
Chr5	27695906	LOC_Os05g48310.1	388	CAAGA	43	93
Chr5	27695908	LOC_Os05g48310.1	390	AGAAG	33	93
Chr5	27697120	LOC_Os05g48310.1	563	GGACT	34	92
Chr3	31645684	LOC_Os03g55590.1	1890	GTATA	11	36
Chr3	31645780	LOC_Os03g55590.1	1986	TGAGG	13	36
Chr5	12833951	LOC_Os05g22614.1	1314	GCACG	32	81
Chr5	12833695	LOC_Os05g22614.1	1570	GGACT	38	80
Chr5	12833682	LOC_Os05g22614.1	1583	GCAGA	26	80
Chr5	12833680	LOC_Os05g22614.1	1585	AGACT	34	80
Chr5	12833604	LOC_Os05g22614.1	1661	TGACA	43	65
Chr5	12833602	LOC_Os05g22614.1	1663	ACAGT	22	65
Chr5	12833580	LOC_Os05g22614.1	1685	AAAAC	18	47
Chr5	12833579	LOC_Os05g22614.1	1686	AAACC	27	47
Chr5	12833572	LOC_Os05g22614.1	1693	ATAAC	18	47
Chr2	24985313	LOC_Os02g41650.1	2574	CTAAA	8	21
Chr2	24985312	LOC_Os02g41650.1	2575	TAAAG	10	21
Chr2	24985311	LOC_Os02g41650.1	2576	AAAGT	11	21
Chr8	27038487	LOC_Os08g42730.1	1154	TCAAG	5	11
Chr8	27038578	LOC_Os08g42730.1	1245	GTAGA	5	11
Chr8	27038699	LOC_Os08g42730.1	1366	CCAAA	4	11
Chr5	25834404	LOC_Os05g44400.1	1571	AAACC	4	11
Chr12	24140044	LOC_Os12g39200.2	644	AAAAG	7	21
Chr12	24141028	LOC_Os12g39200.2	1122	TCACT	17	23
Chr12	24141032	LOC_Os12g39200.2	1126	TGAGC	13	23
Chr12	24141547	LOC_Os12g39200.2	1559	ATATA	11	23
Chr12	24141700	LOC_Os12g39200.2	1712	GTATA	7	18
Chr12	24141704	LOC_Os12g39200.2	1716	ATATA	6	18
Chr12	24141706	LOC_Os12g39200.2	1718	ATAAC	12	18
Chr12	24141707	LOC_Os12g39200.2	1719	TAACA	8	17
Chr12	24141709	LOC_Os12g39200.2	1721	ACATT	7	17
Chr12	24141714	LOC_Os12g39200.2	1726	ATACT	5	16
Chr4	24308966	LOC_Os04g40950.1	1241	TAAAA	101	319
Chr4	24308967	LOC_Os04g40950.1	1242	AAAAC	113	318
Chr1	39433420	LOC_Os01g67860.1	1488	TTAAA	21	57
Chr1	39433419	LOC_Os01g67860.1	1489	TAAAC	18	56
Chr2	31676873	LOC_Os02g51710.1	362	TCACG	13	40
Chr2	31677330	LOC_Os02g51710.1	819	CTACA	15	40
Chr2	31677332	LOC_Os02g51710.1	821	ACAGA	11	36
Chr3	9845865	LOC_Os03g17690.1	575	GGAAG	82	224
Chr12	27464940	LOC_Os12g44310.2	206	CCATT	4	11
Chr12	27470271	LOC_Os12g44310.2	1339	CTAAT	10	23
Chr12	27471626	LOC_Os12g44310.2	2067	ACAAT	10	20
Chr12	27471627	LOC_Os12g44310.2	2068	CAATT	12	20
Chr12	27471642	LOC_Os12g44310.2	2083	TAATT	8	20
Chr5	7965992	LOC_Os05g14194.1	398	ACACC	8	22
Chr5	7964811	LOC_Os05g14194.1	687	TGATG	7	22
Chr5	7961609	LOC_Os05g14194.1	1067	GCACA	12	27
Chr5	7960563	LOC_Os05g14194.1	1295	AGAGC	11	27
Chr5	7960555	LOC_Os05g14194.1	1303	AGATT	10	27
Chr3	1952682	LOC_Os03g04250.1	591	TTACA	4	11
Chr7	21575039	LOC_Os07g36080.1	382	AAAGG	375	1098
Chr7	21575795	LOC_Os07g36080.1	734	TAATG	337	1089
Chr3	1195533	LOC_Os03g02960.1	943	GGACT	14	37
Chr3	1195545	LOC_Os03g02960.1	955	AAACT	11	36
Chr3	1195618	LOC_Os03g02960.1	1028	CAATA	6	18
Chr7	26915834	LOC_Os07g45090.1	762	ACATT	17	52
Chr7	26916611	LOC_Os07g45090.1	1539	CTAAG	22	72
Chr7	26916612	LOC_Os07g45090.1	1540	TAAGC	33	72
Chr7	26916813	LOC_Os07g45090.1	1741	CAAAC	29	72
Chr7	26916814	LOC_Os07g45090.1	1742	AAACT	28	72
Chr5	18107094	LOC_Os05g31140.1	742	ACACC	36	112
Chr5	18106263	LOC_Os05g31140.1	1573	AAAAA	37	80
Chr5	18106262	LOC_Os05g31140.1	1574	AAAAA	32	80
Chr5	18106261	LOC_Os05g31140.1	1575	AAAAA	28	80
Chr5	18106260	LOC_Os05g31140.1	1576	AAAAA	24	78
Chr5	18106259	LOC_Os05g31140.1	1577	AAAAA	28	78
Chr7	2546561	LOC_Os07g05480.1	135	GCAGT	382	1227
Chr8	17515925	LOC_Os08g28680.1	177	GGAGG	5	16
Chr8	17513665	LOC_Os08g28680.1	607	ACAAC	7	20
Chr8	17513351	LOC_Os08g28680.1	921	CGAAG	7	20
Chr8	17513350	LOC_Os08g28680.1	922	GAAGA	11	20
Chr8	17513348	LOC_Os08g28680.1	924	AGACT	10	20
Chr8	17513193	LOC_Os08g28680.1	1079	TGACT	9	16
Chr8	17513167	LOC_Os08g28680.1	1105	ACAAG	4	13
Chr2	10745452	LOC_Os02g18450.1	1825	TTACA	26	58
Chr2	10745454	LOC_Os02g18450.1	1827	ACAAG	21	58
Chr2	10746831	LOC_Os02g18450.1	2197	GGACA	24	55
Chr2	10746869	LOC_Os02g18450.1	2235	ACATA	18	54
Chr2	10746920	LOC_Os02g18450.1	2286	AGATA	26	52
Chr2	10746934	LOC_Os02g18450.1	2300	CAAGA	15	48
Chr1	17350476	LOC_Os01g31690.1	1049	CCAAG	321	972
Chr6	28403651	LOC_Os06g46770.4	915	GGACG	4	12
Chr6	28403681	LOC_Os06g46770.4	945	CCAGA	4	12
Chr6	28403716	LOC_Os06g46770.4	980	TCAGG	4	13
Chr6	28403999	LOC_Os06g46770.4	1263	TGAGG	6	15
Chr3	2145259	LOC_Os03g04590.1	470	TAAGA	85	212
Chr3	2145261	LOC_Os03g04590.1	472	AGACA	85	212
Chr1	28333216	LOC_Os01g49290.1	1255	GGATA	39	98
Chr1	28333259	LOC_Os01g49290.1	1298	TGACT	20	66
Chr3	9403191	LOC_Os03g16910.1	451	GAAGA	5	13
Chr3	9403193	LOC_Os03g16910.1	453	AGAGG	4	13
Chr3	9403296	LOC_Os03g16910.1	556	GCACC	8	14
Chr3	9403592	LOC_Os03g16910.1	852	CGACC	6	15
Chr3	9403742	LOC_Os03g16910.1	1002	CGAAG	5	16
Chr3	9403743	LOC_Os03g16910.1	1003	GAAGG	6	16
Chr3	9405200	LOC_Os03g16910.1	2460	GCATA	7	17
Chr3	16787697	LOC_Os03g29460.1	520	ACATA	43	143
Chr3	16787766	LOC_Os03g29460.1	589	AAAAG	46	141
Chr4	24917281	LOC_Os04g42090.1	1210	TGATG	57	174
Chr4	24917641	LOC_Os04g42090.1	1570	AGAGC	62	183
Chr6	2457506	LOC_Os06g05440.1	744	ATATA	25	59
Chr6	2457496	LOC_Os06g05440.1	754	TTAGT	20	59
Chr6	2457405	LOC_Os06g05440.1	845	TTACA	9	12
Chr1	27745895	LOC_Os01g48420.1	749	GGACT	65	129
Chr1	41470459	LOC_Os01g71590.1	185	CAAGG	6	19
Chr1	41472427	LOC_Os01g71590.1	785	ACACA	8	20
Chr1	41477872	LOC_Os01g71590.1	1877	TGACC	7	23
Chr1	41477880	LOC_Os01g71590.1	1885	AAAAC	8	23
Chr1	41477881	LOC_Os01g71590.1	1886	AAACC	9	23
Chr2	22337348	LOC_Os02g36974.2	1105	GAACC	15	44
Chr2	22337368	LOC_Os02g36974.2	1125	GGATC	18	43
Chr1	25949701	LOC_Os01g45700.1	346	ATACT	12	36
Chr8	242019	LOC_Os08g01380.1	616	AAAGT	548	1791
Chr11	7662153	LOC_Os11g13890.6	1821	TGAGT	10	28
Chr4	25058787	LOC_Os04g42340.1	837	AAACC	7	15
Chr2	79960	LOC_Os02g01150.4	1451	CCAGA	4	12
Chr2	79958	LOC_Os02g01150.4	1453	AGACT	7	12
Chr2	79949	LOC_Os02g01150.4	1462	ATATC	6	12
Chr2	79945	LOC_Os02g01150.4	1466	CTAAT	6	12
Chr2	79944	LOC_Os02g01150.4	1467	TAATT	11	12
Chr2	79937	LOC_Os02g01150.4	1474	ACACA	5	12
Chr2	79935	LOC_Os02g01150.4	1476	ACACA	9	12
Chr2	79933	LOC_Os02g01150.4	1478	ACACA	7	12
Chr2	79931	LOC_Os02g01150.4	1480	ACACA	7	12
Chr2	79929	LOC_Os02g01150.4	1482	ACACA	9	12
Chr2	79927	LOC_Os02g01150.4	1484	ACACA	10	12
Chr2	79925	LOC_Os02g01150.4	1486	ACACA	10	12
Chr2	79923	LOC_Os02g01150.4	1488	ACACA	10	12
Chr2	79921	LOC_Os02g01150.4	1490	ACACA	9	12
Chr2	79919	LOC_Os02g01150.4	1492	ACACA	6	12
Chr2	79917	LOC_Os02g01150.4	1494	ACACA	9	12
Chr2	79915	LOC_Os02g01150.4	1496	ACACA	7	12
Chr2	79913	LOC_Os02g01150.4	1498	ACACA	7	12
Chr2	79911	LOC_Os02g01150.4	1500	ACATA	7	12
Chr2	79909	LOC_Os02g01150.4	1502	ATATA	4	12
Chr2	79907	LOC_Os02g01150.4	1504	ATATA	4	12
Chr2	79901	LOC_Os02g01150.4	1510	ATATA	4	12
Chr2	79893	LOC_Os02g01150.4	1518	ATAAT	6	12
Chr4	20496564	LOC_Os04g33830.1	395	GCAAC	634	1046
Chr4	20496565	LOC_Os04g33830.1	396	CAACA	316	1046
Chr1	1760492	LOC_Os01g04050.1	452	GCACT	15	44
Chr1	43096473	LOC_Os01g74410.2	82	GTATA	8	26
Chr1	43096648	LOC_Os01g74410.2	257	GAAAG	10	29
Chr1	43096649	LOC_Os01g74410.2	258	AAAGG	11	29
Chr1	43097872	LOC_Os01g74410.2	1481	CAAGT	7	22
Chr3	14293036	LOC_Os03g25030.1	1146	ACATG	10	30
Chr9	13987073	LOC_Os09g23540.1	1308	ACAAG	6	18
Chr9	13987072	LOC_Os09g23540.1	1309	CAAGA	10	18
Chr9	13986974	LOC_Os09g23540.1	1407	GTACG	6	17
Chr9	13986971	LOC_Os09g23540.1	1410	CGAAA	6	17
Chr9	13986970	LOC_Os09g23540.1	1411	GAAAT	6	17
Chr9	13986969	LOC_Os09g23540.1	1412	AAATA	7	17
Chr9	13986967	LOC_Os09g23540.1	1414	ATAAG	8	17
Chr9	13986890	LOC_Os09g23540.1	1491	TGATA	5	12
Chr10	12972775	LOC_Os10g25130.1	1440	TCAAC	18	47
Chr10	12972776	LOC_Os10g25130.1	1441	CAACA	21	47
Chr10	12973944	LOC_Os10g25130.1	1868	CCAGA	18	51
Chr10	12973946	LOC_Os10g25130.1	1870	AGACA	19	51
Chr10	12974229	LOC_Os10g25130.1	2153	AGACC	6	17
Chr1	33267648	LOC_Os01g57570.1	559	GCACT	33	87
Chr10	14229723	LOC_Os10g26990.1	551	TTAAA	6	12
Chr10	14229440	LOC_Os10g26990.1	834	GTATG	5	12
Chr10	14229374	LOC_Os10g26990.1	900	AAATA	4	13
Chr10	14228784	LOC_Os10g26990.1	1490	TAAGC	6	15
Chr10	14228720	LOC_Os10g26990.1	1554	GCAGA	5	15
Chr10	14228391	LOC_Os10g26990.1	1883	AGACT	7	15
Chr4	18383135	LOC_Os04g30760.1	1132	TGAGT	10	29
Chr4	18382917	LOC_Os04g30760.1	1266	GGACT	17	29
Chr4	18382758	LOC_Os04g30760.1	1425	AAACC	9	26
Chr4	18382717	LOC_Os04g30760.1	1466	TGACT	12	20
Chr4	18382706	LOC_Os04g30760.1	1477	AAAGA	7	20
Chr11	25894915	LOC_Os11g42960.1	118	CAAGG	7	20
Chr4	31703530	LOC_Os04g53230.1	1453	TGACA	86	152
Chr8	2030911	LOC_Os08g04180.1	482	CAAGC	12	39
Chr8	2030925	LOC_Os08g04180.1	496	GCACA	14	39
Chr8	2031469	LOC_Os08g04180.1	931	GTAGA	19	47
Chr8	2031824	LOC_Os08g04180.1	1205	GGACT	17	55
Chr8	2032804	LOC_Os08g04180.1	1453	GCAAG	17	55
Chr8	2033025	LOC_Os08g04180.1	1674	ATAAC	9	23
Chr1	28281735	LOC_Os01g49190.1	1846	GGACA	36	107
Chr1	28281807	LOC_Os01g49190.1	1918	GGATT	37	103
Chr9	11947199	LOC_Os09g19952.1	453	CAAAG	4	13
Chr9	11947231	LOC_Os09g19952.1	485	TCAAA	4	13
Chr9	11947233	LOC_Os09g19952.1	487	AAAGT	4	13
Chr9	11947409	LOC_Os09g19952.1	663	CGAAG	5	15
Chr9	11947673	LOC_Os09g19952.1	927	TGAAG	7	23
Chr9	11947674	LOC_Os09g19952.1	928	GAAGG	8	23
Chr9	11947881	LOC_Os09g19952.1	1135	ATATT	8	26
Chr9	11947983	LOC_Os09g19952.1	1237	GGATC	9	27
Chr9	11948111	LOC_Os09g19952.1	1365	AGATA	9	27
Chr9	11948189	LOC_Os09g19952.1	1443	AGATA	13	27
Chr9	11948349	LOC_Os09g19952.1	1603	CAAGA	11	27
Chr3	3120548	LOC_Os03g06230.1	1115	CGACA	6	17
Chr3	3120507	LOC_Os03g06230.1	1156	CGACA	6	17
Chr5	23485558	LOC_Os05g39960.1	96	ACAAG	80	197
Chr5	23485557	LOC_Os05g39960.1	97	CAAGC	123	197
Chr6	21007230	LOC_Os06g35970.1	620	CTACA	28	76
Chr6	21007228	LOC_Os06g35970.1	622	ACACC	30	76
Chr6	21007150	LOC_Os06g35970.1	700	TCAAG	24	76
Chr1	17750882	LOC_Os01g32350.2	644	GGAAG	10	26
Chr1	17751693	LOC_Os01g32350.2	1041	ACACA	11	30
Chr1	17751861	LOC_Os01g32350.2	1209	GGACT	23	30
Chr7	28929967	LOC_Os07g48410.1	2425	ACAAT	6	14
Chr7	28929406	LOC_Os07g48410.1	2716	TCAAG	7	15
Chr7	28929298	LOC_Os07g48410.1	2824	CAATG	5	15
Chr7	28929274	LOC_Os07g48410.1	2848	TCAGA	6	15
Chr7	28928970	LOC_Os07g48410.1	3152	AGAGA	6	15
Chr7	18335914	LOC_Os07g30970.1	396	CCACC	49	127
Chr7	18335125	LOC_Os07g30970.1	744	GGATT	46	118
Chr11	28806967	LOC_Os11g47760.1	806	GTATG	41	105
Chr11	28807068	LOC_Os11g47760.1	907	GCAAA	34	106
Chr11	28807069	LOC_Os11g47760.1	908	CAAAG	36	106
Chr11	28807810	LOC_Os11g47760.1	1649	AGATG	49	158
Chr8	26883363	LOC_Os08g42540.1	1005	GGACT	6	15
Chr8	26883240	LOC_Os08g42540.1	1128	TGACA	5	15
Chr8	26883226	LOC_Os08g42540.1	1142	TGACT	6	14
Chr8	26883219	LOC_Os08g42540.1	1149	TGAGA	5	14
Chr8	26883217	LOC_Os08g42540.1	1151	AGAAG	7	14
Chr8	26883216	LOC_Os08g42540.1	1152	GAAGA	5	14
Chr8	26883214	LOC_Os08g42540.1	1154	AGATT	5	14
Chr8	26883205	LOC_Os08g42540.1	1163	TGATA	4	11
Chr6	26444690	LOC_Os06g43900.1	737	CAAAC	39	109
Chr8	222706	LOC_Os08g01350.1	884	ACATT	7	20
Chr8	222535	LOC_Os08g01350.1	1055	TGACA	11	20
Chr2	183393	LOC_Os02g01332.1	50	GGAGA	19	52
Chr2	183391	LOC_Os02g01332.1	52	AGAGA	23	52
Chr2	183389	LOC_Os02g01332.1	54	AGAGA	22	53
Chr2	180563	LOC_Os02g01332.1	704	CTAGA	25	81
Chr2	180515	LOC_Os02g01332.1	752	TTACA	37	81
Chr2	180473	LOC_Os02g01332.1	794	GGATG	25	81
Chr2	180390	LOC_Os02g01332.1	877	GGATC	24	40
Chr2	180381	LOC_Os02g01332.1	886	TTACA	11	36
Chr4	33125295	LOC_Os04g55650.1	653	TGATG	28	92
Chr4	33124269	LOC_Os04g55650.1	927	AGACC	43	101
Chr4	33124240	LOC_Os04g55650.1	956	GCACA	37	104
Chr4	33123753	LOC_Os04g55650.1	1347	TAAGG	45	126
Chr4	33123750	LOC_Os04g55650.1	1350	GGACA	70	126
Chr4	33123357	LOC_Os04g55650.1	1743	CCATA	21	63
Chr4	33123355	LOC_Os04g55650.1	1745	ATATT	21	60
Chr8	16546844	LOC_Os08g27090.1	398	CAAAA	6	19
Chr8	16546749	LOC_Os08g27090.1	493	CCACA	7	19
Chr8	16546747	LOC_Os08g27090.1	495	ACAGT	8	19
Chr8	16546715	LOC_Os08g27090.1	527	ATAAA	9	19
Chr8	16546714	LOC_Os08g27090.1	528	TAAAC	8	19
Chr8	16546711	LOC_Os08g27090.1	531	ACATA	9	19
Chr12	23278902	LOC_Os12g37870.1	1672	AAACT	25	77
Chr9	16886424	LOC_Os09g27750.1	1056	ACAGC	7	23
Chr7	19163636	LOC_Os07g32230.1	371	TCACT	8	15
Chr7	19161470	LOC_Os07g32230.1	1085	GGACT	12	18
Chr7	19161454	LOC_Os07g32230.1	1101	AAACT	8	18
Chr7	19161343	LOC_Os07g32230.1	1212	GGACT	12	17
Chr7	19161318	LOC_Os07g32230.1	1237	GTACA	8	17
Chr1	5479701	LOC_Os01g10400.2	580	CTAGT	253	472
Chr9	18753962	LOC_Os09g31180.1	271	GCAAG	74	241
Chr9	18752616	LOC_Os09g31180.1	769	AGAGA	130	256
Chr9	18752614	LOC_Os09g31180.1	771	AGACT	143	256
Chr6	28695203	LOC_Os06g47340.1	353	CGATG	4	12
Chr6	28695430	LOC_Os06g47340.1	580	CAACC	5	14
Chr6	28696157	LOC_Os06g47340.1	1184	GCAGA	9	24
Chr6	28698136	LOC_Os06g47340.1	1811	AAAGC	12	32
Chr6	28698197	LOC_Os06g47340.1	1872	CAAAC	10	31
Chr6	28698349	LOC_Os06g47340.1	2024	ATACA	15	31
Chr11	19278863	LOC_Os11g32650.1	499	CAAGC	9	20
Chr11	19277919	LOC_Os11g32650.1	1443	ATAAA	17	45
Chr11	19277918	LOC_Os11g32650.1	1444	TAAAA	15	45
Chr11	19277917	LOC_Os11g32650.1	1445	AAAAA	17	45
Chr11	19277916	LOC_Os11g32650.1	1446	AAAAA	16	45
Chr11	19277915	LOC_Os11g32650.1	1447	AAAAA	20	45
Chr11	19277914	LOC_Os11g32650.1	1448	AAAAA	15	45
Chr11	19277913	LOC_Os11g32650.1	1449	AAAAA	20	45
Chr11	19277912	LOC_Os11g32650.1	1450	AAAAT	15	45
Chr11	19277882	LOC_Os11g32650.1	1480	ATATA	14	45
Chr11	19277614	LOC_Os11g32650.1	1748	TTAAT	8	23
Chr11	19277613	LOC_Os11g32650.1	1749	TAATT	7	23
Chr2	35093751	LOC_Os02g57280.1	965	CAAAA	13	34
Chr2	35093779	LOC_Os02g57280.1	993	ATATA	11	29
Chr2	35093781	LOC_Os02g57280.1	995	ATAAA	11	23
Chr2	35093782	LOC_Os02g57280.1	996	TAAAA	8	23
Chr8	28083531	LOC_Os08g44680.1	768	TAATC	422	1131
Chr8	28083441	LOC_Os08g44680.1	858	TAATC	319	979
Chr1	9120098	LOC_Os01g16152.1	492	CTACA	16	29
Chr1	9120096	LOC_Os01g16152.1	494	ACAGG	14	29
Chr1	9118302	LOC_Os01g16152.1	797	CGAGT	9	26
Chr1	9118290	LOC_Os01g16152.1	809	TAAAG	8	26
Chr1	23554569	LOC_Os01g41610.1	507	TAACC	24	54
Chr1	23554424	LOC_Os01g41610.1	652	CCAAG	17	53
Chr1	23554423	LOC_Os01g41610.1	653	CAAGA	16	53
Chr1	23554344	LOC_Os01g41610.1	732	AAATA	16	37
Chr1	23554342	LOC_Os01g41610.1	734	ATACT	16	37
Chr5	3540564	LOC_Os05g06780.1	409	ACATG	23	60
Chr5	3539664	LOC_Os05g06780.1	633	TGAGT	19	51
Chr3	3714740	LOC_Os03g07300.1	713	CAAGT	69	211
Chr11	28808352	LOC_Os11g47760.4	1921	TGAGA	21	48
Chr11	28808354	LOC_Os11g47760.4	1923	AGAAC	33	48
Chr5	3254215	LOC_Os05g06350.1	957	TGACT	15	28
Chr5	3253957	LOC_Os05g06350.1	1116	TCACT	16	32
Chr5	3252749	LOC_Os05g06350.1	1227	GGACT	12	34
Chr3	28665417	LOC_Os03g50290.1	467	GCACA	41	126
Chr3	28665419	LOC_Os03g50290.1	469	ACAAG	45	126
Chr3	28667286	LOC_Os03g50290.1	1170	TTACA	63	142
Chr3	28667669	LOC_Os03g50290.1	1441	GGACA	59	141
Chr3	28667752	LOC_Os03g50290.1	1524	GCACA	39	129
Chr3	28667807	LOC_Os03g50290.1	1579	ATACA	42	119
Chr10	22456444	LOC_Os10g41710.1	712	GGACA	46	55
Chr8	26531409	LOC_Os08g41990.1	1724	TCAAC	5	11
Chr8	26531408	LOC_Os08g41990.1	1725	CAACT	6	11
Chr8	26531404	LOC_Os08g41990.1	1729	TGACA	6	11
Chr9	4167	LOC_Os09g00999.1	1294	CGAGG	125	409
Chr9	4208	LOC_Os09g00999.1	1335	GTAAT	372	415
Chr9	4209	LOC_Os09g00999.1	1336	TAATT	326	415
Chr9	4220	LOC_Os09g00999.1	1347	CCAAT	130	410
Chr9	4259	LOC_Os09g00999.1	1386	GTAGT	127	367
Chr9	4400	LOC_Os09g00999.1	1527	TCAAA	156	389
Chr9	4401	LOC_Os09g00999.1	1528	CAAAG	130	391
Chr9	4420	LOC_Os09g00999.1	1547	GGATA	254	396
Chr9	4422	LOC_Os09g00999.1	1549	ATACA	188	396
Chr9	4424	LOC_Os09g00999.1	1551	ACATT	253	397
Chr9	4427	LOC_Os09g00999.1	1554	TTAGC	246	398
Chr9	4430	LOC_Os09g00999.1	1557	GCATG	144	398
Chr9	4622	LOC_Os09g00999.1	1749	CGAAG	158	445
Chr9	4649	LOC_Os09g00999.1	1776	TCAAC	162	446
Chr9	4650	LOC_Os09g00999.1	1777	CAACC	169	446
Chr9	4656	LOC_Os09g00999.1	1783	TAAAC	195	447
Chr9	4746	LOC_Os09g00999.1	1873	GTATG	282	479
Chr9	4838	LOC_Os09g00999.1	1965	TTACC	313	551
Chr9	4891	LOC_Os09g00999.1	2018	CTATG	438	622
Chr9	4905	LOC_Os09g00999.1	2032	GCATG	279	628
Chr9	4956	LOC_Os09g00999.1	2083	GAACG	218	718
Chr9	4975	LOC_Os09g00999.1	2102	TAACT	232	724
Chr9	5023	LOC_Os09g00999.1	2150	CTATG	286	724
Chr9	5059	LOC_Os09g00999.1	2186	ACAGG	265	724
Chr9	5181	LOC_Os09g00999.1	2308	AGATC	335	723
Chr9	5184	LOC_Os09g00999.1	2311	TCATT	269	723
Chr9	5203	LOC_Os09g00999.1	2330	TCAAC	222	721
Chr9	5210	LOC_Os09g00999.1	2337	GGAAT	482	721
Chr9	5211	LOC_Os09g00999.1	2338	GAATG	368	721
Chr9	5217	LOC_Os09g00999.1	2344	CTAGT	283	721
Chr9	5221	LOC_Os09g00999.1	2348	TAAGC	230	721
Chr9	5285	LOC_Os09g00999.1	2412	CTACC	291	711
Chr9	5385	LOC_Os09g00999.1	2512	GGAAG	242	705
Chr9	5399	LOC_Os09g00999.1	2526	TAACA	270	701
Chr9	5401	LOC_Os09g00999.1	2528	ACAAG	259	701
Chr9	5417	LOC_Os09g00999.1	2544	TGAAC	408	698
Chr9	5418	LOC_Os09g00999.1	2545	GAACC	384	698
Chr3	1502508	LOC_Os03g03470.2	541	CTAAG	4	12
Chr3	1500620	LOC_Os03g03470.2	909	CTATC	4	13
Chr3	1500065	LOC_Os03g03470.2	1323	CGACA	4	13
Chr3	1499971	LOC_Os03g03470.2	1417	TGAAC	4	12
Chr3	1499943	LOC_Os03g03470.2	1445	CAAAT	4	11
Chr3	1499920	LOC_Os03g03470.2	1468	TCACT	5	11
Chr1	34641403	LOC_Os01g59900.1	1150	GGAAT	5	14
Chr1	34640594	LOC_Os01g59900.1	1556	CCAAG	5	14
Chr1	34640534	LOC_Os01g59900.1	1616	ACAGT	5	13
Chr1	34640506	LOC_Os01g59900.1	1644	CCACA	4	13
Chr1	34640378	LOC_Os01g59900.1	1772	GCAAC	7	16
Chr1	34640052	LOC_Os01g59900.1	2098	TAATC	7	17
Chr1	34639894	LOC_Os01g59900.1	2256	GAAAG	5	15
Chr1	34639881	LOC_Os01g59900.1	2269	CGAAG	6	15
Chr1	34639880	LOC_Os01g59900.1	2270	GAAGT	5	15
Chr3	34977727	LOC_Os03g61710.1	803	TGATA	5	14
Chr3	34978988	LOC_Os03g61710.1	1246	GCAAG	5	15
Chr3	34979927	LOC_Os03g61710.1	1684	GCAAG	7	17
Chr3	34980037	LOC_Os03g61710.1	1794	GGACA	9	16
Chr3	34980048	LOC_Os03g61710.1	1805	ATAGA	5	16
Chr3	34980050	LOC_Os03g61710.1	1807	AGAGA	8	16
Chr3	34980057	LOC_Os03g61710.1	1814	TCAAA	7	16
Chr3	34980058	LOC_Os03g61710.1	1815	CAAAA	6	16
Chr3	34980059	LOC_Os03g61710.1	1816	AAAAC	9	16
Chr3	34980060	LOC_Os03g61710.1	1817	AAACA	5	16
Chr3	34980122	LOC_Os03g61710.1	1879	ATACA	5	16
Chr3	17347349	LOC_Os03g30430.1	753	GGATT	11	33
Chr3	35433398	LOC_Os03g62600.1	489	TCACA	6	16
Chr3	35432952	LOC_Os03g62600.1	935	CAACA	8	18
Chr7	27631490	LOC_Os07g46330.1	583	TTACA	7	22
Chr7	27631543	LOC_Os07g46330.1	636	ATACA	10	22
Chr7	27631552	LOC_Os07g46330.1	645	AGATG	7	22
Chr7	27632305	LOC_Os07g46330.1	721	GTACG	8	23
Chr7	27633190	LOC_Os07g46330.1	1184	GCAAA	11	24
Chr7	27633257	LOC_Os07g46330.1	1251	AAAAA	7	22
Chr4	5530198	LOC_Os04g10240.1	149	GGAGG	9	29
Chr4	5528238	LOC_Os04g10240.1	370	ATATT	14	33
Chr4	5526929	LOC_Os04g10240.1	864	TGAAA	11	30
Chr4	5526928	LOC_Os04g10240.1	865	GAAAG	10	30
Chr4	5526892	LOC_Os04g10240.1	901	GGAAG	12	24
Chr4	5526891	LOC_Os04g10240.1	902	GAAGA	8	24
Chr3	560494	LOC_Os03g01910.1	759	GGACT	33	72
Chr3	560405	LOC_Os03g01910.1	848	CGACA	24	52
Chr3	12543164	LOC_Os03g21940.1	468	ACATG	86	223
Chr2	21599263	LOC_Os02g35950.1	851	GCAAA	7	15
Chr2	21599265	LOC_Os02g35950.1	853	AAACA	6	15
Chr2	21602124	LOC_Os02g35950.1	1017	AGAGG	5	15
Chr2	21602284	LOC_Os02g35950.1	1177	AGAAC	5	15
Chr2	21602300	LOC_Os02g35950.1	1193	GTAGA	9	15
Chr2	21602302	LOC_Os02g35950.1	1195	AGACA	6	15
Chr2	21602305	LOC_Os02g35950.1	1198	CAAAA	5	15
Chr2	79960	LOC_Os02g01150.2	1431	CCAGA	26	84
Chr2	79951	LOC_Os02g01150.2	1440	TGATA	40	83
Chr2	79945	LOC_Os02g01150.2	1446	CTAAT	26	83
Chr2	79944	LOC_Os02g01150.2	1447	TAATT	35	82
Chr2	79937	LOC_Os02g01150.2	1454	ACACA	42	79
Chr2	79935	LOC_Os02g01150.2	1456	ACACA	48	78
Chr2	79933	LOC_Os02g01150.2	1458	ACACA	52	78
Chr2	79931	LOC_Os02g01150.2	1460	ACACA	47	78
Chr2	79929	LOC_Os02g01150.2	1462	ACACA	50	78
Chr2	79927	LOC_Os02g01150.2	1464	ACACA	57	78
Chr2	79925	LOC_Os02g01150.2	1466	ACACA	58	78
Chr2	79923	LOC_Os02g01150.2	1468	ACACA	56	78
Chr2	79921	LOC_Os02g01150.2	1470	ACACA	49	78
Chr2	79919	LOC_Os02g01150.2	1472	ACACA	42	78
Chr2	79917	LOC_Os02g01150.2	1474	ACACA	34	78
Chr2	79915	LOC_Os02g01150.2	1476	ACACA	36	78
Chr2	79913	LOC_Os02g01150.2	1478	ACACA	48	78
Chr2	79911	LOC_Os02g01150.2	1480	ACATA	34	78
Chr2	79909	LOC_Os02g01150.2	1482	ATATA	29	78
Chr2	79907	LOC_Os02g01150.2	1484	ATATA	34	77
Chr2	79905	LOC_Os02g01150.2	1486	ATATA	25	77
Chr10	11726193	LOC_Os10g22590.1	686	AGACT	50	106
Chr10	11726315	LOC_Os10g22590.1	808	CAAAA	41	94
Chr5	29254237	LOC_Os05g50980.1	879	GTATG	5	12
Chr5	29254273	LOC_Os05g50980.1	915	TCAAA	4	13
Chr5	29254274	LOC_Os05g50980.1	916	CAAAA	4	13
Chr5	29254278	LOC_Os05g50980.1	920	AAAGG	5	13
Chr5	29254283	LOC_Os05g50980.1	925	AGATG	5	13
Chr5	29254474	LOC_Os05g50980.1	943	TTATA	4	13
Chr5	29254476	LOC_Os05g50980.1	945	ATATG	4	13
Chr5	29254479	LOC_Os05g50980.1	948	TGAGT	4	13
Chr5	29254527	LOC_Os05g50980.1	996	CAACG	4	13
Chr5	29254827	LOC_Os05g50980.1	999	CGAAT	4	13
Chr5	29255208	LOC_Os05g50980.1	1291	CCAGG	8	17
Chr5	29255550	LOC_Os05g50980.1	1442	ACAAC	6	17
Chr5	29255686	LOC_Os05g50980.1	1578	GCAGT	6	17
Chr5	29255691	LOC_Os05g50980.1	1583	ATAGT	7	17
Chr5	29255700	LOC_Os05g50980.1	1592	TAAAG	7	17
Chr5	29255701	LOC_Os05g50980.1	1593	AAAGA	8	17
Chr5	29255703	LOC_Os05g50980.1	1595	AGACA	13	17
Chr5	29255705	LOC_Os05g50980.1	1597	ACAGT	6	17
Chr5	29255739	LOC_Os05g50980.1	1631	TGACC	7	17
Chr1	34156912	LOC_Os01g59130.2	1087	TGAGG	5	11
Chr1	34156493	LOC_Os01g59130.2	1172	GCAGA	4	11
Chr1	34155948	LOC_Os01g59130.2	1439	TTACA	6	11
Chr1	34153590	LOC_Os01g59130.2	2069	AAACA	6	11
Chr11	12039143	LOC_Os11g20790.1	758	CCAAG	15	48
Chr11	12039253	LOC_Os11g20790.1	868	CGACA	21	48
Chr11	12039321	LOC_Os11g20790.1	936	AGACT	20	47
Chr11	12039366	LOC_Os11g20790.1	981	GCACA	17	46
Chr4	31703560	LOC_Os04g53230.1	1483	TGAAA	34	106
Chr1	26392212	LOC_Os01g46380.1	49	AAAAT	15	31
Chr1	26392231	LOC_Os01g46380.1	68	CCACT	11	34
Chr1	26392279	LOC_Os01g46380.1	116	CCAAA	12	37
Chr1	26395345	LOC_Os01g46380.1	1357	ACACG	22	66
Chr1	26395908	LOC_Os01g46380.1	1823	TCATA	25	68
Chr1	26395911	LOC_Os01g46380.1	1826	TAAAC	23	68
Chr1	26395912	LOC_Os01g46380.1	1827	AAACT	23	68
Chr1	26396017	LOC_Os01g46380.1	1932	GGACT	47	64
Chr7	26485110	LOC_Os07g44330.2	205	GAAGC	11	32
Chr7	26484937	LOC_Os07g44330.2	378	TCAAG	13	34
Chr7	26484045	LOC_Os07g44330.2	462	TTACG	12	35
Chr7	26483510	LOC_Os07g44330.2	789	AGATT	11	35
Chr7	26483481	LOC_Os07g44330.2	818	ACATT	13	37
Chr7	26483237	LOC_Os07g44330.2	826	ATATG	14	37
Chr7	26481530	LOC_Os07g44330.2	1541	TGATA	9	28
Chr3	29465209	LOC_Os03g51510.1	465	TAAGC	4	13
Chr3	29465412	LOC_Os03g51510.1	668	ACAGT	5	13
Chr3	29465498	LOC_Os03g51510.1	754	ATACA	5	12
Chr3	29465502	LOC_Os03g51510.1	758	AGACC	5	12
Chr2	19885710	LOC_Os02g33450.2	1072	GTATA	10	33
Chr7	4068082	LOC_Os07g08030.1	1102	ATAAG	36	94
Chr7	4068066	LOC_Os07g08030.1	1118	TAAAA	29	82
Chr7	4068053	LOC_Os07g08030.1	1131	TAAGA	21	58
Chr7	4068051	LOC_Os07g08030.1	1133	AGATG	29	58
Chr12	23351668	LOC_Os12g38000.1	919	GGACA	75	237
Chr12	23351756	LOC_Os12g38000.1	1007	GGATT	58	181
Chr3	1665285	LOC_Os03g03720.2	1604	ACATT	34	91
Chr5	16152122	LOC_Os05g27730.1	1450	ACACC	12	29
Chr5	16152203	LOC_Os05g27730.1	1531	CCAAG	10	30
Chr5	16152396	LOC_Os05g27730.1	1724	ACATA	10	30
Chr5	16152520	LOC_Os05g27730.1	1848	AAACA	10	30
Chr9	21310491	LOC_Os09g36930.1	363	CAACC	13	30
Chr9	21310614	LOC_Os09g36930.1	486	GAAGC	10	33
Chr9	21311339	LOC_Os09g36930.1	1110	GTATG	15	42
Chr5	24767630	LOC_Os05g42330.1	140	GCACG	11	27
Chr5	24762605	LOC_Os05g42330.1	948	GCACG	11	36
Chr5	24762381	LOC_Os05g42330.1	1172	GGACG	11	36
Chr5	24762332	LOC_Os05g42330.1	1221	GGACG	13	36
Chr5	24762313	LOC_Os05g42330.1	1240	ATAGA	15	35
Chr5	24762311	LOC_Os05g42330.1	1242	AGACA	26	35
Chr5	24762309	LOC_Os05g42330.1	1244	ACATA	11	35
Chr5	24762225	LOC_Os05g42330.1	1328	TGACA	11	33
Chr5	27970646	LOC_Os05g48800.1	443	AGAGT	11	33
Chr5	27970581	LOC_Os05g48800.1	508	GCACT	11	36
Chr5	27968221	LOC_Os05g48800.1	1068	GTATT	15	41
Chr5	27967776	LOC_Os05g48800.1	1513	GGACA	27	40
Chr5	27967774	LOC_Os05g48800.1	1515	ACAGC	19	40
Chr2	31988551	LOC_Os02g52230.1	1918	AGATA	7	17
Chr2	31988599	LOC_Os02g52230.1	1966	TTACA	6	17
Chr2	31988601	LOC_Os02g52230.1	1968	ACAAC	6	17
Chr2	31988604	LOC_Os02g52230.1	1971	ACATG	6	17
Chr2	31988771	LOC_Os02g52230.1	2138	GCAAG	6	18
Chr2	31988861	LOC_Os02g52230.1	2228	AAACC	7	19
Chr7	19286390	LOC_Os07g32420.1	1164	GGACA	4	12
Chr7	19287782	LOC_Os07g32420.1	1338	GCAGC	4	12
Chr7	19289366	LOC_Os07g32420.1	1816	CAATA	4	11
Chr7	19289388	LOC_Os07g32420.1	1838	CCATT	4	11
Chr7	19289420	LOC_Os07g32420.1	1870	TCAGA	8	11
Chr7	19289422	LOC_Os07g32420.1	1872	AGACT	11	11
Chr4	30181887	LOC_Os04g50990.1	733	TGAGA	45	96
Chr4	30181889	LOC_Os04g50990.1	735	AGACC	52	96
Chr5	21837430	LOC_Os05g37330.1	566	CGAGA	118	231
Chr5	21837432	LOC_Os05g37330.1	568	AGACT	102	231
Chr2	4936617	LOC_Os02g09590.1	641	CAAAC	41	87
Chr4	19836377	LOC_Os04g32850.1	148	GGAAG	15	38
Chr1	19961768	LOC_Os01g36070.1	1041	AGATT	5	14
Chr1	19961783	LOC_Os01g36070.1	1056	ATATT	5	13
Chr1	19961789	LOC_Os01g36070.1	1062	AAAGT	4	13
Chr3	21086595	LOC_Os03g37970.1	784	GGACT	92	163
Chr2	26522549	LOC_Os02g43930.2	1119	TGATG	10	29
Chr2	26523074	LOC_Os02g43930.2	1554	AAAGA	14	30
Chr2	26523076	LOC_Os02g43930.2	1556	AGACC	14	30
Chr6	13198538	LOC_Os06g22690.1	104	TCACG	39	109
Chr3	4368054	LOC_Os03g08490.1	346	CAAGT	18	57
Chr9	16239581	LOC_Os09g26730.1	431	GCATA	17	39
Chr9	16236841	LOC_Os09g26730.1	853	TAAGC	21	41
Chr9	16236838	LOC_Os09g26730.1	856	GCAGA	13	41
Chr9	16236836	LOC_Os09g26730.1	858	AGACA	13	41
Chr3	10395648	LOC_Os03g18570.1	787	TTATA	54	163
Chr3	10395650	LOC_Os03g18570.1	789	ATAGA	88	162
Chr3	10395652	LOC_Os03g18570.1	791	AGACC	106	157
Chr3	12812473	LOC_Os03g22370.1	259	TCAGC	178	591
Chr3	12812883	LOC_Os03g22370.1	669	GTAAA	91	303
Chr3	12812884	LOC_Os03g22370.1	670	TAAAG	94	303
Chr3	12812885	LOC_Os03g22370.1	671	AAAGC	130	303
Chr5	25657365	LOC_Os05g44130.1	364	CGAGT	7	17
Chr1	17015475	LOC_Os01g31110.1	1621	CCAAT	6	19
Chr1	17015502	LOC_Os01g31110.1	1648	GCAAG	9	20
Chr2	26320369	LOC_Os02g43600.1	67	TAAGT	29	74
Chr2	26320014	LOC_Os02g43600.1	422	CGAGC	42	122
Chr2	26320011	LOC_Os02g43600.1	425	GCAAG	48	122
Chr2	26317657	LOC_Os02g43600.1	866	CAAAC	43	124
Chr2	26317656	LOC_Os02g43600.1	867	AAACC	51	124
Chr2	26317607	LOC_Os02g43600.1	916	ACACC	34	113
Chr2	34839288	LOC_Os02g56850.1	661	ACAAA	6	19
Chr2	34839330	LOC_Os02g56850.1	703	ATATT	6	19
Chr2	34841123	LOC_Os02g56850.1	944	CAAGT	6	19
Chr2	34843688	LOC_Os02g56850.1	1804	GGAAC	7	19
Chr2	34843689	LOC_Os02g56850.1	1805	GAACG	6	19
Chr2	34843701	LOC_Os02g56850.1	1817	GGAGA	11	18
Chr2	34843703	LOC_Os02g56850.1	1819	AGACA	10	18
Chr2	19954646	LOC_Os02g33550.1	1015	CTAGT	12	30
Chr3	30514160	LOC_Os03g53190.2	187	CGAGC	4	13
Chr3	30514210	LOC_Os03g53190.2	237	AGAGC	7	17
Chr3	30514283	LOC_Os03g53190.2	310	ACAAG	9	24
Chr3	30516117	LOC_Os03g53190.2	499	GCAAG	8	25
Chr3	30516126	LOC_Os03g53190.2	508	TGAAG	9	25
Chr3	30516127	LOC_Os03g53190.2	509	GAAGG	13	25
Chr3	30516255	LOC_Os03g53190.2	637	ACAAG	8	25
Chr3	30516448	LOC_Os03g53190.2	830	TGAGT	8	19
Chr3	30516451	LOC_Os03g53190.2	833	GTACT	6	19
Chr3	30516455	LOC_Os03g53190.2	837	TAAAC	7	19
Chr3	30516456	LOC_Os03g53190.2	838	AAACC	9	19
Chr3	1789274	LOC_Os03g03910.1	1102	CCACA	23	52
Chr3	1787750	LOC_Os03g03910.1	2024	GAAGA	36	77
Chr3	1787748	LOC_Os03g03910.1	2026	AGACA	25	77
Chr9	19152286	LOC_Os09g32090.1	1050	CGACA	4	11
Chr9	19152284	LOC_Os09g32090.1	1052	ACAGG	4	11
Chr9	19152229	LOC_Os09g32090.1	1107	GTAGT	6	12
Chr9	19151092	LOC_Os09g32090.1	1149	ATAGC	6	13
Chr9	19151018	LOC_Os09g32090.1	1223	TGAAG	6	13
Chr9	19150993	LOC_Os09g32090.1	1248	CGAAA	5	13
Chr9	19150964	LOC_Os09g32090.1	1277	CGAAG	5	13
Chr9	19150963	LOC_Os09g32090.1	1278	GAAGA	5	13
Chr9	19150787	LOC_Os09g32090.1	1454	CAAGG	4	13
Chr9	19150706	LOC_Os09g32090.1	1535	GGACA	6	13
Chr9	19150697	LOC_Os09g32090.1	1544	ACAAT	4	13
Chr9	19150670	LOC_Os09g32090.1	1571	GGAAC	5	13
Chr9	19150669	LOC_Os09g32090.1	1572	GAACT	4	13
Chr9	19150580	LOC_Os09g32090.1	1661	GTAAG	4	13
Chr9	19150575	LOC_Os09g32090.1	1666	ATAAG	4	13
Chr9	19150558	LOC_Os09g32090.1	1683	GGACA	9	12
Chr9	19150556	LOC_Os09g32090.1	1685	ACATG	5	12
Chr11	25249216	LOC_Os11g41990.1	1085	AAAGA	6	18
Chr11	25246137	LOC_Os11g41990.1	2378	GGACC	9	20
Chr11	25245876	LOC_Os11g41990.1	2639	GGACG	6	17
Chr11	25245821	LOC_Os11g41990.1	2694	ATAAA	4	13
Chr5	24379117	LOC_Os05g41640.2	1864	AGAGA	180	525
Chr5	24379115	LOC_Os05g41640.2	1866	AGACC	203	525
Chr7	4263298	LOC_Os07g08330.1	127	CAACA	11	36
Chr7	4263450	LOC_Os07g08330.1	279	GCACG	16	44
Chr7	4263852	LOC_Os07g08330.1	681	TCAAC	19	63
Chr7	4265467	LOC_Os07g08330.1	1392	TGAGA	24	77
Chr7	4265469	LOC_Os07g08330.1	1394	AGACT	26	77
Chr7	4265526	LOC_Os07g08330.1	1451	GGACC	52	71
Chr7	4265542	LOC_Os07g08330.1	1467	TTATG	17	54
Chr6	27286897	LOC_Os06g45120.1	1836	TGATG	17	55
Chr6	27286574	LOC_Os06g45120.1	2063	CCAGA	21	55
Chr6	27286572	LOC_Os06g45120.1	2065	AGATA	25	55
Chr6	27286389	LOC_Os06g45120.1	2248	AGATA	25	50
Chr6	27286360	LOC_Os06g45120.1	2277	TAAGC	10	30
Chr6	27286357	LOC_Os06g45120.1	2280	GCACG	9	29
Chr6	27286351	LOC_Os06g45120.1	2286	TGACC	17	25
Chr6	815059	LOC_Os06g02380.1	390	GTATG	32	104
Chr6	811251	LOC_Os06g02380.1	1928	GGAAG	57	155
Chr6	811181	LOC_Os06g02380.1	1998	CGAGA	86	154
Chr6	811179	LOC_Os06g02380.1	2000	AGACA	74	154
Chr6	811143	LOC_Os06g02380.1	2036	ACAGG	47	153
Chr1	33532496	LOC_Os01g57968.1	558	CAACC	42	118
Chr1	22754922	LOC_Os01g40310.1	451	CCAAG	22	65
Chr1	22754898	LOC_Os01g40310.1	475	TCAGC	23	65
Chr1	22754601	LOC_Os01g40310.1	772	GTATC	22	59
Chr1	29566416	LOC_Os01g51410.1	3252	TAATG	33	107
Chr1	29566490	LOC_Os01g51410.1	3326	TGACA	35	107
Chr1	8918018	LOC_Os01g15830.1	472	GCACA	21	44
Chr1	8919458	LOC_Os01g15830.1	988	ACACT	28	64
Chr3	18638263	LOC_Os03g32580.1	928	ACATA	16	48
Chr3	18638337	LOC_Os03g32580.1	1002	AGAGA	16	42
Chr3	18638361	LOC_Os03g32580.1	1026	ATACA	15	38
Chr3	26461113	LOC_Os03g46770.1	825	AAATA	314	634
Chr3	26461128	LOC_Os03g46770.1	840	AGAAA	117	345
Chr3	26461130	LOC_Os03g46770.1	842	AAAAA	156	344
Chr3	26461131	LOC_Os03g46770.1	843	AAAAA	157	334
Chr3	26461132	LOC_Os03g46770.1	844	AAAAA	143	325
Chr3	26461133	LOC_Os03g46770.1	845	AAAAA	95	226
Chr3	26461134	LOC_Os03g46770.1	846	AAAAG	69	212
Chr3	26461135	LOC_Os03g46770.1	847	AAAGA	63	209
Chr6	27471244	LOC_Os06g45440.1	332	ACAAA	5	12
Chr6	27471225	LOC_Os06g45440.1	351	TTACT	4	12
Chr6	27471145	LOC_Os06g45440.1	431	ACACC	6	12
Chr7	6799713	LOC_Os07g12150.1	662	TGACA	14	33
Chr10	19148618	LOC_Os10g35810.1	662	CCAAG	19	54
Chr10	19148333	LOC_Os10g35810.1	947	CAAAC	17	48
Chr10	19148332	LOC_Os10g35810.1	948	AAACC	15	48
Chr5	355852	LOC_Os05g01600.2	315	GCACA	12	34
Chr5	355114	LOC_Os05g01600.2	721	TGACT	12	38
Chr5	355091	LOC_Os05g01600.2	744	ACAAC	13	38
Chr5	355090	LOC_Os05g01600.2	745	CAACC	14	38
Chr2	17847769	LOC_Os02g30050.1	531	GGACA	53	128
Chr2	17847807	LOC_Os02g30050.1	569	TGAGT	36	96
Chr12	11278092	LOC_Os12g19381.1	808	TCAGT	734	2446
Chr12	11278194	LOC_Os12g19381.1	910	GCACC	747	2337
Chr12	11278197	LOC_Os12g19381.1	913	CCAGG	750	2326
Chr9	19400846	LOC_Os09g32500.1	579	GGACA	50	109
Chr9	19400898	LOC_Os09g32500.1	631	AAAGA	29	85
Chr9	19400900	LOC_Os09g32500.1	633	AGACT	33	84
Chr7	23905071	LOC_Os07g39870.1	1739	GCAAC	10	30
Chr7	23905006	LOC_Os07g39870.1	1804	TGACT	13	27
Chr4	27508648	LOC_Os04g46390.1	653	CGACA	27	89
Chr4	27509257	LOC_Os04g46390.1	1026	TCAAG	41	93
Chr4	27509792	LOC_Os04g46390.1	1439	TGAGA	59	91
Chr4	27509794	LOC_Os04g46390.1	1441	AGACT	51	91
Chr1	27681281	LOC_Os01g48300.2	267	GGAGT	7	23
Chr1	27681278	LOC_Os01g48300.2	270	GTACG	7	23
Chr1	27678253	LOC_Os01g48300.2	1452	GCACA	13	33
Chr1	27678239	LOC_Os01g48300.2	1466	GAATT	13	32
Chr1	27678197	LOC_Os01g48300.2	1508	GGACT	7	16
Chr1	27678190	LOC_Os01g48300.2	1515	GGACC	7	14
Chr6	30764747	LOC_Os06g50840.1	905	CAAGA	4	11
Chr6	30764756	LOC_Os06g50840.1	914	TAAGG	5	11
Chr6	30766454	LOC_Os06g50840.1	1227	CGACA	5	15
Chr6	30767586	LOC_Os06g50840.1	1446	GGATG	5	15
Chr6	30767950	LOC_Os06g50840.1	1725	ATATT	6	15
Chr6	30768009	LOC_Os06g50840.1	1784	TGACG	8	14
Chr6	30768079	LOC_Os06g50840.1	1854	TGACA	5	14
Chr8	5366380	LOC_Os08g09240.1	688	GTACA	17	54
Chr8	5366426	LOC_Os08g09240.1	734	ATAAT	27	44
Chr8	5366427	LOC_Os08g09240.1	735	TAATT	21	44
Chr2	24692036	LOC_Os02g40730.1	1153	CGAGG	4	12
Chr2	24692051	LOC_Os02g40730.1	1168	GCACG	4	12
Chr2	24692102	LOC_Os02g40730.1	1219	CAAGG	4	13
Chr2	24692119	LOC_Os02g40730.1	1236	AGATC	4	13
Chr2	24692410	LOC_Os02g40730.1	1527	GCACG	5	16
Chr2	24692479	LOC_Os02g40730.1	1596	ACATG	6	16
Chr2	24692534	LOC_Os02g40730.1	1651	TGATG	5	16
Chr10	20623296	LOC_Os10g38710.1	215	ACAAG	6	15
Chr10	20623295	LOC_Os10g38710.1	216	CAAGA	8	15
Chr10	20623293	LOC_Os10g38710.1	218	AGAAG	7	15
Chr10	5639978	LOC_Os10g10244.1	1983	TGACA	7	21
Chr10	5639980	LOC_Os10g10244.1	1985	ACACT	11	21
Chr10	5640248	LOC_Os10g10244.1	2161	ACATG	8	23
Chr10	5640569	LOC_Os10g10244.1	2324	AGATA	9	25
Chr10	5640574	LOC_Os10g10244.1	2329	AAAGA	9	25
Chr10	5640850	LOC_Os10g10244.1	2503	TCAAC	12	26
Chr10	5640851	LOC_Os10g10244.1	2504	CAACA	9	26
Chr10	5640999	LOC_Os10g10244.1	2585	CTAAA	8	26
Chr10	5642916	LOC_Os10g10244.1	3300	TTACA	20	31
Chr10	5642918	LOC_Os10g10244.1	3302	ACAGA	17	31
Chr10	5642954	LOC_Os10g10244.1	3338	AAAAG	9	29
Chr10	5642977	LOC_Os10g10244.1	3361	ATACC	11	25
Chr10	5643007	LOC_Os10g10244.1	3391	TAATC	8	25
Chr10	5643012	LOC_Os10g10244.1	3396	GTATT	9	24
Chr3	19413195	LOC_Os03g34040.1	1126	GGATA	35	108
Chr3	19413185	LOC_Os03g34040.1	1136	ACATT	32	104
Chr1	26813879	LOC_Os01g46980.1	332	CAATA	40	92
Chr1	26815175	LOC_Os01g46980.1	630	AAAGA	33	105
Chr2	180379	LOC_Os02g01332.1	888	ACACC	15	33
Chr1	22127006	LOC_Os01g39310.1	1851	GGACC	10	24
Chr1	22127201	LOC_Os01g39310.1	1956	ACATT	9	24
Chr1	22127254	LOC_Os01g39310.1	2009	ACAGA	8	26
Chr1	22127256	LOC_Os01g39310.1	2011	AGATA	10	26
Chr1	22127527	LOC_Os01g39310.1	2147	ACACA	11	26
Chr1	22128224	LOC_Os01g39310.1	2538	GCATA	10	29
Chr1	22128397	LOC_Os01g39310.1	2711	AGATT	9	29
Chr1	22128519	LOC_Os01g39310.1	2833	GTATA	12	28
Chr1	22128523	LOC_Os01g39310.1	2837	AGAAG	10	28
Chr1	22128524	LOC_Os01g39310.1	2838	GAAGA	11	27
Chr1	22128595	LOC_Os01g39310.1	2909	ATACA	8	23
Chr1	22128611	LOC_Os01g39310.1	2925	GGACA	9	18
Chr1	27966051	LOC_Os01g48770.2	335	TTAAA	106	228
Chr1	27966050	LOC_Os01g48770.2	336	TAAAT	121	228
Chr1	27966049	LOC_Os01g48770.2	337	AAATT	107	228
Chr1	27966046	LOC_Os01g48770.2	340	TTAAA	123	228
Chr1	27965995	LOC_Os01g48770.2	391	GCAGC	114	228
Chr1	27965992	LOC_Os01g48770.2	394	GCACT	71	228
Chr1	27965880	LOC_Os01g48770.2	506	CAAGA	81	228
Chr1	27965878	LOC_Os01g48770.2	508	AGACC	74	228
Chr12	13106118	LOC_Os12g23180.1	1365	CAAGC	61	172
Chr10	3001044	LOC_Os10g05950.1	211	TCAAG	14	32
Chr3	7102224	LOC_Os03g13170.1	669	TGACG	55	156
Chr3	7102196	LOC_Os03g13170.1	697	GCAAA	43	112
Chr3	7102195	LOC_Os03g13170.1	698	CAAAC	53	111
Chr3	7102194	LOC_Os03g13170.1	699	AAACT	34	94
Chr4	26101694	LOC_Os04g44060.1	1203	ATATG	16	52
Chr4	20580017	LOC_Os04g33990.1	430	TCACG	26	49
Chr3	9073268	LOC_Os03g16440.1	2439	GCACT	4	13
Chr3	9073309	LOC_Os03g16440.1	2480	ACAGA	4	13
Chr3	9073332	LOC_Os03g16440.1	2503	TCATG	5	13
Chr3	9073458	LOC_Os03g16440.1	2629	TCAAC	4	13
Chr3	9073563	LOC_Os03g16440.1	2734	GGATT	5	13
Chr3	9073816	LOC_Os03g16440.1	2987	TGAAC	4	13
Chr3	9073820	LOC_Os03g16440.1	2991	CTATG	4	13
Chr6	27657808	LOC_Os06g45660.1	262	GGACC	15	42
Chr6	27658695	LOC_Os06g45660.1	655	TAAGA	28	46
Chr6	27658697	LOC_Os06g45660.1	657	AGACA	33	46
Chr6	27658699	LOC_Os06g45660.1	659	ACAAT	19	46
Chr6	19866101	LOC_Os06g34120.1	1549	TTATG	5	15
Chr1	31585719	LOC_Os01g54920.1	871	TAAAC	17	42
Chr1	31585718	LOC_Os01g54920.1	872	AAACT	13	42
Chr1	31585677	LOC_Os01g54920.1	913	TGACT	30	42
Chr1	31585644	LOC_Os01g54920.1	946	GTAAA	13	42
Chr1	25705019	LOC_Os01g45274.1	1165	AAAAG	149	461
Chr1	25705020	LOC_Os01g45274.1	1166	AAAGA	198	458
Chr1	25705022	LOC_Os01g45274.1	1168	AGACA	137	454
Chr1	25705045	LOC_Os01g45274.1	1191	TAATA	102	337
Chr2	5468684	LOC_Os02g10390.1	1168	CAACT	273	907
Chr5	13626722	LOC_Os05g23740.1	2059	CTACA	26	74
Chr5	13626841	LOC_Os05g23740.1	2178	TTACA	35	74
Chr5	13626843	LOC_Os05g23740.1	2180	ACAGA	40	74
Chr8	10294578	LOC_Os08g16830.1	458	ACAGT	17	46
Chr8	10294414	LOC_Os08g16830.1	622	GTATG	16	46
Chr6	13010414	LOC_Os06g22394.1	206	ACAAG	15	40
Chr6	13010331	LOC_Os06g22394.1	289	ACAAG	13	40
Chr6	13010298	LOC_Os06g22394.1	322	TGAGC	15	40
Chr12	4507803	LOC_Os12g08770.1	799	ACAAG	10	24
Chr12	4507804	LOC_Os12g08770.1	800	CAAGG	7	22
Chr12	19131982	LOC_Os12g31800.1	88	CAAGA	7	23
Chr12	19131993	LOC_Os12g31800.1	99	CGAGC	10	23
Chr12	19132170	LOC_Os12g31800.1	177	GCACA	10	23
Chr12	19132213	LOC_Os12g31800.1	220	TCAAG	9	25
Chr12	19132306	LOC_Os12g31800.1	234	CTAAG	9	25
Chr12	19133137	LOC_Os12g31800.1	466	CTACA	13	43
Chr12	19133139	LOC_Os12g31800.1	468	ACAGT	13	43
Chr12	19133203	LOC_Os12g31800.1	532	CCAAG	15	49
Chr12	19133248	LOC_Os12g31800.1	577	CAACA	17	56
Chr12	19133250	LOC_Os12g31800.1	579	ACAGG	18	56
Chr12	19133672	LOC_Os12g31800.1	1001	TCAAG	19	55
Chr12	19133706	LOC_Os12g31800.1	1035	TGACA	24	50
Chr7	28474864	LOC_Os07g47640.1	364	GCATC	160	485
Chr7	28474653	LOC_Os07g47640.1	575	TGATG	87	279
Chr1	18158977	LOC_Os01g33050.1	684	CAACA	15	42
Chr1	18158937	LOC_Os01g33050.1	724	TGACT	33	40
Chr5	13623232	LOC_Os05g23740.1	687	TCACA	9	23
Chr7	24506298	LOC_Os07g40940.1	312	CCACA	14	37
Chr7	24508480	LOC_Os07g40940.1	1080	GGACT	16	37
Chr2	22390969	LOC_Os02g37060.1	605	AAACC	71	202
Chr2	8262635	LOC_Os02g14860.1	90	CCAAT	6	15
Chr2	8262636	LOC_Os02g14860.1	91	CAATG	5	15
Chr2	8262720	LOC_Os02g14860.1	175	TCAGC	6	16
Chr2	8265324	LOC_Os02g14860.1	461	GCAAC	6	18
Chr2	8265343	LOC_Os02g14860.1	480	GTACA	6	18
Chr2	8265345	LOC_Os02g14860.1	482	ACAGG	10	18
Chr2	8265528	LOC_Os02g14860.1	665	ATACA	9	18
Chr2	8265533	LOC_Os02g14860.1	670	AGATT	7	16
Chr2	8265575	LOC_Os02g14860.1	712	GGATT	8	11
Chr2	8265613	LOC_Os02g14860.1	750	CCAGA	4	11
Chr2	8265615	LOC_Os02g14860.1	752	AGACT	4	11
Chr1	10119391	LOC_Os01g18070.1	181	AGATG	16	39
Chr1	10123587	LOC_Os01g18070.1	1026	GGACA	41	50
Chr1	10123597	LOC_Os01g18070.1	1036	GGATT	18	50
Chr1	10123610	LOC_Os01g18070.1	1049	TGACA	19	49
Chr1	10123612	LOC_Os01g18070.1	1051	ACACT	15	49
Chr1	32151731	LOC_Os01g55830.1	386	GCACA	146	408
Chr9	16988285	LOC_Os09g27960.1	690	GAAGA	19	39
Chr9	16988283	LOC_Os09g27960.1	692	AGACG	22	39
Chr9	16988257	LOC_Os09g27960.1	718	TGATT	11	35
Chr2	24940904	LOC_Os02g41590.1	1278	AAACC	42	122
Chr9	21912567	LOC_Os09g38020.1	117	GCAAG	30	76
Chr9	14693083	LOC_Os09g24690.1	39	CTAGG	14	45
Chr9	14692790	LOC_Os09g24690.1	217	CCAAG	35	95
Chr9	14691248	LOC_Os09g24690.1	626	TGAGA	65	88
Chr9	14691246	LOC_Os09g24690.1	628	AGACA	66	87
Chr9	14691244	LOC_Os09g24690.1	630	ACATA	32	84
Chr7	20726055	LOC_Os07g34570.1	1415	AAAAA	35	104
Chr2	29823328	LOC_Os02g48720.1	185	CAACC	49	163
Chr2	29823684	LOC_Os02g48720.1	541	ATACA	68	176
Chr2	29824970	LOC_Os02g48720.1	1467	CCAAA	60	193
Chr2	29825002	LOC_Os02g48720.1	1499	CAAAC	79	190
Chr2	29825003	LOC_Os02g48720.1	1500	AAACA	72	190
Chr10	14331365	LOC_Os10g27190.1	677	GGACA	65	133
Chr12	11320879	LOC_Os12g19470.1	475	TCACA	28	91
Chr7	17269354	LOC_Os07g29410.2	598	CTACA	13	38
Chr7	17269384	LOC_Os07g29410.2	628	GGAGG	13	42
Chr7	17269785	LOC_Os07g29410.2	1029	TCAAG	23	59
Chr7	17269892	LOC_Os07g29410.2	1136	TTACA	19	59
Chr7	17269894	LOC_Os07g29410.2	1138	ACACC	18	59
Chr2	1974150	LOC_Os02g04460.1	514	GCAAG	21	68
Chr2	1973038	LOC_Os02g04460.1	893	AGATG	20	65
Chr6	30877760	LOC_Os06g51029.1	234	GGATG	4	12
Chr6	30877747	LOC_Os06g51029.1	247	CTAGA	6	12
Chr6	30876876	LOC_Os06g51029.1	1118	TGACT	11	29
Chr6	30870501	LOC_Os06g51029.1	2225	TGACA	40	52
Chr6	30870491	LOC_Os06g51029.1	2235	CAAGT	18	52
Chr6	30870488	LOC_Os06g51029.1	2238	GTAAA	21	52
Chr6	30870487	LOC_Os06g51029.1	2239	TAAAC	22	52
Chr6	30870486	LOC_Os06g51029.1	2240	AAACA	28	52
Chr7	27200171	LOC_Os07g45570.1	2363	TGACA	5	12
Chr7	27200332	LOC_Os07g45570.1	2524	ATAAC	5	13
Chr7	27200358	LOC_Os07g45570.1	2550	CCAGA	6	13
Chr7	27200834	LOC_Os07g45570.1	2814	GGACA	5	16
Chr7	27201191	LOC_Os07g45570.1	3171	ATATA	5	16
Chr7	27201287	LOC_Os07g45570.1	3267	ATATA	5	16
Chr7	27201289	LOC_Os07g45570.1	3269	ATATT	5	16
Chr6	3776242	LOC_Os06g07780.1	325	CGAGC	11	32
Chr6	3773876	LOC_Os06g07780.1	955	GCAAT	13	37
Chr6	3773742	LOC_Os06g07780.1	1089	GGAAT	10	22
Chr2	19976003	LOC_Os02g33580.1	1530	CAAGA	5	11
Chr2	19976429	LOC_Os02g33580.1	1876	CAAGA	4	13
Chr2	19976630	LOC_Os02g33580.1	1964	ACAAG	5	13
Chr2	35321303	LOC_Os02g57670.1	399	CAAAG	52	100
Chr2	35321302	LOC_Os02g57670.1	400	AAAGT	56	100
Chr2	35320537	LOC_Os02g57670.1	863	GCAAC	44	92
Chr2	35320532	LOC_Os02g57670.1	868	TGATA	36	87
Chr3	6438179	LOC_Os03g12250.1	2306	ACATC	11	35
Chr5	16555650	LOC_Os05g28280.1	1433	TCAAA	17	42
Chr5	16555651	LOC_Os05g28280.1	1434	CAAAC	28	42
Chr5	16555652	LOC_Os05g28280.1	1435	AAACT	17	42
Chr2	23528638	LOC_Os02g38920.1	365	TCAAG	94	267
Chr2	23528658	LOC_Os02g38920.1	385	CAATC	91	267
Chr2	23528674	LOC_Os02g38920.1	401	GCAGG	91	268
Chr5	15043138	LOC_Os05g25840.3	1194	GGATT	6	19
Chr5	15043532	LOC_Os05g25840.3	1588	CAAAA	7	21
Chr5	15044005	LOC_Os05g25840.3	1856	CAAGG	7	22
Chr5	15044458	LOC_Os05g25840.3	2207	CCAGA	8	23
Chr5	15044554	LOC_Os05g25840.3	2303	CCAGG	9	23
Chr5	15044587	LOC_Os05g25840.3	2336	TCACA	7	23
Chr5	15044589	LOC_Os05g25840.3	2338	ACACG	7	23
Chr4	30601318	LOC_Os04g51630.1	518	ATATG	40	119
Chr4	30602184	LOC_Os04g51630.1	961	TGACC	44	89
Chr5	20551022	LOC_Os05g34650.1	777	TGATG	5	13
Chr5	20550759	LOC_Os05g34650.1	907	CTACA	5	14
Chr5	20548551	LOC_Os05g34650.1	1968	TGAGA	8	16
Chr5	20548549	LOC_Os05g34650.1	1970	AGACG	10	16
Chr5	20548534	LOC_Os05g34650.1	1985	ATATA	5	16
Chr5	20548512	LOC_Os05g34650.1	2007	TGACC	6	16
Chr9	12443565	LOC_Os09g20660.1	513	AGATC	20	53
Chr9	12443510	LOC_Os09g20660.1	568	AAACC	24	49
Chr7	22316714	LOC_Os07g37240.1	851	GCAAG	402	1336
Chr2	6511702	LOC_Os02g12480.6	631	GCAAC	7	19
Chr2	6511096	LOC_Os02g12480.6	1237	TAATC	8	24
Chr2	6510920	LOC_Os02g12480.6	1413	TAAAA	9	19
Chr2	6510919	LOC_Os02g12480.6	1414	AAAAA	10	19
Chr2	6510917	LOC_Os02g12480.6	1416	AAAGG	7	19
Chr2	6509849	LOC_Os02g12480.6	2484	CCACA	4	13
Chr2	6509847	LOC_Os02g12480.6	2486	ACAGT	4	13
Chr2	6509774	LOC_Os02g12480.6	2559	TAATT	4	12
Chr2	6509771	LOC_Os02g12480.6	2562	TTAAC	6	12
Chr1	18158888	LOC_Os01g33050.1	773	TGACT	11	14
Chr1	30032030	LOC_Os01g52240.1	1033	AAAGA	111	260
Chr9	16656196	LOC_Os09g27420.1	922	TCACA	18	38
Chr9	16656604	LOC_Os09g27420.1	1330	CAAGG	13	39
Chr9	16658338	LOC_Os09g27420.1	2429	CTACA	18	59
Chr9	16658460	LOC_Os09g27420.1	2551	GGACA	24	59
Chr9	16658576	LOC_Os09g27420.1	2667	TCAGA	23	51
Chr9	16658578	LOC_Os09g27420.1	2669	AGACT	36	51
Chr4	5990134	LOC_Os04g11040.1	507	TCATG	8	24
Chr4	5990194	LOC_Os04g11040.1	567	TAAGC	6	19
Chr5	21214873	LOC_Os05g35740.1	753	TAACA	13	34
Chr7	4684385	LOC_Os07g09000.1	686	ATAAG	10	25
Chr7	4685690	LOC_Os07g09000.1	1070	GCAAG	11	29
Chr7	4685691	LOC_Os07g09000.1	1071	CAAGA	13	29
Chr7	4685693	LOC_Os07g09000.1	1073	AGAAG	10	29
Chr7	4687350	LOC_Os07g09000.1	1482	TGACC	12	30
Chr7	4687441	LOC_Os07g09000.1	1573	TGAGA	20	30
Chr7	4687443	LOC_Os07g09000.1	1575	AGACT	22	30
Chr7	11889760	LOC_Os07g20580.1	1169	GCACA	6	11
Chr7	11889196	LOC_Os07g20580.1	1204	CAAGA	4	11
Chr7	11887370	LOC_Os07g20580.1	1796	TAACA	4	11
Chr7	11887315	LOC_Os07g20580.1	1851	CCAGA	9	11
Chr7	11887313	LOC_Os07g20580.1	1853	AGACC	11	11
Chr4	24830999	LOC_Os04g41900.1	377	ACACC	7	21
Chr4	24830884	LOC_Os04g41900.1	492	CGAGG	9	24
Chr10	20415906	LOC_Os10g38110.1	586	GGAGA	5	14
Chr10	20415904	LOC_Os10g38110.1	588	AGAAG	5	14
Chr10	20413842	LOC_Os10g38110.1	1013	CCACC	12	22
Chr10	20413059	LOC_Os10g38110.1	1620	CAACG	8	25
Chr10	20412067	LOC_Os10g38110.1	2383	TTAAA	5	14
Chr10	20412066	LOC_Os10g38110.1	2384	TAAAT	5	14
Chr10	20412065	LOC_Os10g38110.1	2385	AAATA	5	13
Chr2	33361300	LOC_Os02g54470.1	624	GGACT	100	146
Chr5	16304915	LOC_Os05g27940.1	334	ATAAG	28	87
Chr5	16303066	LOC_Os05g27940.1	755	ATAGA	37	90
Chr5	16303064	LOC_Os05g27940.1	757	AGACT	75	90
Chr5	16303028	LOC_Os05g27940.1	793	TGACA	58	86
Chr8	27278197	LOC_Os08g43130.1	4133	AGATT	4	13
Chr8	27278053	LOC_Os08g43130.1	4277	ACAGC	6	13
Chr8	27278050	LOC_Os08g43130.1	4280	GCATT	4	13
Chr8	27277992	LOC_Os08g43130.1	4338	GGACT	7	13
Chr1	24482249	LOC_Os01g42980.1	526	GAAGG	8	24
Chr1	24483395	LOC_Os01g42980.1	973	CAAGA	9	24
Chr1	24483537	LOC_Os01g42980.1	1115	TCAAA	9	24
Chr1	24483608	LOC_Os01g42980.1	1186	ATAGG	8	17
Chr11	23187414	LOC_Os11g38959.1	840	AGATG	83	236
Chr5	27641296	LOC_Os05g48220.1	395	CAAGA	37	65
Chr5	27642517	LOC_Os05g48220.1	557	GCACA	24	65
Chr5	27642519	LOC_Os05g48220.1	559	ACAGA	22	65
Chr5	27642521	LOC_Os05g48220.1	561	AGACT	26	65
Chr9	17027132	LOC_Os09g28050.1	377	ACACA	12	27
Chr9	17027918	LOC_Os09g28050.1	1163	CCAGA	12	30
Chr9	17028346	LOC_Os09g28050.1	1591	TGACT	15	29
Chr9	17028392	LOC_Os09g28050.1	1637	TGATG	11	28
Chr3	2003559	LOC_Os03g04340.1	450	CGAGA	10	26
Chr3	2003561	LOC_Os03g04340.1	452	AGAAG	12	26
Chr3	2004716	LOC_Os03g04340.1	1607	AAAGA	13	43
Chr5	99613	LOC_Os05g01110.1	190	TCAGC	50	156
Chr5	97626	LOC_Os05g01110.1	562	ATAGA	59	170
Chr5	97624	LOC_Os05g01110.1	564	AGACC	109	170
Chr5	97555	LOC_Os05g01110.1	633	ACAGT	72	159
Chr2	30865087	LOC_Os02g50550.1	2050	GCAGA	5	12
Chr2	30864925	LOC_Os02g50550.1	2135	TGAAG	4	12
Chr2	30864918	LOC_Os02g50550.1	2142	CGAGA	4	12
Chr2	30864903	LOC_Os02g50550.1	2157	CAAGG	4	12
Chr2	30864892	LOC_Os02g50550.1	2168	GGATG	4	12
Chr2	30864798	LOC_Os02g50550.1	2262	TGATG	4	11
Chr2	30864479	LOC_Os02g50550.1	2274	TGATA	4	11
Chr2	30863566	LOC_Os02g50550.1	2520	GGAGA	4	12
Chr2	30863463	LOC_Os02g50550.1	2623	GGAGC	4	12
Chr2	30861808	LOC_Os02g50550.1	3080	ATATT	6	13
Chr4	27753409	LOC_Os04g46830.1	42	ACACC	5	15
Chr4	27753538	LOC_Os04g46830.1	171	GCAAA	5	15
Chr4	27753611	LOC_Os04g46830.1	244	TAACA	7	16
Chr4	27753613	LOC_Os04g46830.1	246	ACAAG	5	16
Chr4	27753670	LOC_Os04g46830.1	303	TCAGC	5	16
Chr4	27753881	LOC_Os04g46830.1	514	GCATA	7	16
Chr4	27753988	LOC_Os04g46830.1	621	ATAGC	5	15
Chr4	27754173	LOC_Os04g46830.1	806	GTAAT	4	11
Chr5	25166198	LOC_Os05g43252.1	651	GGATA	31	97
Chr5	25166231	LOC_Os05g43252.1	684	TGAAT	28	89
Chr5	25166232	LOC_Os05g43252.1	685	GAATA	28	89
Chr2	32042534	LOC_Os02g52340.1	633	GCATT	4	13
Chr2	32044613	LOC_Os02g52340.1	1050	CCAGA	6	14
Chr2	32044615	LOC_Os02g52340.1	1052	AGACT	10	14
Chr2	32044716	LOC_Os02g52340.1	1153	GGATC	7	14
Chr2	32044722	LOC_Os02g52340.1	1159	TGACT	9	14
Chr2	32044726	LOC_Os02g52340.1	1163	TAAAC	5	14
Chr2	32044727	LOC_Os02g52340.1	1164	AAACT	7	14
Chr2	32044735	LOC_Os02g52340.1	1172	AGATC	5	14
Chr2	32044739	LOC_Os02g52340.1	1176	CTATG	7	13
Chr2	32044750	LOC_Os02g52340.1	1187	TTAAT	4	13
Chr6	30993391	LOC_Os06g51220.3	126	CAAGA	41	116
Chr6	30995060	LOC_Os06g51220.3	867	AGATT	47	124
Chr6	30995118	LOC_Os06g51220.3	925	AGATT	4	13
Chr6	12848946	LOC_Os06g22140.1	1192	GGAGC	5	13
Chr6	692831	LOC_Os06g02220.1	78	TTAGA	7	19
Chr6	692925	LOC_Os06g02220.1	172	ATAGC	7	22
Chr6	693528	LOC_Os06g02220.1	245	CTAAA	9	22
Chr6	693529	LOC_Os06g02220.1	246	TAAAG	9	22
Chr6	693530	LOC_Os06g02220.1	247	AAAGG	8	22
Chr6	695595	LOC_Os06g02220.1	1099	AAACT	10	21
Chr6	695619	LOC_Os06g02220.1	1123	CAAAC	12	18
Chr6	695620	LOC_Os06g02220.1	1124	AAACT	8	18
Chr6	695623	LOC_Os06g02220.1	1127	CTAAG	8	18
Chr6	695624	LOC_Os06g02220.1	1128	TAAGA	6	18
Chr3	2989078	LOC_Os03g05980.1	848	GTATA	50	158
Chr3	2989080	LOC_Os03g05980.1	850	ATAGA	48	158
Chr3	2989082	LOC_Os03g05980.1	852	AGACT	56	156
Chr3	2989107	LOC_Os03g05980.1	877	GGATT	41	130
Chr1	14515283	LOC_Os01g25610.1	1079	TGAGA	16	29
Chr1	14515285	LOC_Os01g25610.1	1081	AGACC	15	29
Chr6	22138434	LOC_Os06g37440.1	210	AAAAA	26	72
Chr6	22137551	LOC_Os06g37440.1	772	TCAAG	25	80
Chr6	22137550	LOC_Os06g37440.1	773	CAAGA	34	80
Chr6	22137442	LOC_Os06g37440.1	881	GAAGG	26	83
Chr6	22135900	LOC_Os06g37440.1	1477	GGACT	50	87
Chr6	22135882	LOC_Os06g37440.1	1495	AAAAC	36	86
Chr1	27326146	LOC_Os01g47760.1	885	CGAGA	5	13
Chr1	27326138	LOC_Os01g47760.1	893	GAAGA	4	13
Chr4	31107273	LOC_Os04g52361.1	355	ATAGT	144	374
Chr2	34269566	LOC_Os02g56000.1	256	CAAGG	4	12
Chr2	34268821	LOC_Os02g56000.1	435	CAAGA	4	13
Chr2	34266180	LOC_Os02g56000.1	1430	TAACA	7	19
Chr2	34266178	LOC_Os02g56000.1	1432	ACACT	8	19
Chr2	34266175	LOC_Os02g56000.1	1435	CTACC	6	19
Chr9	22117352	LOC_Os09g38420.1	973	ATACA	7	11
Chr3	12280142	LOC_Os03g21490.1	29	GGAAG	6	16
Chr3	12280138	LOC_Os03g21490.1	33	GAAGC	6	16
Chr3	12278276	LOC_Os03g21490.1	633	TTATA	11	26
Chr3	12276897	LOC_Os03g21490.1	969	ACATT	9	27
Chr3	12276377	LOC_Os03g21490.1	1273	GGATT	9	27
Chr3	12276365	LOC_Os03g21490.1	1285	TAAGA	13	27
Chr3	12276363	LOC_Os03g21490.1	1287	AGACA	12	27
Chr4	33335432	LOC_Os04g55960.1	2145	CTACA	7	20
Chr4	33335638	LOC_Os04g55960.1	2351	TGACA	7	19
Chr4	33335677	LOC_Os04g55960.1	2390	GGATG	6	17
Chr4	33335774	LOC_Os04g55960.1	2487	TGAGA	10	13
Chr4	33335776	LOC_Os04g55960.1	2489	AGACA	8	13
Chr4	33335778	LOC_Os04g55960.1	2491	ACAAT	5	13
Chr4	33335798	LOC_Os04g55960.1	2511	ATACA	4	13
Chr1	37441822	LOC_Os01g64520.1	917	TCAAC	11	30
Chr12	21240476	LOC_Os12g34890.1	785	TGAGA	33	75
Chr12	21240474	LOC_Os12g34890.1	787	AGACC	38	74
Chr5	28581288	LOC_Os05g49800.1	622	GCACA	14	42
Chr5	28579343	LOC_Os05g49800.1	1876	TGACT	20	64
Chr9	22703418	LOC_Os09g39550.1	57	GAAGC	11	36
Chr9	22704885	LOC_Os09g39550.1	257	CCACA	16	51
Chr9	22705382	LOC_Os09g39550.1	493	AGACG	31	51
Chr9	22705434	LOC_Os09g39550.1	545	TGAAC	16	50
Chr9	22705444	LOC_Os09g39550.1	555	GCACT	20	49
Chr9	22705522	LOC_Os09g39550.1	633	TGACT	13	40
Chr9	22705582	LOC_Os09g39550.1	693	AGATA	7	20
Chr8	26535325	LOC_Os08g42000.1	655	AGACT	47	109
Chr8	26535242	LOC_Os08g42000.1	738	GAAGA	55	89
Chr8	26535240	LOC_Os08g42000.1	740	AGACA	54	83
Chr4	31001753	LOC_Os04g52180.1	623	TGACA	12	38
Chr10	6370671	LOC_Os10g11500.1	570	GTACA	44	139
Chr2	19472585	LOC_Os02g32814.1	805	GCAAC	68	153
Chr2	19472582	LOC_Os02g32814.1	808	ACAGC	46	153
Chr2	6706125	LOC_Os02g12790.1	1269	CGATA	9	17
Chr6	27443726	LOC_Os06g45390.1	1062	TCATA	4	13
Chr6	27442601	LOC_Os06g45390.1	1196	CAAGA	5	14
Chr4	16645897	LOC_Os04g28180.1	858	CTACA	136	231
Chr4	16645895	LOC_Os04g28180.1	860	ACAGA	169	231
Chr4	16645893	LOC_Os04g28180.1	862	AGACC	165	231
Chr8	2150333	LOC_Os08g04390.2	317	GTAAG	12	36
Chr8	2149057	LOC_Os08g04390.2	994	TGACA	24	40
Chr11	3670401	LOC_Os11g07280.1	2218	TGAGT	4	12
Chr11	3670223	LOC_Os11g07280.1	2396	ATAAA	4	13
Chr11	3670222	LOC_Os11g07280.1	2397	TAAAC	7	13
Chr11	3670221	LOC_Os11g07280.1	2398	AAACC	4	13
Chr11	3668507	LOC_Os11g07280.1	2971	CAAGA	5	16
Chr11	3668349	LOC_Os11g07280.1	3129	TGACA	5	16
Chr11	3668323	LOC_Os11g07280.1	3155	TGAAC	6	16
Chr11	3668285	LOC_Os11g07280.1	3193	CAAAA	7	16
Chr11	3668284	LOC_Os11g07280.1	3194	AAAAC	5	16
Chr11	3668283	LOC_Os11g07280.1	3195	AAACC	7	16
Chr11	3668253	LOC_Os11g07280.1	3225	TGATA	4	13
Chr3	2564620	LOC_Os03g05290.1	29	ACACC	56	147
Chr2	3340548	LOC_Os02g06640.1	1553	TAATG	83	233
Chr2	3340509	LOC_Os02g06640.1	1592	AAACA	79	222
Chr2	3340494	LOC_Os02g06640.1	1607	GGACA	65	216
Chr3	7227831	LOC_Os03g13380.1	2296	CTAGA	22	49
Chr3	7227833	LOC_Os03g13380.1	2298	AGACA	26	49
Chr4	29890943	LOC_Os04g50110.1	252	GGAGA	5	16
Chr4	29890941	LOC_Os04g50110.1	254	AGAGA	9	17
Chr4	29890939	LOC_Os04g50110.1	256	AGAAG	7	17
Chr4	29890938	LOC_Os04g50110.1	257	GAAGC	9	17
Chr4	29890688	LOC_Os04g50110.1	400	TCACG	6	19
Chr4	29890680	LOC_Os04g50110.1	408	GCAAC	8	19
Chr4	29888998	LOC_Os04g50110.1	986	CAAGT	9	27
Chr4	29888449	LOC_Os04g50110.1	1011	AAACA	9	27
Chr4	29888324	LOC_Os04g50110.1	1136	GGATT	16	27
Chr4	29888248	LOC_Os04g50110.1	1212	CAATC	10	26
Chr7	19406039	LOC_Os07g32560.1	1029	AAACT	6	16
Chr2	25456740	LOC_Os02g42320.2	519	TCACA	15	44
Chr2	25458356	LOC_Os02g42320.2	924	TGAGG	16	45
Chr2	25458388	LOC_Os02g42320.2	956	AAACC	21	45
Chr2	25458397	LOC_Os02g42320.2	965	GTAAA	15	45
Chr2	25458398	LOC_Os02g42320.2	966	TAAAC	15	45
Chr2	25458399	LOC_Os02g42320.2	967	AAACT	19	45
Chr2	25458403	LOC_Os02g42320.2	971	TGATT	14	45
Chr2	25458439	LOC_Os02g42320.2	1007	GGACC	16	34
Chr7	2799077	LOC_Os07g05820.1	554	CAACA	48	131
Chr7	2801285	LOC_Os07g05820.1	1700	GGATT	87	132
Chr6	24586651	LOC_Os06g41120.1	488	GGAGG	16	47
Chr6	24586738	LOC_Os06g41120.1	575	ACATG	16	47
Chr5	26969755	LOC_Os05g46580.1	151	AGATA	9	26
Chr5	26966632	LOC_Os05g46580.1	1475	TGATG	10	28
Chr5	26966628	LOC_Os05g46580.1	1479	GGACC	17	28
Chr5	26966616	LOC_Os05g46580.1	1491	GTAGA	16	26
Chr5	26966614	LOC_Os05g46580.1	1493	AGACA	16	26
Chr5	26966609	LOC_Os05g46580.1	1498	TTAGA	17	26
Chr5	26966607	LOC_Os05g46580.1	1500	AGACA	18	26
Chr3	13184426	LOC_Os03g22810.1	1010	AAACC	52	127
Chr3	13184452	LOC_Os03g22810.1	1036	GTAGA	38	64
Chr3	13184454	LOC_Os03g22810.1	1038	AGACT	37	64
Chr8	7995645	LOC_Os08g13440.2	73	CCAGA	8	24
Chr8	7994982	LOC_Os08g13440.2	417	ACACA	9	25
Chr8	7994980	LOC_Os08g13440.2	419	ACATA	8	25
Chr8	7994931	LOC_Os08g13440.2	468	CTATG	8	25
Chr5	28299596	LOC_Os05g49320.1	489	CCAAG	7	13
Chr5	28299595	LOC_Os05g49320.1	490	CAAGA	4	13
Chr5	28299586	LOC_Os05g49320.1	499	CAAGG	4	13
Chr5	28299575	LOC_Os05g49320.1	510	TGAGC	4	13
Chr5	28299572	LOC_Os05g49320.1	513	GCAAG	7	13
Chr5	28299571	LOC_Os05g49320.1	514	CAAGG	8	13
Chr5	28299429	LOC_Os05g49320.1	656	CGAGA	5	13
Chr2	26805381	LOC_Os02g44310.1	394	GCACG	68	166
Chr4	35023542	LOC_Os04g58880.1	1911	CAAAG	5	12
Chr4	35023314	LOC_Os04g58880.1	2040	ATACA	6	13
Chr4	35022481	LOC_Os04g58880.1	2078	AGAAC	4	13
Chr4	35022322	LOC_Os04g58880.1	2237	GGACC	9	13
Chr4	35022230	LOC_Os04g58880.1	2329	AGATA	10	13
Chr4	35022170	LOC_Os04g58880.1	2389	TGATA	7	13
Chr4	35022161	LOC_Os04g58880.1	2398	GGAAA	7	13
Chr6	25933655	LOC_Os06g43140.1	451	CCAGA	29	74
Chr6	25934786	LOC_Os06g43140.1	657	CTAAA	26	73
Chr6	25934875	LOC_Os06g43140.1	746	AAACC	27	67
Chr1	6464715	LOC_Os01g11910.1	1832	AAAAA	7	19
Chr1	6464836	LOC_Os01g11910.1	1953	GCAAG	7	16
Chr10	4639830	LOC_Os10g08550.5	1638	GGATC	22	45
Chr10	4639819	LOC_Os10g08550.5	1649	ACAGA	17	42
Chr3	31392697	LOC_Os03g55164.1	899	CGATA	5	13
Chr3	31392863	LOC_Os03g55164.1	979	ACAGT	4	13
Chr2	1787482	LOC_Os02g04100.1	595	ATAAC	13	35
Chr2	1787507	LOC_Os02g04100.1	620	TGAGT	12	35
Chr2	1787905	LOC_Os02g04100.1	1018	CAAAA	13	34
Chr2	1787906	LOC_Os02g04100.1	1019	AAAAG	16	34
Chr2	1787907	LOC_Os02g04100.1	1020	AAAGA	17	34
Chr2	1787909	LOC_Os02g04100.1	1022	AGACT	19	34
Chr2	1787931	LOC_Os02g04100.1	1044	TGACT	10	33
Chr2	1788003	LOC_Os02g04100.1	1116	GGACC	21	23
Chr2	1788027	LOC_Os02g04100.1	1140	GGACA	14	17
Chr5	606666	LOC_Os05g02070.3	640	GGATG	234	711
Chr5	606729	LOC_Os05g02070.3	703	CCAGG	230	659
Chr8	27875603	LOC_Os08g44270.1	462	TCATG	8	20
Chr8	27875859	LOC_Os08g44270.1	718	CAAGC	8	22
Chr8	27875862	LOC_Os08g44270.1	721	GCACG	7	22
Chr9	18717943	LOC_Os09g31130.1	1881	GCAAG	6	15
Chr9	18718213	LOC_Os09g31130.1	2151	GCAAG	6	19
Chr9	18718413	LOC_Os09g31130.1	2351	TTAGG	6	19
Chr6	1808980	LOC_Os06g04270.1	2547	GGACT	86	190
Chr4	835738	LOC_Os04g02354.1	292	TCACC	18	23
Chr4	837256	LOC_Os04g02354.1	555	TGACT	10	23
Chr4	837269	LOC_Os04g02354.1	568	TGACT	12	23
Chr4	837288	LOC_Os04g02354.1	587	CAAGC	5	15
Chr7	2794186	LOC_Os07g05810.1	79	TTAGA	7	11
Chr7	2794196	LOC_Os07g05810.1	89	AGAGA	4	13
Chr7	2795705	LOC_Os07g05810.1	544	GTATG	10	24
Chr10	19222657	LOC_Os10g35960.1	1795	ACAAG	12	35
Chr10	19223777	LOC_Os10g35960.1	2239	AGACT	16	33
Chr10	19223896	LOC_Os10g35960.1	2358	TGACA	10	28
Chr10	19223913	LOC_Os10g35960.1	2375	AAACG	13	28
Chr10	19896600	LOC_Os10g37180.1	675	GCACT	200	296
Chr9	15962561	LOC_Os09g26420.1	1626	GGAGA	64	149
Chr9	15962563	LOC_Os09g26420.1	1628	AGACT	75	140
Chr8	24828188	LOC_Os08g39300.1	1531	TGAAC	30	93
Chr8	19309895	LOC_Os08g31228.1	270	TGAGA	10	31
Chr8	19310718	LOC_Os08g31228.1	754	TGACA	10	33
Chr8	19310745	LOC_Os08g31228.1	781	TGACT	16	33
Chr3	5276909	LOC_Os03g10340.1	811	TGATA	64	201
Chr3	5277082	LOC_Os03g10340.1	984	GGATT	80	189
Chr1	7280160	LOC_Os01g13080.1	91	ACACC	29	86
Chr1	7278880	LOC_Os01g13080.1	579	CCAGA	32	87
Chr12	21222154	LOC_Os12g34860.1	660	CCATC	4	12
Chr12	21223433	LOC_Os12g34860.1	1045	TCAGA	7	14
Chr12	21225452	LOC_Os12g34860.1	1333	AAACT	5	15
Chr12	21225456	LOC_Os12g34860.1	1337	TGAAA	6	15
Chr12	21225458	LOC_Os12g34860.1	1339	AAAGT	6	15
Chr12	21225500	LOC_Os12g34860.1	1381	CCAGA	7	15
Chr12	21225544	LOC_Os12g34860.1	1425	AAAGT	5	15
Chr12	21225661	LOC_Os12g34860.1	1542	TAAGA	9	12
Chr12	21225663	LOC_Os12g34860.1	1544	AGACG	9	12
Chr12	22100986	LOC_Os12g36060.1	169	AGAGA	5	14
Chr12	22101081	LOC_Os12g36060.1	264	GGAGG	7	19
Chr12	22101171	LOC_Os12g36060.1	354	GCAGA	7	19
Chr12	22101324	LOC_Os12g36060.1	507	GCATG	8	19
Chr12	22101478	LOC_Os12g36060.1	661	TGATG	6	19
Chr12	22101486	LOC_Os12g36060.1	669	GGATG	6	17
Chr3	28651422	LOC_Os03g50270.1	728	GTAGG	19	51
Chr3	28651247	LOC_Os03g50270.1	903	GGATG	16	51
Chr3	35135712	LOC_Os03g61990.4	412	CCACA	11	30
Chr3	35135710	LOC_Os03g61990.4	414	ACAAG	12	30
Chr3	35135552	LOC_Os03g61990.4	572	CTAGA	11	30
Chr3	35135188	LOC_Os03g61990.4	936	TGACA	12	22
Chr2	34468898	LOC_Os02g56310.1	1178	ATACA	8	21
Chr2	34468833	LOC_Os02g56310.1	1243	GCAGG	8	21
Chr3	32632356	LOC_Os03g57220.1	1773	AGATA	45	127
Chr5	2091834	LOC_Os05g04510.2	1450	CTAGA	24	55
Chr11	2383071	LOC_Os11g05370.1	150	CCACA	24	68
Chr11	2383069	LOC_Os11g05370.1	152	ACAAG	21	68
Chr11	2383068	LOC_Os11g05370.1	153	CAAGT	23	68
Chr3	25130813	LOC_Os03g44620.2	1678	TGAGA	28	67
Chr3	25130815	LOC_Os03g44620.2	1680	AGACT	30	65
Chr3	25130897	LOC_Os03g44620.2	1762	CAACA	15	42
Chr7	18523120	LOC_Os07g31280.2	1126	CCACA	7	17
Chr7	18523185	LOC_Os07g31280.2	1191	AAAAA	7	17
Chr7	18523186	LOC_Os07g31280.2	1192	AAAAG	8	17
Chr7	18523187	LOC_Os07g31280.2	1193	AAAGA	13	17
Chr7	18523189	LOC_Os07g31280.2	1195	AGACA	9	17
Chr2	35081299	LOC_Os02g57260.1	1629	GTATA	37	113
Chr2	35081248	LOC_Os02g57260.1	1680	GAATA	35	93
Chr2	35081246	LOC_Os02g57260.1	1682	ATAAG	35	93
Chr1	43232250	LOC_Os01g74650.3	1879	TAAAA	38	117
Chr1	43232249	LOC_Os01g74650.3	1880	AAAAC	60	116
Chr1	32523373	LOC_Os01g56420.1	46	GGAGG	6	17
Chr1	32523444	LOC_Os01g56420.1	117	GAAGT	8	21
Chr1	32524036	LOC_Os01g56420.1	709	TGATG	9	22
Chr1	32524050	LOC_Os01g56420.1	723	TCAAG	6	16
Chr1	1941414	LOC_Os01g04350.1	412	GGAGA	16	49
Chr1	1941416	LOC_Os01g04350.1	414	AGAAG	23	49
Chr1	1941417	LOC_Os01g04350.1	415	GAAGG	19	49
Chr3	11679408	LOC_Os03g20640.1	686	ACACA	15	34
Chr2	21060126	LOC_Os02g35090.1	1112	AAACC	10	25
Chr6	6848389	LOC_Os06g12600.1	1465	TGAAT	6	17
Chr3	4072201	LOC_Os03g07960.1	242	CCACT	4	12
Chr3	4071241	LOC_Os03g07960.1	396	TGAGA	4	13
Chr3	4070382	LOC_Os03g07960.1	465	GTATG	6	13
Chr3	4069818	LOC_Os03g07960.1	817	TGACT	6	13
Chr2	1658679	LOC_Os02g03900.1	1771	GGATG	7	16
Chr2	1658672	LOC_Os02g03900.1	1778	ATAAT	6	16
Chr2	1658624	LOC_Os02g03900.1	1826	CTAAG	7	15
Chr2	1658623	LOC_Os02g03900.1	1827	TAAGC	5	15
Chr6	5641114	LOC_Os06g10810.1	1199	TGATT	6	19
Chr6	5641262	LOC_Os06g10810.1	1347	TTAAA	8	19
Chr6	5641263	LOC_Os06g10810.1	1348	TAAAA	8	19
Chr6	5641264	LOC_Os06g10810.1	1349	AAAAC	9	19
Chr6	5641265	LOC_Os06g10810.1	1350	AAACA	7	19
Chr6	5641267	LOC_Os06g10810.1	1352	ACAGA	13	19
Chr6	5641269	LOC_Os06g10810.1	1354	AGACA	9	19
Chr8	4599870	LOC_Os08g08110.1	1820	ATAGA	5	13
Chr8	4599868	LOC_Os08g08110.1	1822	AGACC	8	13
Chr8	4599855	LOC_Os08g08110.1	1835	GGAAC	6	13
Chr8	4599768	LOC_Os08g08110.1	1922	ATAAA	4	11
Chr8	4599767	LOC_Os08g08110.1	1923	TAAAG	4	11
Chr8	4599766	LOC_Os08g08110.1	1924	AAAGT	5	11
Chr5	3295317	LOC_Os05g06430.2	1021	AAAGA	19	59
Chr5	3294743	LOC_Os05g06430.2	1505	ACATT	5	13
Chr4	182631	LOC_Os04g01240.1	924	GGATT	10	17
Chr1	27268250	LOC_Os01g47660.1	129	GTACC	31	85
Chr1	27267078	LOC_Os01g47660.1	403	ACATT	31	95
Chr1	27266758	LOC_Os01g47660.1	723	AAAAG	30	92
Chr1	27266757	LOC_Os01g47660.1	724	AAAGA	34	92
Chr1	27266755	LOC_Os01g47660.1	726	AGACT	42	92
Chr1	27266740	LOC_Os01g47660.1	741	TGATA	38	91
Chr1	27266707	LOC_Os01g47660.1	774	AAACC	27	69
Chr1	27266669	LOC_Os01g47660.1	812	TTAAA	8	21
Chr1	27266667	LOC_Os01g47660.1	814	AAATC	8	21
Chr2	2390688	LOC_Os02g05030.1	477	AGACA	5	14
Chr2	2390855	LOC_Os02g05030.1	531	ATAAG	5	14
Chr2	2390856	LOC_Os02g05030.1	532	TAAGG	5	14
Chr2	2391108	LOC_Os02g05030.1	630	ATAGC	7	14
Chr6	2548527	LOC_Os06g05630.1	1074	TCAAG	5	16
Chr6	2548589	LOC_Os06g05630.1	1136	CAAGG	5	16
Chr6	2548873	LOC_Os06g05630.1	1320	TAAGC	5	16
Chr6	2549028	LOC_Os06g05630.1	1475	ATATA	6	12
Chr5	22303592	LOC_Os05g38040.2	912	GCAAC	13	39
Chr5	19475323	LOC_Os05g33210.2	380	AAAGT	16	53
Chr5	19475318	LOC_Os05g33210.2	385	AGACA	16	53
Chr5	19475180	LOC_Os05g33210.2	523	AAACC	16	53
Chr6	26218482	LOC_Os06g43590.2	947	GGACT	31	49
Chr6	26218490	LOC_Os06g43590.2	955	TTAAA	15	49
Chr6	26218491	LOC_Os06g43590.2	956	TAAAA	15	49
Chr6	26218492	LOC_Os06g43590.2	957	AAAAC	18	49
Chr6	26218493	LOC_Os06g43590.2	958	AAACC	24	49
Chr11	2330041	LOC_Os11g05260.1	84	TCACC	6	15
Chr11	2330283	LOC_Os11g05260.1	326	GCAGG	5	16
Chr11	2330624	LOC_Os11g05260.1	568	GCATT	5	16
Chr11	2330665	LOC_Os11g05260.1	609	GCACA	10	17
Chr11	2331783	LOC_Os11g05260.1	975	ATACA	6	18
Chr11	2332951	LOC_Os11g05260.1	1484	TTACA	7	19
Chr11	2332953	LOC_Os11g05260.1	1486	ACACA	8	19
Chr11	2333087	LOC_Os11g05260.1	1620	TGATG	6	19
Chr11	2333133	LOC_Os11g05260.1	1666	TAAAT	6	17
Chr11	2333134	LOC_Os11g05260.1	1667	AAATA	7	17
Chr11	2333172	LOC_Os11g05260.1	1705	TAACC	5	13
Chr11	2333190	LOC_Os11g05260.1	1723	CTAAA	8	13
Chr11	2333191	LOC_Os11g05260.1	1724	TAAAC	4	13
Chr11	2333192	LOC_Os11g05260.1	1725	AAACA	8	13
Chr11	2333197	LOC_Os11g05260.1	1730	GTAAA	5	13
Chr11	2333200	LOC_Os11g05260.1	1733	AAAGT	7	13
Chr11	2333208	LOC_Os11g05260.1	1741	ATACT	6	13
Chr3	6625476	LOC_Os03g12510.1	377	GGAAG	50	107
Chr3	6625475	LOC_Os03g12510.1	378	GAAGG	42	107
Chr3	30532438	LOC_Os03g53230.1	1591	GGAAG	32	75
Chr3	30532437	LOC_Os03g53230.1	1592	GAAGG	25	75
Chr3	30532248	LOC_Os03g53230.1	1781	AAACA	26	75
Chr3	30532180	LOC_Os03g53230.1	1849	ACATT	21	64
Chr2	28702449	LOC_Os02g47020.1	646	AAAGA	134	364
Chr4	18846708	LOC_Os04g31520.1	447	GCAAC	5	12
Chr4	18846790	LOC_Os04g31520.1	529	TCAAA	5	12
Chr10	1008786	LOC_Os10g02630.1	887	GGACG	4	12
Chr10	1008779	LOC_Os10g02630.1	894	CAAGA	4	12
Chr10	1008661	LOC_Os10g02630.1	937	GGACC	4	12
Chr10	1008502	LOC_Os10g02630.1	1096	GGAGA	7	20
Chr10	1008295	LOC_Os10g02630.1	1303	CAACG	7	23
Chr10	1008250	LOC_Os10g02630.1	1348	GCAAC	8	23
Chr10	1008247	LOC_Os10g02630.1	1351	ACACA	7	23
Chr10	1007812	LOC_Os10g02630.1	1687	AGATG	7	23
Chr10	1007781	LOC_Os10g02630.1	1718	GTATG	13	23
Chr10	1007778	LOC_Os10g02630.1	1721	TGAGA	15	23
Chr10	1007776	LOC_Os10g02630.1	1723	AGACG	18	23
Chr10	1007769	LOC_Os10g02630.1	1730	AGAAC	10	23
Chr10	1007741	LOC_Os10g02630.1	1758	TCAGT	7	23
Chr10	1007729	LOC_Os10g02630.1	1770	TCAGA	8	22
Chr10	1007701	LOC_Os10g02630.1	1798	GAACT	8	20
Chr10	1007698	LOC_Os10g02630.1	1801	CTACA	8	20
Chr5	22737128	LOC_Os05g38740.1	155	CCAAG	5	15
Chr5	22737127	LOC_Os05g38740.1	156	CAAGC	7	15
Chr5	285075	LOC_Os05g01480.1	106	GGATA	5	13
Chr5	285079	LOC_Os05g01480.1	110	AGATG	4	13
Chr5	287182	LOC_Os05g01480.1	902	TGACA	15	16
Chr10	19160428	LOC_Os10g35840.1	984	GGAGG	18	59
Chr10	19159451	LOC_Os10g35840.1	1961	AGATT	25	75
Chr10	19159397	LOC_Os10g35840.1	2015	CCAGA	38	60
Chr10	19159395	LOC_Os10g35840.1	2017	AGACA	26	57
Chr9	6522	LOC_Os09g01000.1	139	GGACT	40	102
Chr9	6549	LOC_Os09g01000.1	166	AAAGC	34	105
Chr9	6671	LOC_Os09g01000.1	288	TGAAA	126	144
Chr9	6672	LOC_Os09g01000.1	289	GAAAC	65	144
Chr9	6673	LOC_Os09g01000.1	290	AAACA	92	144
Chr9	6675	LOC_Os09g01000.1	292	ACACG	45	144
Chr9	6692	LOC_Os09g01000.1	309	TGACA	100	155
Chr9	6831	LOC_Os09g01000.1	448	CGAAA	159	194
Chr9	6832	LOC_Os09g01000.1	449	GAAAG	131	194
Chr9	6833	LOC_Os09g01000.1	450	AAAGA	125	195
Chr9	6961	LOC_Os09g01000.1	578	GTAGC	91	220
Chr9	6987	LOC_Os09g01000.1	604	TCAGG	118	231
Chr9	7028	LOC_Os09g01000.1	645	CCAAT	115	236
Chr9	7029	LOC_Os09g01000.1	646	CAATG	151	237
Chr9	7032	LOC_Os09g01000.1	649	TGATT	95	238
Chr9	7035	LOC_Os09g01000.1	652	TTAGA	83	239
Chr9	7037	LOC_Os09g01000.1	654	AGAGG	99	239
Chr9	7083	LOC_Os09g01000.1	700	ATAGG	88	244
Chr9	7158	LOC_Os09g01000.1	775	GCAGA	142	269
Chr9	7160	LOC_Os09g01000.1	777	AGAAC	169	272
Chr9	7161	LOC_Os09g01000.1	778	GAACT	88	272
Chr9	7297	LOC_Os09g01000.1	914	TAACA	110	308
Chr9	7358	LOC_Os09g01000.1	975	ACACC	106	349
Chr9	7474	LOC_Os09g01000.1	1091	GTAGC	203	378
Chr9	7477	LOC_Os09g01000.1	1094	GCAAA	174	379
Chr9	7478	LOC_Os09g01000.1	1095	CAAAT	161	377
Chr9	7516	LOC_Os09g01000.1	1133	AAAGG	172	403
Chr9	7864	LOC_Os09g01000.1	1481	TAACC	173	564
Chr9	7869	LOC_Os09g01000.1	1486	GCATC	311	564
Chr9	7872	LOC_Os09g01000.1	1489	TCAGG	322	564
Chr9	7889	LOC_Os09g01000.1	1506	ACAGC	244	581
Chr9	7908	LOC_Os09g01000.1	1525	ACAAT	201	596
Chr9	7909	LOC_Os09g01000.1	1526	CAATG	261	596
Chr9	7913	LOC_Os09g01000.1	1530	GTAGG	186	599
Chr9	7917	LOC_Os09g01000.1	1534	GCAAG	226	599
Chr9	7918	LOC_Os09g01000.1	1535	CAAGG	217	599
Chr9	7968	LOC_Os09g01000.1	1585	TGAGG	264	646
Chr9	8133	LOC_Os09g01000.1	1750	GTACG	412	713
Chr9	8145	LOC_Os09g01000.1	1762	GGAAT	586	726
Chr9	8146	LOC_Os09g01000.1	1763	GAATC	527	728
Chr9	8151	LOC_Os09g01000.1	1768	CGACT	305	728
Chr9	8158	LOC_Os09g01000.1	1775	TTAAT	357	726
Chr9	8159	LOC_Os09g01000.1	1776	TAATT	352	725
Chr9	8226	LOC_Os09g01000.1	1843	TGAAT	278	762
Chr9	8227	LOC_Os09g01000.1	1844	GAATG	256	762
Chr9	8271	LOC_Os09g01000.1	1888	GGAGT	347	764
Chr9	8274	LOC_Os09g01000.1	1891	GTAAC	366	764
Chr9	8275	LOC_Os09g01000.1	1892	TAACT	382	764
Chr9	8278	LOC_Os09g01000.1	1895	CTATG	406	765
Chr9	8281	LOC_Os09g01000.1	1898	TGACT	284	765
Chr9	8298	LOC_Os09g01000.1	1915	CCAAA	363	772
Chr9	8299	LOC_Os09g01000.1	1916	CAAAT	288	773
Chr9	8300	LOC_Os09g01000.1	1917	AAATG	428	773
Chr9	8336	LOC_Os09g01000.1	1953	GGATT	364	804
Chr9	8340	LOC_Os09g01000.1	1957	TAACG	253	805
Chr9	8367	LOC_Os09g01000.1	1984	CTATC	308	823
Chr9	8380	LOC_Os09g01000.1	1997	CCACA	248	826
Chr9	8416	LOC_Os09g01000.1	2033	GGAAA	642	843
Chr9	8417	LOC_Os09g01000.1	2034	GAAAG	581	843
Chr9	8418	LOC_Os09g01000.1	2035	AAAGA	548	843
Chr9	8475	LOC_Os09g01000.1	2092	GTAGG	359	888
Chr9	8522	LOC_Os09g01000.1	2139	TAACG	373	904
Chr9	8756	LOC_Os09g01000.1	2373	GAATA	476	1035
Chr9	8762	LOC_Os09g01000.1	2379	GAACC	390	1035
Chr9	8812	LOC_Os09g01000.1	2429	CTAGA	556	1059
Chr9	8814	LOC_Os09g01000.1	2431	AGAGG	602	1058
Chr9	8839	LOC_Os09g01000.1	2456	GGATA	684	1057
Chr9	8841	LOC_Os09g01000.1	2458	ATAAC	398	1057
Chr9	8859	LOC_Os09g01000.1	2476	CCAAG	914	1057
Chr9	8860	LOC_Os09g01000.1	2477	CAAGC	688	1057
Chr9	8869	LOC_Os09g01000.1	2486	ATAGC	407	1057
Chr9	8886	LOC_Os09g01000.1	2503	TGATC	321	1056
Chr9	8932	LOC_Os09g01000.1	2549	CCAAG	752	1052
Chr9	8933	LOC_Os09g01000.1	2550	CAAGT	420	1051
Chr9	8941	LOC_Os09g01000.1	2558	GGATT	468	1051
Chr9	8955	LOC_Os09g01000.1	2572	CCAAT	605	1050
Chr9	8956	LOC_Os09g01000.1	2573	CAATA	481	1050
Chr9	8958	LOC_Os09g01000.1	2575	ATAGG	367	1050
Chr9	8968	LOC_Os09g01000.1	2585	TGAGC	694	1049
Chr9	8978	LOC_Os09g01000.1	2595	TTAGA	417	1048
Chr9	9013	LOC_Os09g01000.1	2630	TGATG	560	1047
Chr9	9016	LOC_Os09g01000.1	2633	TGACC	343	1047
Chr9	9067	LOC_Os09g01000.1	2684	ACACA	385	1044
Chr9	9069	LOC_Os09g01000.1	2686	ACAAT	766	1044
Chr9	9070	LOC_Os09g01000.1	2687	CAATT	641	1044
ChrUn	622624	ChrUn.fgenesh.mRNA.96	590	CAAGG	5	15
ChrUn	622253	ChrUn.fgenesh.mRNA.96	961	ACATC	5	15
Chr3	32360781	LOC_Os03g56790.1	892	TGAAA	32	98
Chr3	32360765	LOC_Os03g56790.1	908	AAACT	31	98
Chr3	32360739	LOC_Os03g56790.1	934	GGATT	33	94
Chr7	20735135	LOC_Os07g34589.2	213	TCACA	70	201
Chr2	29758197	LOC_Os02g48610.1	664	ATAGC	6	18
Chr2	29758288	LOC_Os02g48610.1	755	ACACA	8	18
Chr2	29758348	LOC_Os02g48610.1	815	CAAAA	8	18
Chr2	29758449	LOC_Os02g48610.1	916	AGAGA	6	18
Chr2	29758451	LOC_Os02g48610.1	918	AGAGA	6	18
Chr2	29758453	LOC_Os02g48610.1	920	AGACC	9	18
Chr2	29758461	LOC_Os02g48610.1	928	ACAAC	7	18
Chr2	29758462	LOC_Os02g48610.1	929	CAACA	9	18
Chr2	29758512	LOC_Os02g48610.1	979	ACAAT	5	13
Chr5	4964769	LOC_Os05g08960.1	853	TAAAA	22	70
Chr5	4964770	LOC_Os05g08960.1	854	AAAAC	36	70
Chr5	4964828	LOC_Os05g08960.1	912	GGACC	57	64
Chr5	7256420	LOC_Os05g12640.1	387	CGAAA	6	18
Chr5	7256421	LOC_Os05g12640.1	388	GAAAA	6	18
Chr5	7256422	LOC_Os05g12640.1	389	AAAAG	6	18
Chr4	26674459	LOC_Os04g45090.2	1032	ATACC	5	16
Chr4	26674436	LOC_Os04g45090.2	1055	GGACG	8	16
Chr5	11892440	LOC_Os05g20304.1	763	GAACA	6	19
Chr5	11892442	LOC_Os05g20304.1	765	ACAAA	7	19
Chr5	26464855	LOC_Os05g45660.2	502	TGAGG	6	18
Chr5	26465140	LOC_Os05g45660.2	787	ATAGC	17	42
Chr5	26465333	LOC_Os05g45660.2	902	TGAGA	22	56
Chr5	26467062	LOC_Os05g45660.2	1518	TCAAA	22	65
Chr5	26467063	LOC_Os05g45660.2	1519	CAAAC	25	65
Chr5	26467064	LOC_Os05g45660.2	1520	AAACA	24	65
Chr5	26467089	LOC_Os05g45660.2	1545	TCAAG	34	63
Chr5	26467090	LOC_Os05g45660.2	1546	CAAGA	19	63
Chr9	18237843	LOC_Os09g29970.1	144	GAAGA	4	11
Chr9	18238061	LOC_Os09g29970.1	269	ACACG	5	12
Chr9	18240158	LOC_Os09g29970.1	1038	ATAAT	5	16
Chr9	18240203	LOC_Os09g29970.1	1083	TCAAA	5	16
Chr9	18240298	LOC_Os09g29970.1	1178	TGACA	8	15
Chr9	18240364	LOC_Os09g29970.1	1244	TGAAC	6	15
Chr9	18240365	LOC_Os09g29970.1	1245	GAACA	6	15
Chr12	9352818	LOC_Os12g16350.1	817	GCAGA	7	15
Chr12	9352820	LOC_Os12g16350.1	819	AGATC	6	15
Chr12	9365126	LOC_Os12g16350.1	2320	AAACA	7	19
Chr12	9365157	LOC_Os12g16350.1	2351	GGAGA	13	19
Chr12	9365159	LOC_Os12g16350.1	2353	AGACA	13	19
Chr12	9365161	LOC_Os12g16350.1	2355	ACAAG	8	19
Chr12	9365292	LOC_Os12g16350.1	2486	TCAAG	5	14
Chr12	9365433	LOC_Os12g16350.1	2627	AAAGA	4	11
Chr12	9365435	LOC_Os12g16350.1	2629	AGAAA	4	11
Chr12	9365437	LOC_Os12g16350.1	2631	AAATT	5	11
Chr5	3244387	LOC_Os05g06330.1	780	GCAAG	6	12
Chr5	3244698	LOC_Os05g06330.1	901	GAAGC	4	13
Chr5	3244807	LOC_Os05g06330.1	1010	AAAAA	4	13
Chr5	3244809	LOC_Os05g06330.1	1012	AAACC	6	13
Chr5	3244812	LOC_Os05g06330.1	1015	CCATA	4	13
Chr5	3244841	LOC_Os05g06330.1	1044	GGACT	6	13
Chr5	3244851	LOC_Os05g06330.1	1054	AAAGT	4	13
Chr5	3244871	LOC_Os05g06330.1	1074	AGAGC	4	13
Chr5	3244956	LOC_Os05g06330.1	1159	AAATA	4	12
Chr5	3244958	LOC_Os05g06330.1	1161	ATATC	4	12
Chr5	3244983	LOC_Os05g06330.1	1186	AAAGT	5	12
Chr5	3244989	LOC_Os05g06330.1	1192	ATACA	5	12
Chr5	3244991	LOC_Os05g06330.1	1194	ACAGT	6	11
Chr12	733774	LOC_Os12g02310.1	695	CGAGA	155	455
Chr12	733776	LOC_Os12g02310.1	697	AGATG	159	455
Chr12	734043	LOC_Os12g02310.1	964	ACATA	62	176
Chr3	5915265	LOC_Os03g11460.1	4530	AAAAG	5	11
Chr3	5915320	LOC_Os03g11460.1	4585	CAAAG	4	11
Chr3	5915404	LOC_Os03g11460.1	4669	ACATG	4	11
Chr3	5915431	LOC_Os03g11460.1	4696	TTACC	4	11
Chr3	5916323	LOC_Os03g11460.1	4998	GCAGT	4	12
Chr3	5916485	LOC_Os03g11460.1	5160	CGAAA	5	12
Chr3	5916486	LOC_Os03g11460.1	5161	GAAAA	4	12
Chr3	5916487	LOC_Os03g11460.1	5162	AAAAA	4	12
Chr3	5916508	LOC_Os03g11460.1	5183	ATAAT	4	12
Chr3	5916629	LOC_Os03g11460.1	5304	CTACG	5	12
Chr3	5916793	LOC_Os03g11460.1	5468	TAACG	4	12
Chr3	5916862	LOC_Os03g11460.1	5537	CTAAC	4	12
Chr3	5916887	LOC_Os03g11460.1	5562	TTAAT	4	12
Chr3	5916888	LOC_Os03g11460.1	5563	TAATT	4	12
Chr3	5916894	LOC_Os03g11460.1	5569	CTAGA	4	12
Chr3	5916896	LOC_Os03g11460.1	5571	AGAGT	4	12
[truncated: 24,936 more rows]
