# Supplementary material for: Transfer learning enables identification of multiple types of RNA modifications using nanopore direct RNA sequencing
Source: Nat Commun. 2024 May 14;15:4049. doi: 10.1038/s41467-024-48437-4 (PMC11094168; doi:10.1038/s41467-024-48437-4)
Supplement: Supplementary file 5 — Supplementary Data 2 [file 41467_2024_48437_MOESM5_ESM.xlsx]

## Sheet: Supplementary Data 2
Supplementary Data 2: m5C-modified sites detected by TandemMod in rice control sample.
chromosome	chromosome site	transcript	transcript site	motif	m5C count	C count
Chr6	27221317	LOC_Os06g45000.1	386	CACAC	5	9
Chr6	27222509	LOC_Os06g45000.1	946	GACTA	6	9
Chr6	27222603	LOC_Os06g45000.1	1040	TCCAC	4	9
Chr6	27222665	LOC_Os06g45000.1	1102	TGCCT	4	9
Chr6	27222766	LOC_Os06g45000.1	1203	GACTA	5	9
Chr2	7708744	LOC_Os02g14110.1	873	TTCTT	11	16
Chr2	7710764	LOC_Os02g14110.1	1625	AACCT	7	17
Chr11	28806891	LOC_Os11g47760.1	730	ACCAT	44	103
Chr11	28807017	LOC_Os11g47760.1	856	ATCAC	53	105
Chr11	28807263	LOC_Os11g47760.1	1102	GTCCT	45	112
Chr2	6967954	LOC_Os02g13110.1	851	GTCAC	5	8
Chr2	6966267	LOC_Os02g13110.1	1300	GACTC	4	9
Chr2	6964495	LOC_Os02g13110.1	1804	TTCTA	4	9
Chr2	6964458	LOC_Os02g13110.1	1841	GACAT	4	9
Chr2	6964356	LOC_Os02g13110.1	1943	TTCTT	4	9
Chr2	6964225	LOC_Os02g13110.1	2074	CACCG	5	9
Chr2	32377937	LOC_Os02g52940.2	1021	TTCTT	57	133
Chr3	6276884	LOC_Os03g11970.1	739	GCCTT	3	7
Chr3	6276802	LOC_Os03g11970.1	821	GACAT	3	7
Chr3	6276796	LOC_Os03g11970.1	827	TGCAA	3	7
Chr8	3128416	LOC_Os08g05830.1	1570	GTCTG	3	7
Chr3	35900852	LOC_Os03g63554.1	514	GGCAT	6	12
Chr3	35901041	LOC_Os03g63554.1	703	TTCTT	5	12
Chr8	26767079	LOC_Os08g42400.1	264	TGCAA	12	18
Chr8	26767132	LOC_Os08g42400.1	317	ATCTT	9	20
Chr8	26767175	LOC_Os08g42400.1	360	GCCAT	9	20
Chr8	26767227	LOC_Os08g42400.1	412	GACTG	9	21
Chr8	26769681	LOC_Os08g42400.1	1027	TTCAG	29	46
Chr6	25934348	LOC_Os06g43140.1	553	ATCAC	35	74
Chr6	12404071	LOC_Os06g21470.1	536	CCCCT	3	6
Chr2	19882891	LOC_Os02g33450.1	516	TTCAA	40	97
Chr2	19884319	LOC_Os02g33450.1	618	ATCAA	40	98
Chr2	19884496	LOC_Os02g33450.1	674	GACTT	43	99
Chr1	33803539	LOC_Os01g58470.1	386	GACTT	11	22
Chr1	37585089	LOC_Os01g64780.2	1075	GGCAT	9	18
Chr1	37585084	LOC_Os01g64780.2	1080	TACAG	8	18
Chr7	26883949	LOC_Os07g45060.1	129	ACCGC	15	37
Chr10	11384935	LOC_Os10g22039.1	336	TGCTG	18	44
Chr10	11385090	LOC_Os10g22039.1	410	AGCTT	25	46
Chr10	11387924	LOC_Os10g22039.1	464	TTCTC	24	46
Chr10	11387933	LOC_Os10g22039.1	473	ATCAT	20	46
Chr10	11387943	LOC_Os10g22039.1	483	GACTC	22	46
Chr10	11387945	LOC_Os10g22039.1	485	CTCAA	19	46
Chr10	11388032	LOC_Os10g22039.1	572	TTCAC	21	46
Chr10	11388124	LOC_Os10g22039.1	664	ATCAC	19	46
Chr10	11388268	LOC_Os10g22039.1	808	ATCTA	25	46
Chr10	11388284	LOC_Os10g22039.1	824	CACTT	26	44
Chr1	36083210	LOC_Os01g62350.1	461	GACCT	17	40
Chr3	12543445	LOC_Os03g21940.1	269	CACTC	89	206
Chr10	14258128	LOC_Os10g27050.1	470	TGCAC	7	14
Chr10	14258395	LOC_Os10g27050.1	534	ATCAC	6	14
Chr10	14259395	LOC_Os10g27050.1	694	ATCTT	7	14
Chr10	14260721	LOC_Os10g27050.1	1354	GGCAT	6	13
Chr10	14260807	LOC_Os10g27050.1	1440	GACCT	5	10
Chr4	26664774	LOC_Os04g45070.1	1192	GCCAC	66	137
Chr3	35824004	LOC_Os03g63400.1	593	ATCAT	21	52
Chr7	18241847	LOC_Os07g30820.2	956	ATCGG	15	31
Chr3	506058	LOC_Os03g01830.1	137	CGCCG	5	11
Chr3	506673	LOC_Os03g01830.1	451	TTCTG	6	14
Chr3	506692	LOC_Os03g01830.1	470	AGCCG	6	14
Chr3	506827	LOC_Os03g01830.1	605	GTCTT	7	15
Chr3	508959	LOC_Os03g01830.1	2064	ACCGG	8	18
Chr3	16304102	LOC_Os03g28330.4	855	TTCAC	9	20
Chr3	16303521	LOC_Os03g28330.4	1271	TTCAC	18	36
Chr8	1686432	LOC_Os08g03610.1	685	AGCTT	3	6
Chr8	1686354	LOC_Os08g03610.1	763	TTCTT	3	6
Chr7	29041253	LOC_Os07g48550.1	846	CTCAA	4	7
Chr7	29041178	LOC_Os07g48550.1	921	ACCAA	3	7
Chr7	29041168	LOC_Os07g48550.1	931	ACCAC	4	7
Chr7	29041054	LOC_Os07g48550.1	1045	TGCTC	3	7
Chr7	29040713	LOC_Os07g48550.1	1386	TACAT	4	8
Chr1	8488787	LOC_Os01g15120.1	726	TTCTA	10	19
Chr1	8488834	LOC_Os01g15120.1	773	GACTT	8	19
Chr4	31066398	LOC_Os04g52270.1	708	GACTT	25	50
Chr4	31064346	LOC_Os04g52270.1	969	TTCGA	22	51
Chr4	31064130	LOC_Os04g52270.1	1185	ATCTT	27	48
Chr4	31064102	LOC_Os04g52270.1	1213	ATCGA	13	27
Chr4	31064099	LOC_Os04g52270.1	1216	GACAT	10	21
Chr4	31064056	LOC_Os04g52270.1	1259	TTCTT	3	6
Chr3	35549352	LOC_Os03g62850.1	2543	ACCAT	3	7
Chr6	16651046	LOC_Os06g29180.1	452	CTCAC	21	44
Chr5	16690072	LOC_Os05g28500.1	867	TCCAA	3	6
Chr5	16690083	LOC_Os05g28500.1	878	CTCTG	3	6
Chr5	16690146	LOC_Os05g28500.1	941	ATCAA	4	6
Chr5	16690326	LOC_Os05g28500.1	1121	TTCTC	3	7
Chr3	29797106	LOC_Os03g51950.1	413	GGCAT	10	22
Chr3	29796888	LOC_Os03g51950.1	502	GCCGT	10	22
Chr3	29794824	LOC_Os03g51950.1	1112	CTCAT	8	19
Chr4	35001673	LOC_Os04g58850.1	474	CTCCT	5	11
Chr4	35001613	LOC_Os04g58850.1	534	GCCGC	6	11
Chr4	35001582	LOC_Os04g58850.1	565	TTCAG	6	12
Chr4	35001435	LOC_Os04g58850.1	712	CCCGC	5	12
Chr4	35001375	LOC_Os04g58850.1	772	CGCAT	7	12
Chr4	35001362	LOC_Os04g58850.1	785	TACTA	5	12
Chr4	35001323	LOC_Os04g58850.1	824	TTCTT	7	12
Chr4	35001314	LOC_Os04g58850.1	833	TTCTT	8	12
Chr4	32793128	LOC_Os04g55159.1	1042	ATCAA	102	223
Chr4	11289949	LOC_Os04g20230.1	1004	TGCAT	7	13
Chr3	30300471	LOC_Os03g52840.1	456	TACAT	83	168
Chr3	30301420	LOC_Os03g52840.1	690	TTCTT	90	171
Chr3	30301746	LOC_Os03g52840.1	766	TTCTT	72	170
Chr3	30302236	LOC_Os03g52840.1	1050	GACTT	82	171
Chr3	30303497	LOC_Os03g52840.1	1527	GACTT	120	180
Chr3	30304005	LOC_Os03g52840.1	1799	GGCAT	78	179
Chr3	30304121	LOC_Os03g52840.1	1915	TACTT	59	146
Chr11	22463477	LOC_Os11g37890.1	286	ATCTT	10	23
Chr11	22463406	LOC_Os11g37890.1	357	GCCGC	17	23
Chr11	22463369	LOC_Os11g37890.1	394	ATCAC	10	23
Chr11	22461843	LOC_Os11g37890.1	661	TTCAT	16	25
Chr6	29981336	LOC_Os06g49500.3	584	CACAT	7	15
Chr6	29980728	LOC_Os06g49500.3	978	GCCAC	8	16
Chr6	29979802	LOC_Os06g49500.3	1377	TTCAC	10	19
Chr6	29978954	LOC_Os06g49500.3	1975	CACAC	9	18
Chr2	3341998	LOC_Os02g06640.1	103	GACAT	64	157
Chr2	3341883	LOC_Os02g06640.1	218	TTCGC	89	164
Chr2	3341814	LOC_Os02g06640.1	287	CACCT	74	175
Chr2	3341755	LOC_Os02g06640.1	346	GACTA	82	178
Chr2	3341360	LOC_Os02g06640.1	741	TTCAC	99	211
Chr2	3341358	LOC_Os02g06640.1	743	CACCT	86	211
Chr2	3341325	LOC_Os02g06640.1	776	ATCTT	90	214
Chr2	3341322	LOC_Os02g06640.1	779	TTCGT	86	214
Chr2	3341275	LOC_Os02g06640.1	826	TTCTG	108	217
Chr2	3340839	LOC_Os02g06640.1	1262	ATCAC	109	241
Chr2	3340837	LOC_Os02g06640.1	1264	CACTT	150	241
Chr2	3340743	LOC_Os02g06640.1	1358	TTCGC	98	241
Chr2	3340508	LOC_Os02g06640.1	1593	AACAG	97	222
Chr8	1845952	LOC_Os08g03870.1	1030	CTCAC	6	11
Chr5	14192079	LOC_Os05g24601.1	186	TTCAA	11	27
Chr12	255257	LOC_Os12g01390.1	2178	TACTT	3	6
Chr12	255526	LOC_Os12g01390.1	2360	TCCGC	4	6
Chr12	255546	LOC_Os12g01390.1	2380	ACCGC	3	6
Chr12	255621	LOC_Os12g01390.1	2455	TACAG	3	7
Chr12	255751	LOC_Os12g01390.1	2497	AGCTA	4	7
Chr12	255754	LOC_Os12g01390.1	2500	TACTT	5	7
Chr12	255780	LOC_Os12g01390.1	2526	TTCAT	4	7
Chr12	255804	LOC_Os12g01390.1	2550	GTCCG	3	7
Chr12	255817	LOC_Os12g01390.1	2563	TTCCT	3	7
Chr12	255827	LOC_Os12g01390.1	2573	GCCAC	3	7
Chr12	256025	LOC_Os12g01390.1	2653	GCCAA	3	7
Chr12	256082	LOC_Os12g01390.1	2710	ATCCT	3	7
Chr12	256119	LOC_Os12g01390.1	2747	CTCTC	4	7
Chr12	256227	LOC_Os12g01390.1	2855	CTCAC	4	7
Chr12	256229	LOC_Os12g01390.1	2857	CACTG	3	7
Chr12	256427	LOC_Os12g01390.1	2952	CTCAT	5	9
Chr12	256596	LOC_Os12g01390.1	3121	ACCTT	5	9
Chr12	256664	LOC_Os12g01390.1	3189	AACTT	5	10
Chr12	256720	LOC_Os12g01390.1	3245	GGCTT	6	11
Chr12	256742	LOC_Os12g01390.1	3267	TTCAA	5	11
Chr12	256901	LOC_Os12g01390.1	3426	TTCAT	5	12
Chr12	257064	LOC_Os12g01390.1	3589	GACTC	6	14
Chr12	257112	LOC_Os12g01390.1	3637	TTCAA	7	14
Chr12	257757	LOC_Os12g01390.1	4187	TTCTC	7	17
Chr12	258461	LOC_Os12g01390.1	4713	TTCAT	9	21
Chr12	258849	LOC_Os12g01390.1	4752	CTCTT	10	22
Chr12	259081	LOC_Os12g01390.1	4903	CACAG	9	22
Chr12	259505	LOC_Os12g01390.1	5237	TTCTT	10	24
Chr5	12838518	LOC_Os05g22614.1	878	CTCAC	29	70
Chr7	24453790	LOC_Os07g40800.1	1397	CACAC	5	10
Chr1	29600740	LOC_Os01g51530.1	343	GCCGC	5	12
Chr1	29598979	LOC_Os01g51530.1	1098	AACCA	3	6
Chr1	29598978	LOC_Os01g51530.1	1099	ACCAC	3	6
Chr7	22488512	LOC_Os07g37550.1	940	TGCAC	502	1176
Chr7	16290075	LOC_Os07g27930.1	710	GACTT	8	18
Chr6	5524259	LOC_Os06g10620.1	2087	TGCGG	5	10
Chr11	11346758	LOC_Os11g19700.1	719	TTCAT	7	13
Chr11	11348298	LOC_Os11g19700.1	1263	GCCGG	9	13
Chr3	24215584	LOC_Os03g43420.1	1003	TTCAC	3	7
Chr6	22701736	LOC_Os06g38320.2	759	TGCAG	4	9
Chr6	22704262	LOC_Os06g38320.2	1104	AACTT	4	9
Chr9	17500872	LOC_Os09g28810.1	402	CACAT	3	6
Chr9	17500890	LOC_Os09g28810.1	420	CTCCA	3	6
Chr9	17501007	LOC_Os09g28810.1	537	GACTG	3	6
Chr9	17502173	LOC_Os09g28810.1	683	GGCTT	3	6
Chr9	17502234	LOC_Os09g28810.1	744	TTCAT	5	7
Chr9	17502960	LOC_Os09g28810.1	1269	TCCAG	4	8
Chr9	17502989	LOC_Os09g28810.1	1298	CACCT	4	8
Chr6	3650503	LOC_Os06g07560.1	987	TTCTT	6	14
Chr6	3650577	LOC_Os06g07560.1	1061	TTCAA	6	14
Chr1	24599459	LOC_Os01g43120.1	618	GCCAT	11	22
Chr1	24599823	LOC_Os01g43120.1	898	CCCGA	13	24
Chr10	10177129	LOC_Os10g20250.1	198	GGCCG	3	7
Chr10	10177116	LOC_Os10g20250.1	211	CCCGG	3	7
Chr10	10175258	LOC_Os10g20250.1	514	TTCAC	9	14
Chr10	10175198	LOC_Os10g20250.1	574	GGCTG	6	14
Chr10	10174972	LOC_Os10g20250.1	693	ATCAC	6	14
Chr5	13846255	LOC_Os05g24020.1	430	TGCAC	3	6
Chr5	13846147	LOC_Os05g24020.1	458	GACAC	3	6
Chr5	13845495	LOC_Os05g24020.1	741	AACTT	4	8
Chr5	13844735	LOC_Os05g24020.1	1025	TTCAC	6	9
Chr5	13840758	LOC_Os05g24020.1	1563	TTCTT	5	10
Chr2	18909000	LOC_Os02g32009.1	323	TTCAG	40	92
Chr2	33692338	LOC_Os02g54990.2	691	GACTT	32	53
Chr2	33692109	LOC_Os02g54990.2	812	TTCAC	44	55
Chr2	32467183	LOC_Os02g53060.1	419	CACAC	12	26
Chr2	32466711	LOC_Os02g53060.1	582	TTCTG	11	27
Chr2	32465194	LOC_Os02g53060.1	935	ATCTG	12	27
Chr2	32465184	LOC_Os02g53060.1	945	CACTA	18	27
Chr8	23411731	LOC_Os08g37040.1	1169	ACCAC	3	7
Chr8	23411706	LOC_Os08g37040.1	1194	ACCAT	5	7
Chr4	33630708	LOC_Os04g56400.1	301	AGCAC	74	174
Chr4	33624806	LOC_Os04g56400.1	1369	ACCAC	124	279
Chr4	33624799	LOC_Os04g56400.1	1376	TTCTT	166	279
Chr1	17950191	LOC_Os01g32730.1	522	ACCGT	15	37
Chr5	12833577	LOC_Os05g22614.1	1688	ACCGT	23	47
Chr6	887008	LOC_Os06g02550.1	205	TTCTC	6	11
Chr6	887066	LOC_Os06g02550.1	263	TTCGC	7	11
Chr6	887101	LOC_Os06g02550.1	298	CTCTT	6	11
Chr6	887126	LOC_Os06g02550.1	323	CTCTT	5	11
Chr6	887270	LOC_Os06g02550.1	467	ATCCT	5	11
Chr6	887293	LOC_Os06g02550.1	490	GGCAC	6	11
Chr6	887328	LOC_Os06g02550.1	525	TTCTT	7	11
Chr6	887348	LOC_Os06g02550.1	545	GACAT	6	11
Chr6	887504	LOC_Os06g02550.1	619	TACAC	5	10
Chr6	887782	LOC_Os06g02550.1	771	AGCGT	5	10
Chr6	887816	LOC_Os06g02550.1	805	GGCAT	6	10
Chr6	887824	LOC_Os06g02550.1	813	AGCAA	5	10
Chr6	887883	LOC_Os06g02550.1	872	CTCTC	5	10
Chr6	888617	LOC_Os06g02550.1	1114	TTCTT	10	11
Chr6	888844	LOC_Os06g02550.1	1253	TTCAC	7	11
Chr6	889839	LOC_Os06g02550.1	1467	TTCAC	9	13
Chr6	890697	LOC_Os06g02550.1	1761	TTCAC	9	16
Chr6	890699	LOC_Os06g02550.1	1763	CACTT	7	16
Chr6	890707	LOC_Os06g02550.1	1771	TTCAG	9	16
Chr6	890917	LOC_Os06g02550.1	1894	TACTC	10	16
Chr6	891128	LOC_Os06g02550.1	2006	AACTG	8	17
Chr6	891617	LOC_Os06g02550.1	2086	TACTT	8	17
Chr6	891620	LOC_Os06g02550.1	2089	TTCAC	12	17
Chr6	891923	LOC_Os06g02550.1	2392	TTCAC	8	17
Chr7	19936378	LOC_Os07g33350.2	801	CTCTA	11	22
Chr2	33727113	LOC_Os02g55060.1	65	TCCAC	15	36
Chr6	1446236	LOC_Os06g03682.1	1363	TGCAT	6	12
Chr6	1445648	LOC_Os06g03682.1	1951	GACCT	6	12
Chr2	826610	LOC_Os02g02400.1	747	TCCAC	71	146
Chr2	826252	LOC_Os02g02400.1	1019	TTCTT	76	175
Chr9	21033280	LOC_Os09g36450.1	1234	GACCT	44	105
Chr3	19413216	LOC_Os03g34040.1	1105	TTCAG	55	111
Chr2	12382145	LOC_Os02g20934.4	199	AGCGT	6	11
Chr2	12381744	LOC_Os02g20934.4	510	TACAG	6	12
Chr2	12381676	LOC_Os02g20934.4	578	GGCTA	5	12
Chr2	12381666	LOC_Os02g20934.4	588	TACTG	6	12
Chr2	12381463	LOC_Os02g20934.4	703	GGCAC	4	8
Chr8	6238265	LOC_Os08g10600.1	308	GACCG	3	7
Chr8	6239303	LOC_Os08g10600.1	698	CACAG	3	7
Chr8	6240307	LOC_Os08g10600.1	1099	TACTG	4	8
Chr8	26560253	LOC_Os08g42050.1	606	TTCAG	17	41
Chr5	8902789	LOC_Os05g15770.1	1005	TTCAC	68	139
Chr5	8902768	LOC_Os05g15770.1	1026	TTCAC	77	139
Chr4	29124684	LOC_Os04g48840.1	769	TCCTG	3	7
Chr4	29124674	LOC_Os04g48840.1	779	GACTA	4	7
Chr8	2175771	LOC_Os08g04440.1	278	GTCAC	24	42
Chr8	2174029	LOC_Os08g04440.1	442	GCCAC	17	42
Chr8	2173969	LOC_Os08g04440.1	502	ATCTT	19	42
Chr8	2173850	LOC_Os08g04440.1	621	TTCTT	17	42
Chr8	2173773	LOC_Os08g04440.1	698	GACCA	24	41
Chr8	2173768	LOC_Os08g04440.1	703	AACAA	22	41
Chr10	21074075	LOC_Os10g39470.1	3238	GGCAT	17	34
Chr10	21074290	LOC_Os10g39470.1	3347	TTCAT	20	34
Chr10	21074817	LOC_Os10g39470.1	3777	GACTA	7	15
Chr1	21881474	LOC_Os01g38950.1	945	AACAG	16	26
Chr1	21882896	LOC_Os01g38950.1	1265	GCCAC	13	26
Chr1	21882987	LOC_Os01g38950.1	1356	AACAG	12	27
Chr1	21883716	LOC_Os01g38950.1	1964	GTCTT	15	31
Chr11	7495242	LOC_Os11g13670.1	220	GACCC	3	7
Chr11	7495240	LOC_Os11g13670.1	222	CCCGC	3	7
Chr11	7495216	LOC_Os11g13670.1	246	GCCGC	3	7
Chr11	7494721	LOC_Os11g13670.1	741	GCCAT	5	10
Chr11	7494558	LOC_Os11g13670.1	904	GGCAT	6	11
Chr12	13104045	LOC_Os12g23180.1	324	TTCAT	53	124
Chr12	13104191	LOC_Os12g23180.1	374	CACAT	73	127
Chr12	13104198	LOC_Os12g23180.1	381	TTCAC	58	128
Chr12	13104200	LOC_Os12g23180.1	383	CACTA	56	128
Chr12	13104548	LOC_Os12g23180.1	486	GACTT	60	138
Chr12	13104845	LOC_Os12g23180.1	577	TCCTA	72	141
Chr12	13105320	LOC_Os12g23180.1	864	ATCAC	70	160
Chr7	22488626	LOC_Os07g37550.1	1054	CTCTT	140	318
Chr9	19124874	LOC_Os09g32040.1	159	GTCCT	3	7
Chr9	19124236	LOC_Os09g32040.1	708	GCCAC	4	8
Chr9	19124194	LOC_Os09g32040.1	750	GACTT	4	8
Chr9	19124085	LOC_Os09g32040.1	859	TTCAG	5	8
Chr9	19124000	LOC_Os09g32040.1	944	TGCTT	3	7
Chr9	19123941	LOC_Os09g32040.1	1003	TTCTG	4	7
Chr9	19123863	LOC_Os09g32040.1	1081	TTCAA	3	7
Chr9	19123387	LOC_Os09g32040.1	1305	TTCGG	4	8
Chr9	19122475	LOC_Os09g32040.1	2016	AGCTT	4	9
Chr9	19122375	LOC_Os09g32040.1	2116	TACTT	5	9
Chr5	22379511	LOC_Os05g38150.1	634	GTCAG	3	6
Chr5	22378857	LOC_Os05g38150.1	1014	ATCAC	3	7
Chr5	22378176	LOC_Os05g38150.1	1134	AGCAT	4	8
Chr5	22375581	LOC_Os05g38150.1	2142	TGCAC	7	16
Chr5	22375191	LOC_Os05g38150.1	2284	TTCAT	8	18
Chr5	29532112	LOC_Os05g51500.1	2322	CCCTG	3	6
Chr5	29531573	LOC_Os05g51500.1	2591	GGCAT	4	7
Chr5	29529597	LOC_Os05g51500.1	3560	GCCAC	5	9
Chr5	29529196	LOC_Os05g51500.1	3769	ACCAT	5	9
Chr5	29529079	LOC_Os05g51500.1	3886	CTCAG	4	9
Chr5	29528926	LOC_Os05g51500.1	4039	CCCGA	5	8
Chr5	6789022	LOC_Os05g11910.1	673	GACAT	26	39
Chr5	6791093	LOC_Os05g11910.1	1103	TACCG	19	42
Chr8	15447967	LOC_Os08g25390.1	791	ATCCT	9	19
Chr8	15447797	LOC_Os08g25390.1	961	GCCAT	8	19
Chr8	15447753	LOC_Os08g25390.1	1005	GACTG	15	19
Chr8	15444476	LOC_Os08g25390.1	1517	TTCAT	14	21
Chr3	8899406	LOC_Os03g16130.1	831	TACCG	3	6
Chr3	8897882	LOC_Os03g16130.1	1432	GTCTT	3	6
Chr3	8896594	LOC_Os03g16130.1	2288	TGCAA	3	6
Chr3	8896436	LOC_Os03g16130.1	2446	GCCTA	3	6
Chr3	8896361	LOC_Os03g16130.1	2521	CCCGA	3	6
Chr1	30488320	LOC_Os01g53060.1	147	CCCGA	4	9
Chr1	30489371	LOC_Os01g53060.1	626	GTCAG	6	11
Chr1	30490145	LOC_Os01g53060.1	932	AGCTA	5	12
Chr1	30490316	LOC_Os01g53060.1	1103	CTCTA	6	12
Chr1	17349822	LOC_Os01g31690.1	395	TTCAG	325	758
Chr6	2893910	LOC_Os06g06250.2	330	CTCAC	13	30
Chr12	27379365	LOC_Os12g44140.1	451	GGCAT	3	6
Chr12	27379403	LOC_Os12g44140.1	489	CTCCG	3	6
Chr12	27379878	LOC_Os12g44140.1	705	CTCAT	4	6
Chr12	27380065	LOC_Os12g44140.1	806	CTCAA	4	6
Chr12	27380694	LOC_Os12g44140.1	1237	GACTC	3	6
Chr12	27380696	LOC_Os12g44140.1	1239	CTCAG	3	6
Chr12	27380729	LOC_Os12g44140.1	1272	TTCAG	5	6
Chr12	27380860	LOC_Os12g44140.1	1403	TTCTT	3	7
Chr12	27381213	LOC_Os12g44140.1	1680	TTCTG	3	7
Chr12	27381324	LOC_Os12g44140.1	1791	ATCAT	3	7
Chr12	27381364	LOC_Os12g44140.1	1831	AGCTA	3	7
Chr12	27382328	LOC_Os12g44140.1	2158	GACCT	3	7
Chr12	27382329	LOC_Os12g44140.1	2159	ACCTG	3	7
Chr12	27382391	LOC_Os12g44140.1	2221	ATCAC	4	6
Chr5	185983	LOC_Os05g01270.1	263	GTCTT	68	155
Chr5	22062315	LOC_Os05g37690.1	1177	TTCAT	11	25
Chr5	22062471	LOC_Os05g37690.1	1333	ACCAC	15	25
Chr5	22062685	LOC_Os05g37690.1	1456	CTCAG	11	26
Chr5	22062996	LOC_Os05g37690.1	1767	TTCAG	16	31
Chr2	28702935	LOC_Os02g47020.1	839	TTCAG	196	385
Chr3	23844230	LOC_Os03g42799.1	431	GACCT	16	30
Chr3	23844321	LOC_Os03g42799.1	522	TTCTT	16	30
Chr3	23844348	LOC_Os03g42799.1	549	GGCAT	12	24
Chr10	57818	LOC_Os10g01044.1	385	GGCGT	4	9
Chr10	57807	LOC_Os10g01044.1	396	TGCAC	4	9
Chr10	57805	LOC_Os10g01044.1	398	CACAG	4	9
Chr10	57159	LOC_Os10g01044.1	719	TTCTT	5	11
Chr10	56007	LOC_Os10g01044.1	809	GACCT	5	12
Chr10	55923	LOC_Os10g01044.1	893	GACTC	6	12
Chr10	46686	LOC_Os10g01044.1	1315	TACAC	11	13
Chr10	46192	LOC_Os10g01044.1	1598	GGCTA	6	13
Chr10	46110	LOC_Os10g01044.1	1680	AGCGA	5	12
Chr7	28497596	LOC_Os07g47700.1	1405	ATCTG	8	17
Chr5	1000962	LOC_Os05g02780.4	521	GGCTT	9	12
Chr5	1000795	LOC_Os05g02780.4	688	AACTC	5	12
Chr1	31577524	LOC_Os01g54910.1	686	TACAG	3	6
Chr1	31577629	LOC_Os01g54910.1	712	TTCTT	3	6
Chr1	31577670	LOC_Os01g54910.1	753	TTCAC	3	6
Chr1	31578765	LOC_Os01g54910.1	1198	CACCA	3	6
Chr1	31578766	LOC_Os01g54910.1	1199	ACCAC	5	6
Chr1	31580797	LOC_Os01g54910.1	1572	ATCTT	4	8
Chr1	31581487	LOC_Os01g54910.1	1740	ATCAC	4	9
Chr1	31581492	LOC_Os01g54910.1	1745	TTCAC	4	9
Chr1	31582941	LOC_Os01g54910.1	2008	TTCGG	4	9
Chr1	31582947	LOC_Os01g54910.1	2014	TTCGG	5	9
Chr1	31583334	LOC_Os01g54910.1	2401	ACCAT	5	10
Chr1	31583365	LOC_Os01g54910.1	2432	TTCTT	6	10
Chr1	43237798	LOC_Os01g74650.3	709	TACAC	45	97
Chr1	43237031	LOC_Os01g74650.3	993	CTCCT	44	108
Chr1	43235497	LOC_Os01g74650.3	1037	GGCAT	54	109
Chr1	43235129	LOC_Os01g74650.3	1328	TTCAT	52	115
Chr1	43232702	LOC_Os01g74650.3	1606	TTCAT	57	123
Chr1	43232357	LOC_Os01g74650.3	1772	GCCTA	56	123
Chr4	22185865	LOC_Os04g36720.1	1814	GGCAT	3	7
Chr4	22186177	LOC_Os04g36720.1	2126	GCCGC	3	7
Chr4	22186463	LOC_Os04g36720.1	2281	CGCGG	3	6
Chr4	22186479	LOC_Os04g36720.1	2297	GGCGG	3	6
Chr8	22559015	LOC_Os08g35760.1	83	CACAC	241	569
Chr8	22558181	LOC_Os08g35760.1	917	GTCTG	376	867
Chr8	22558167	LOC_Os08g35760.1	931	TTCAT	368	860
Chr8	22558091	LOC_Os08g35760.1	1007	GTCAC	270	571
Chr9	19683687	LOC_Os09g32976.1	1052	CGCAG	5	12
Chr3	4210730	LOC_Os03g08280.2	870	GACTG	32	72
Chr1	36125593	LOC_Os01g62410.1	742	ATCTT	3	6
Chr1	36125650	LOC_Os01g62410.1	799	GCCGT	3	6
Chr1	36126294	LOC_Os01g62410.1	891	CTCAT	3	6
Chr1	36126679	LOC_Os01g62410.1	993	CTCAG	3	6
Chr1	36126819	LOC_Os01g62410.1	1133	TTCAA	3	6
Chr1	36126940	LOC_Os01g62410.1	1254	GTCAC	4	6
Chr1	36126942	LOC_Os01g62410.1	1256	CACTT	3	6
Chr1	36127139	LOC_Os01g62410.1	1453	CACTT	3	6
Chr1	36128344	LOC_Os01g62410.1	2480	TTCCT	3	7
Chr1	36128345	LOC_Os01g62410.1	2481	TCCTC	4	7
Chr2	35281207	LOC_Os02g57610.1	341	TTCTT	4	9
Chr2	35281346	LOC_Os02g57610.1	480	GACAC	7	11
Chr2	35282878	LOC_Os02g57610.1	737	TTCTT	5	11
Chr2	35283295	LOC_Os02g57610.1	1154	CTCAC	5	12
Chr2	35283405	LOC_Os02g57610.1	1264	CTCTC	6	13
Chr7	24320709	LOC_Os07g40580.1	122	CTCTG	64	136
Chr6	11276029	LOC_Os06g19730.1	3668	GACTC	3	6
Chr6	11276031	LOC_Os06g19730.1	3670	CTCTA	3	6
Chr6	11276132	LOC_Os06g19730.1	3771	ATCAC	6	7
Chr6	11276141	LOC_Os06g19730.1	3780	TTCTA	3	7
Chr6	11276363	LOC_Os06g19730.1	4002	CACTC	3	7
Chr6	11276365	LOC_Os06g19730.1	4004	CTCTG	3	7
Chr6	11277924	LOC_Os06g19730.1	4501	AACAG	4	9
Chr6	11279052	LOC_Os06g19730.1	4835	GACTA	4	9
Chr9	10621670	LOC_Os09g17329.1	549	CACCA	3	7
Chr9	10621450	LOC_Os09g17329.1	769	TCCAC	4	8
Chr9	10618846	LOC_Os09g17329.1	1027	TCCAA	4	9
Chr9	10606942	LOC_Os09g17329.1	1794	GGCTA	4	9
Chr2	18777455	LOC_Os02g31290.2	3357	CCCCC	3	6
Chr2	18777543	LOC_Os02g31290.2	3445	TGCAA	3	6
Chr2	18777628	LOC_Os02g31290.2	3530	AACCT	3	6
Chr2	18777679	LOC_Os02g31290.2	3581	GTCAC	3	6
Chr2	18777681	LOC_Os02g31290.2	3583	CACTT	4	6
Chr2	18777819	LOC_Os02g31290.2	3721	TGCAT	3	6
Chr2	18777861	LOC_Os02g31290.2	3763	TCCAT	3	6
Chr10	22964510	LOC_Os10g42610.1	1011	CACAC	3	6
Chr3	32975036	LOC_Os03g57890.1	448	GACAG	5	12
Chr3	4095616	LOC_Os03g08010.1	423	TTCAC	108	202
Chr2	27773690	LOC_Os02g45660.1	779	GTCTT	7	15
Chr2	27773555	LOC_Os02g45660.1	914	ATCAC	7	13
Chr2	27773525	LOC_Os02g45660.1	944	AACCG	5	12
Chr5	2013978	LOC_Os05g04380.2	360	TCCCG	3	6
Chr2	28774026	LOC_Os02g47140.1	770	GACTT	60	132
Chr2	2007527	LOC_Os02g04520.1	296	TCCGG	3	6
Chr2	2007531	LOC_Os02g04520.1	300	GTCAG	3	6
Chr2	2007620	LOC_Os02g04520.1	389	CTCTC	4	8
Chr2	2009570	LOC_Os02g04520.1	544	TCCAG	4	9
Chr2	2009722	LOC_Os02g04520.1	696	ATCAT	4	9
Chr2	2009803	LOC_Os02g04520.1	777	CGCAA	4	9
Chr2	2009875	LOC_Os02g04520.1	849	ACCGA	4	7
Chr7	6810646	LOC_Os07g12170.1	558	TTCAC	36	77
Chr7	6811575	LOC_Os07g12170.1	786	ATCAC	35	77
Chr4	22191278	LOC_Os04g36730.1	736	TTCTG	3	7
Chr4	22191369	LOC_Os04g36730.1	827	ACCAT	3	7
Chr4	22191519	LOC_Os04g36730.1	977	AACAA	3	7
Chr4	22191625	LOC_Os04g36730.1	1083	TTCCT	4	7
Chr4	22191662	LOC_Os04g36730.1	1120	GCCCC	3	7
Chr4	22191692	LOC_Os04g36730.1	1150	TTCTT	3	7
Chr4	22191754	LOC_Os04g36730.1	1212	TTCTG	3	7
Chr4	22191787	LOC_Os04g36730.1	1245	GTCTA	3	7
Chr4	22191794	LOC_Os04g36730.1	1252	CTCTC	3	7
Chr3	33592960	LOC_Os03g59020.1	209	GCCTC	9	18
Chr3	33597992	LOC_Os03g59020.1	2019	TTCAG	5	11
Chr10	17034884	LOC_Os10g32520.1	273	ATCAT	11	19
Chr10	17028474	LOC_Os10g32520.1	553	GACTT	12	22
Chr10	17028408	LOC_Os10g32520.1	619	TTCAA	9	22
Chr5	28623834	LOC_Os05g49890.1	179	TACAT	128	189
Chr5	28623815	LOC_Os05g49890.1	198	CTCAC	81	192
Chr5	28623675	LOC_Os05g49890.1	253	CTCTA	81	200
Chr5	28622721	LOC_Os05g49890.1	803	TTCAT	97	204
Chr5	28622546	LOC_Os05g49890.1	978	AACTA	95	150
Chr5	2787368	LOC_Os05g05600.2	532	CTCAT	8	18
Chr5	2788317	LOC_Os05g05600.2	932	GTCAG	8	18
Chr5	2788321	LOC_Os05g05600.2	936	GACTT	11	18
Chr4	9094639	LOC_Os04g16722.1	565	AACTC	123	163
Chr4	9094641	LOC_Os04g16722.1	567	CTCTG	71	163
Chr4	9094653	LOC_Os04g16722.1	579	AGCCG	77	166
Chr4	9094654	LOC_Os04g16722.1	580	GCCGC	80	166
Chr4	9094664	LOC_Os04g16722.1	590	GACAG	78	166
Chr4	9094677	LOC_Os04g16722.1	603	AGCGT	78	167
Chr4	9094683	LOC_Os04g16722.1	609	ATCCG	71	168
Chr4	9094707	LOC_Os04g16722.1	633	GTCTG	95	174
Chr4	9094717	LOC_Os04g16722.1	643	GGCTT	122	178
Chr4	9094722	LOC_Os04g16722.1	648	TTCAA	119	179
Chr4	9094727	LOC_Os04g16722.1	653	GTCCG	76	179
Chr4	9094728	LOC_Os04g16722.1	654	TCCGC	94	180
Chr4	9094730	LOC_Os04g16722.1	656	CGCCG	74	180
Chr4	9094731	LOC_Os04g16722.1	657	GCCGT	85	181
Chr4	9094734	LOC_Os04g16722.1	660	GTCAA	133	181
Chr4	9094746	LOC_Os04g16722.1	672	GGCTC	88	184
Chr4	9094748	LOC_Os04g16722.1	674	CTCAA	80	185
Chr4	9094771	LOC_Os04g16722.1	697	AACTA	115	193
Chr4	9094787	LOC_Os04g16722.1	713	TACGG	89	198
Chr4	9094827	LOC_Os04g16722.1	753	TGCAT	121	201
Chr4	9094836	LOC_Os04g16722.1	762	ATCGG	97	202
Chr4	9094862	LOC_Os04g16722.1	788	CACTC	116	209
Chr4	9094864	LOC_Os04g16722.1	790	CTCTG	102	209
Chr4	9094876	LOC_Os04g16722.1	802	GACAC	98	212
Chr4	9094882	LOC_Os04g16722.1	808	GACAC	123	217
Chr4	9094884	LOC_Os04g16722.1	810	CACTG	123	217
Chr4	9094939	LOC_Os04g16722.1	865	GCCGT	142	235
Chr4	9094969	LOC_Os04g16722.1	895	GACTC	112	239
Chr4	9094971	LOC_Os04g16722.1	897	CTCGA	101	241
Chr4	9095026	LOC_Os04g16722.1	952	TTCGC	115	257
Chr4	9095039	LOC_Os04g16722.1	965	AACTC	171	254
Chr4	9095041	LOC_Os04g16722.1	967	CTCAA	131	255
Chr4	9095065	LOC_Os04g16722.1	991	CACAA	123	258
Chr4	9095113	LOC_Os04g16722.1	1039	TACCA	125	310
Chr4	9095119	LOC_Os04g16722.1	1045	GGCTT	174	310
Chr4	9095139	LOC_Os04g16722.1	1065	CTCTT	189	314
Chr4	9095160	LOC_Os04g16722.1	1086	CTCGG	163	313
Chr4	9095192	LOC_Os04g16722.1	1118	GTCGT	127	311
Chr4	9095364	LOC_Os04g16722.1	1290	TACAA	170	336
Chr4	9095510	LOC_Os04g16722.1	1436	TTCCC	131	279
Chr4	9095537	LOC_Os04g16722.1	1463	CACAC	136	273
Chr4	9095539	LOC_Os04g16722.1	1465	CACTA	112	273
Chr4	9095565	LOC_Os04g16722.1	1491	GTCAT	120	276
Chr4	9095578	LOC_Os04g16722.1	1504	ACCGT	156	276
Chr4	9095613	LOC_Os04g16722.1	1539	GACTG	113	279
Chr4	9095662	LOC_Os04g16722.1	1588	ATCAC	119	279
Chr4	9095694	LOC_Os04g16722.1	1620	TGCTT	127	279
Chr4	9095721	LOC_Os04g16722.1	1647	TGCTT	144	285
Chr4	9095760	LOC_Os04g16722.1	1686	AACTT	150	285
Chr4	9095778	LOC_Os04g16722.1	1704	TTCTT	140	285
Chr4	9095782	LOC_Os04g16722.1	1708	TTCGT	123	285
Chr4	9095885	LOC_Os04g16722.1	1811	CCCCC	142	286
Chr4	9095937	LOC_Os04g16722.1	1863	TTCTC	107	191
Chr4	9095939	LOC_Os04g16722.1	1865	CTCGC	103	191
Chr4	9095941	LOC_Os04g16722.1	1867	CGCTT	109	191
Chr4	30621447	LOC_Os04g51690.1	2014	GGCAA	3	7
Chr4	30621360	LOC_Os04g51690.1	2101	GACCA	3	7
Chr1	31203941	LOC_Os01g54240.1	499	CTCGT	3	7
Chr1	31205992	LOC_Os01g54240.1	614	CTCTT	4	8
Chr1	31206197	LOC_Os01g54240.1	709	TTCTT	5	8
Chr1	31206702	LOC_Os01g54240.1	896	CTCTA	4	8
Chr1	31208044	LOC_Os01g54240.1	1101	GGCAT	4	8
Chr1	31208174	LOC_Os01g54240.1	1231	CTCAC	4	8
Chr1	31208212	LOC_Os01g54240.1	1269	TTCTC	4	8
Chr1	31208926	LOC_Os01g54240.1	1431	CACAA	4	8
Chr1	31209621	LOC_Os01g54240.1	1710	GACTT	5	8
Chr1	31209985	LOC_Os01g54240.1	1896	CACAG	4	8
Chr1	31210790	LOC_Os01g54240.1	2181	GACTT	4	9
Chr1	31210969	LOC_Os01g54240.1	2360	ATCCA	4	9
Chr1	31211012	LOC_Os01g54240.1	2403	TACCA	4	9
Chr1	31211056	LOC_Os01g54240.1	2447	CACTC	4	9
Chr1	31211126	LOC_Os01g54240.1	2517	ACCGG	4	9
Chr2	20869641	LOC_Os02g34810.1	1022	TTCTT	38	81
Chr2	20869068	LOC_Os02g34810.1	1096	TTCAC	41	82
Chr2	31648599	LOC_Os02g51670.1	132	CTCTG	10	22
Chr2	31648624	LOC_Os02g51670.1	157	CACAC	11	22
Chr2	31648626	LOC_Os02g51670.1	159	CACAA	11	22
Chr2	31648656	LOC_Os02g51670.1	189	TTCTT	10	22
Chr2	31648709	LOC_Os02g51670.1	242	CTCAT	11	23
Chr2	31648771	LOC_Os02g51670.1	304	TTCTT	10	23
Chr2	31648801	LOC_Os02g51670.1	334	TTCTA	10	23
Chr2	31648882	LOC_Os02g51670.1	415	TTCTT	14	25
Chr2	31648908	LOC_Os02g51670.1	441	TACTT	16	25
Chr2	31648936	LOC_Os02g51670.1	469	TTCAC	15	25
Chr2	31649301	LOC_Os02g51670.1	834	CGCAG	16	33
Chr2	31649314	LOC_Os02g51670.1	847	TGCTT	20	34
Chr8	8672648	LOC_Os08g14440.2	240	TTCTT	39	80
Chr8	8671108	LOC_Os08g14440.2	555	TTCTT	43	99
Chr12	14894820	LOC_Os12g25700.1	370	ACCCC	3	7
Chr12	14894821	LOC_Os12g25700.1	371	CCCCT	3	7
Chr12	14894867	LOC_Os12g25700.1	417	CACCT	3	7
Chr12	14895030	LOC_Os12g25700.1	580	TTCCT	4	7
Chr12	14895218	LOC_Os12g25700.1	768	TGCGT	3	7
Chr12	14895227	LOC_Os12g25700.1	777	GGCGC	3	7
Chr12	14895260	LOC_Os12g25700.1	810	TGCAC	3	7
Chr12	14895331	LOC_Os12g25700.1	881	GCCCC	3	7
Chr9	15162258	LOC_Os09g25320.1	337	TTCAG	34	72
Chr9	15162276	LOC_Os09g25320.1	355	TTCAC	31	72
Chr2	17582164	LOC_Os02g29550.2	1200	ACCCC	8	17
Chr10	16516346	LOC_Os10g31530.1	366	TGCCG	5	12
Chr10	16516100	LOC_Os10g31530.1	612	GACCA	5	12
Chr10	16516091	LOC_Os10g31530.1	621	TACAT	5	12
Chr10	16516073	LOC_Os10g31530.1	639	ATCAT	5	12
Chr10	16515979	LOC_Os10g31530.1	733	ATCAT	5	11
Chr12	23032390	LOC_Os12g37530.1	1419	CTCCT	3	6
Chr4	31062223	LOC_Os04g52260.1	542	ATCAC	101	252
Chr12	22101063	LOC_Os12g36060.1	246	GTCAG	10	19
Chr12	22101335	LOC_Os12g36060.1	518	CCCTC	8	19
Chr2	35083713	LOC_Os02g57260.1	576	GCCAT	27	64
Chr1	10101135	LOC_Os01g18050.1	594	GGCAC	53	68
Chr2	28160988	LOC_Os02g46220.1	869	GGCGT	5	12
Chr2	28160494	LOC_Os02g46220.1	1363	ATCAT	8	13
Chr2	28160366	LOC_Os02g46220.1	1491	TTCAA	5	12
Chr3	27828145	LOC_Os03g48850.1	610	TCCAA	3	7
Chr3	27828152	LOC_Os03g48850.1	617	GTCAC	4	7
Chr3	27829880	LOC_Os03g48850.1	1056	ATCTA	4	8
Chr3	27831357	LOC_Os03g48850.1	1749	GGCAG	5	10
Chr3	27831650	LOC_Os03g48850.1	2042	GACAT	5	12
Chr3	27832379	LOC_Os03g48850.1	2212	TTCAC	8	14
Chr3	27832765	LOC_Os03g48850.1	2519	TGCAA	7	15
Chr3	27834099	LOC_Os03g48850.1	3302	CTCAC	9	17
Chr9	8866	LOC_Os09g01000.1	2483	TTCAT	550	1057
Chr9	8879	LOC_Os09g01000.1	2496	TGCTT	493	1056
Chr9	8954	LOC_Os09g01000.1	2571	ACCAA	430	1050
Chr9	8982	LOC_Os09g01000.1	2599	ACCGT	750	1047
Chr9	9064	LOC_Os09g01000.1	2681	TTCAC	469	1044
Chr9	9066	LOC_Os09g01000.1	2683	CACAC	727	1044
Chr4	9097572	LOC_Os04g16722.1	3498	CACAT	9	19
Chr4	9097622	LOC_Os04g16722.1	3548	ATCAC	9	19
Chr8	24941991	LOC_Os08g39440.2	872	GGCAG	4	6
Chr8	24942785	LOC_Os08g39440.2	946	CTCCT	3	7
Chr8	24943001	LOC_Os08g39440.2	1162	TGCTT	3	7
Chr8	24943293	LOC_Os08g39440.2	1454	ATCAC	5	11
Chr8	24944685	LOC_Os08g39440.2	1963	TACTA	5	11
Chr8	24946809	LOC_Os08g39440.2	2898	TTCCT	3	7
Chr3	10967067	LOC_Os03g19510.1	981	ACCGC	15	35
Chr3	10967021	LOC_Os03g19510.1	1027	AGCAT	18	35
Chr6	25202987	LOC_Os06g41990.1	3152	TTCTC	10	24
Chr6	25201239	LOC_Os06g41990.1	3618	TGCAT	11	27
Chr6	25200630	LOC_Os06g41990.1	3938	TTCTT	11	27
Chr6	25200517	LOC_Os06g41990.1	4051	GTCAT	11	27
Chr5	27879196	LOC_Os05g48630.2	435	TTCTT	465	1027
Chr5	5277726	LOC_Os05g09400.3	40	CTCGC	21	52
Chr5	5277636	LOC_Os05g09400.3	130	TACTG	33	76
Chr5	5277552	LOC_Os05g09400.3	214	CTCAC	31	77
Chr5	5277550	LOC_Os05g09400.3	216	CACTC	45	77
Chr5	5277548	LOC_Os05g09400.3	218	CTCCA	45	78
Chr5	5277542	LOC_Os05g09400.3	224	TTCTT	64	78
Chr5	5276995	LOC_Os05g09400.3	433	GTCTG	36	80
Chr5	5276932	LOC_Os05g09400.3	496	AACAC	59	80
Chr5	5276924	LOC_Os05g09400.3	504	TTCTT	56	80
Chr5	5276910	LOC_Os05g09400.3	518	TACAG	50	75
Chr5	5276905	LOC_Os05g09400.3	523	TACAT	39	65
Chr5	5276900	LOC_Os05g09400.3	528	TACAT	28	60
Chr5	5276892	LOC_Os05g09400.3	536	CTCAT	28	58
Chr5	5276888	LOC_Os05g09400.3	540	TTCTA	39	58
Chr5	5276885	LOC_Os05g09400.3	543	TACAT	32	58
Chr5	5276858	LOC_Os05g09400.3	570	TTCCT	26	56
Chr5	5276768	LOC_Os05g09400.3	660	AACTT	12	26
Chr5	5276764	LOC_Os05g09400.3	664	TTCAT	17	26
Chr10	19896599	LOC_Os10g37180.1	674	AGCAC	176	296
Chr2	30072430	LOC_Os02g49190.1	117	GCCAA	3	6
Chr2	30073563	LOC_Os02g49190.1	359	TGCAA	4	6
Chr4	25907715	LOC_Os04g43760.1	1687	GTCAA	5	9
Chr3	599303	LOC_Os03g01960.1	384	CTCTT	24	45
Chr3	599584	LOC_Os03g01960.1	665	TACTA	23	45
Chr3	9218906	LOC_Os03g16690.1	141	CTCGA	4	9
Chr3	9223716	LOC_Os03g16690.1	1566	GACCG	14	31
Chr10	19098332	LOC_Os10g35720.1	337	TTCAG	11	24
Chr10	19099652	LOC_Os10g35720.1	996	CTCAG	11	25
Chr9	4791	LOC_Os09g00999.1	1918	CACCA	231	510
Chr9	4825	LOC_Os09g00999.1	1952	AACAC	217	533
Chr9	4839	LOC_Os09g00999.1	1966	TACCA	311	554
Chr9	4845	LOC_Os09g00999.1	1972	GTCCA	228	556
Chr9	4882	LOC_Os09g00999.1	2009	TTCTT	409	617
Chr9	4904	LOC_Os09g00999.1	2031	TGCAT	317	627
Chr9	4910	LOC_Os09g00999.1	2037	GCCGT	320	634
Chr9	4914	LOC_Os09g00999.1	2041	TTCTT	393	643
Chr9	4936	LOC_Os09g00999.1	2063	GTCTG	277	687
Chr9	4947	LOC_Os09g00999.1	2074	TCCGT	279	694
Chr9	4957	LOC_Os09g00999.1	2084	AACGA	321	719
Chr9	4968	LOC_Os09g00999.1	2095	AGCCT	295	724
Chr9	4972	LOC_Os09g00999.1	2099	TGCTA	376	724
Chr9	4976	LOC_Os09g00999.1	2103	AACTA	334	724
Chr9	4999	LOC_Os09g00999.1	2126	TCCGC	364	724
Chr9	5011	LOC_Os09g00999.1	2138	TTCTT	329	724
Chr9	5021	LOC_Os09g00999.1	2148	GACTA	411	724
Chr9	5102	LOC_Os09g00999.1	2229	TACAC	453	724
Chr9	5152	LOC_Os09g00999.1	2279	ATCTT	415	724
Chr9	5167	LOC_Os09g00999.1	2294	ATCGT	316	724
Chr9	5183	LOC_Os09g00999.1	2310	ATCAT	430	723
Chr9	5240	LOC_Os09g00999.1	2367	CGCGT	381	721
Chr9	5266	LOC_Os09g00999.1	2393	TACAC	308	713
Chr9	5286	LOC_Os09g00999.1	2413	TACCG	361	711
Chr9	5287	LOC_Os09g00999.1	2414	ACCGA	349	711
Chr9	5317	LOC_Os09g00999.1	2444	ATCGC	286	709
Chr9	5375	LOC_Os09g00999.1	2502	ATCAT	329	706
Chr9	5395	LOC_Os09g00999.1	2522	GTCGT	350	704
Chr9	5409	LOC_Os09g00999.1	2536	TCCGT	329	698
Chr9	5423	LOC_Os09g00999.1	2550	TGCGG	294	686
Chr9	5432	LOC_Os09g00999.1	2559	ATCAT	338	657
Chr2	5248789	LOC_Os02g10070.1	174	TTCTT	8	16
Chr2	5248786	LOC_Os02g10070.1	177	TTCAG	9	16
Chr2	5246990	LOC_Os02g10070.1	533	GCCTG	8	18
Chr2	5246963	LOC_Os02g10070.1	560	GACCG	8	18
Chr2	5244474	LOC_Os02g10070.1	1046	TTCTT	11	20
Chr2	5243494	LOC_Os02g10070.1	1398	AGCGG	9	22
Chr2	5243328	LOC_Os02g10070.1	1443	TACAC	10	22
Chr2	5242788	LOC_Os02g10070.1	1863	AGCAT	9	20
Chr3	16304301	LOC_Os03g28330.3	958	CTCAG	8	18
Chr2	10740864	LOC_Os02g18450.1	431	ATCAC	13	27
Chr4	227877	LOC_Os04g01300.3	773	TTCTT	6	12
Chr4	227815	LOC_Os04g01300.3	835	TCCAA	6	12
Chr4	227280	LOC_Os04g01300.3	1095	TTCTT	5	12
Chr4	227086	LOC_Os04g01300.3	1289	GACCA	5	11
Chr4	226958	LOC_Os04g01300.3	1417	GACTT	8	10
Chr7	14534324	LOC_Os07g25430.1	781	GCCAA	75	167
Chr10	19172286	LOC_Os10g35870.1	503	CTCGC	23	53
Chr10	19171840	LOC_Os10g35870.1	949	GACAT	24	53
Chr7	19163637	LOC_Os07g32230.1	370	TTCAC	7	15
Chr7	19163635	LOC_Os07g32230.1	372	CACTT	8	15
Chr7	19162698	LOC_Os07g32230.1	561	AACAC	8	15
Chr7	19162687	LOC_Os07g32230.1	572	TTCTG	7	15
Chr7	19161724	LOC_Os07g32230.1	831	TGCAT	8	18
Chr7	19161409	LOC_Os07g32230.1	1146	ATCAT	9	17
Chr5	29585982	LOC_Os05g51590.1	187	TTCTT	4	7
Chr5	29585964	LOC_Os05g51590.1	205	ATCGA	3	7
Chr5	29585928	LOC_Os05g51590.1	241	ATCTT	3	7
Chr5	29585915	LOC_Os05g51590.1	254	TTCAG	4	8
Chr5	29585855	LOC_Os05g51590.1	314	TCCAC	5	9
Chr5	29585838	LOC_Os05g51590.1	331	CTCTC	4	9
Chr5	29585789	LOC_Os05g51590.1	380	ATCAT	4	9
Chr5	29585724	LOC_Os05g51590.1	445	TTCAA	5	10
Chr5	29585682	LOC_Os05g51590.1	487	TTCAA	6	10
Chr5	29585469	LOC_Os05g51590.1	700	TTCGT	6	14
Chr5	29585436	LOC_Os05g51590.1	733	CTCAA	6	14
Chr5	29585355	LOC_Os05g51590.1	814	TACAA	8	15
Chr5	29584974	LOC_Os05g51590.1	1195	TACAA	8	15
Chr5	29584843	LOC_Os05g51590.1	1326	GGCTT	5	8
Chr11	26265906	LOC_Os11g43510.1	649	GTCAC	5	6
Chr11	26265908	LOC_Os11g43510.1	651	CACTC	3	6
Chr11	26266295	LOC_Os11g43510.1	731	GACTT	3	6
Chr11	26266866	LOC_Os11g43510.1	1141	CGCAA	4	7
Chr5	28234109	LOC_Os05g49200.1	721	GGCAC	36	85
Chr5	28234827	LOC_Os05g49200.1	969	TTCTG	43	88
Chr5	28235813	LOC_Os05g49200.1	1180	GCCAT	39	91
Chr5	28235819	LOC_Os05g49200.1	1186	ATCAC	52	91
Chr5	28236400	LOC_Os05g49200.1	1504	TACAT	45	100
Chr5	28237224	LOC_Os05g49200.1	1990	GACCA	61	87
Chr5	29498397	LOC_Os05g51450.1	312	TTCCT	9	21
Chr5	29498327	LOC_Os05g51450.1	382	CACAG	11	22
Chr5	29498317	LOC_Os05g51450.1	392	TACAG	10	23
Chr5	29496886	LOC_Os05g51450.1	885	ATCAC	13	28
Chr2	19203121	LOC_Os02g32469.2	661	GGCTT	58	141
Chr2	19203034	LOC_Os02g32469.2	748	TCCAC	56	135
Chr8	15573741	LOC_Os08g25590.2	426	TACAG	23	55
Chr8	15574310	LOC_Os08g25590.2	729	TCCCA	25	53
Chr4	13989336	LOC_Os04g24410.1	855	ATCAT	7	12
Chr6	31209330	LOC_Os06g51510.1	512	GGCAT	8	19
Chr6	31208433	LOC_Os06g51510.1	1303	CTCAA	8	19
Chr7	20128406	LOC_Os07g33680.1	260	CACAT	11	26
Chr7	20128596	LOC_Os07g33680.1	450	GTCAT	13	26
Chr3	263704	LOC_Os03g01350.1	728	GCCGG	4	7
Chr3	263746	LOC_Os03g01350.1	770	TTCAA	3	7
Chr3	7225012	LOC_Os03g13380.1	822	TGCAC	17	36
Chr3	7226209	LOC_Os03g13380.1	1327	TTCTA	24	44
Chr3	7226792	LOC_Os03g13380.1	1791	TGCAC	27	48
Chr7	22185738	LOC_Os07g37030.1	347	TTCAT	201	469
Chr7	22186445	LOC_Os07g37030.1	667	GGCAT	235	525
Chr7	22186581	LOC_Os07g37030.1	803	TTCAC	291	524
Chr7	22186648	LOC_Os07g37030.1	870	TTCAC	255	499
Chr7	22186678	LOC_Os07g37030.1	900	CACAC	245	484
Chr7	22186715	LOC_Os07g37030.1	937	TTCAC	310	432
Chr4	22226816	LOC_Os04g36810.1	610	GACTT	5	11
Chr1	8657610	LOC_Os01g15448.1	262	TGCAT	8	14
Chr3	1232455	LOC_Os03g03020.1	814	ATCTT	43	79
Chr7	17822768	LOC_Os07g30170.1	285	GACTG	6	14
Chr7	17822732	LOC_Os07g30170.1	321	TGCCC	6	14
Chr7	1277525	LOC_Os07g03230.1	2020	GGCTT	6	11
Chr7	1278071	LOC_Os07g03230.1	2566	GGCTT	5	12
Chr7	1278112	LOC_Os07g03230.1	2607	GTCCT	5	12
Chr6	11237609	LOC_Os06g19680.1	1998	TACGA	8	17
Chr3	17348632	LOC_Os03g30430.1	125	TTCAC	89	196
Chr3	17347447	LOC_Os03g30430.1	655	CGCTT	84	198
Chr9	20990427	LOC_Os09g36370.1	221	TGCGT	4	9
Chr9	20991422	LOC_Os09g36370.1	566	TGCAT	5	9
Chr9	20991454	LOC_Os09g36370.1	598	CACAC	4	9
Chr2	875563	LOC_Os02g02470.1	1475	TCCAG	4	9
Chr2	875593	LOC_Os02g02470.1	1505	ACCCT	4	9
Chr1	35710434	LOC_Os01g61720.8	1218	ATCAG	3	6
Chr1	35710391	LOC_Os01g61720.8	1261	AGCAC	3	6
Chr1	35710044	LOC_Os01g61720.8	1608	GACTG	4	6
Chr1	35709999	LOC_Os01g61720.8	1653	TTCAA	4	6
Chr1	35709887	LOC_Os01g61720.8	1765	GCCTC	4	6
Chr1	35709864	LOC_Os01g61720.8	1788	TTCAT	3	6
Chr1	35709840	LOC_Os01g61720.8	1812	AGCTT	3	6
Chr1	33267578	LOC_Os01g57570.1	489	TTCTT	45	86
Chr1	33267647	LOC_Os01g57570.1	558	AGCAC	37	87
Chr1	33268042	LOC_Os01g57570.1	845	TTCAA	55	90
Chr3	8503958	LOC_Os03g15480.1	589	TTCAG	9	21
Chr3	8505629	LOC_Os03g15480.1	1164	AACTC	7	14
Chr1	34159901	LOC_Os01g59130.2	90	TTCAT	4	8
Chr1	34159036	LOC_Os01g59130.2	431	GACTC	4	9
Chr1	34158931	LOC_Os01g59130.2	536	ATCAT	4	9
Chr1	34158084	LOC_Os01g59130.2	817	TTCAC	6	9
Chr1	34157266	LOC_Os01g59130.2	916	GGCTA	5	11
Chr1	34157221	LOC_Os01g59130.2	961	TGCAT	5	12
Chr1	34156494	LOC_Os01g59130.2	1171	TGCAG	7	11
Chr1	34156235	LOC_Os01g59130.2	1341	CTCAA	5	11
Chr1	34153632	LOC_Os01g59130.2	2027	TTCTT	8	11
Chr1	7858315	LOC_Os01g14040.1	553	TTCTT	3	7
Chr3	32088006	LOC_Os03g56280.1	666	CACTT	44	109
Chr3	32086276	LOC_Os03g56280.1	1278	TTCAG	56	123
Chr3	32086145	LOC_Os03g56280.1	1409	ATCAC	67	116
Chr3	32086094	LOC_Os03g56280.1	1460	AACCT	33	77
Chr3	32086093	LOC_Os03g56280.1	1461	ACCTT	31	77
Chr3	4337039	LOC_Os03g08440.1	1067	ATCAC	33	81
Chr5	11891751	LOC_Os05g20304.1	167	TCCAA	7	14
Chr12	21692225	LOC_Os12g35670.1	617	TACAA	12	24
Chr7	12751021	LOC_Os07g22640.1	722	TTCTC	8	13
Chr7	12753313	LOC_Os07g22640.1	1022	ACCGC	6	13
Chr7	12760179	LOC_Os07g22640.1	1722	GACTT	6	14
Chr7	4227596	LOC_Os07g08290.1	1622	TTCAC	4	7
Chr7	4226999	LOC_Os07g08290.1	2219	TTCAA	5	11
Chr1	39922492	LOC_Os01g68730.1	1188	TTCAA	9	22
Chr1	39922470	LOC_Os01g68730.1	1210	ACCAG	11	22
Chr9	7871663	LOC_Os09g13570.1	261	TTCAC	8	17
Chr9	7871764	LOC_Os09g13570.1	362	ATCTC	8	17
Chr9	7871793	LOC_Os09g13570.1	391	GCCAA	8	17
Chr9	7872274	LOC_Os09g13570.1	872	TACAA	9	20
Chr9	7873586	LOC_Os09g13570.1	1767	TTCAT	8	16
Chr4	22214011	LOC_Os04g36790.1	1433	CACTA	3	7
Chr8	8344984	LOC_Os08g13930.1	558	GTCAC	5	12
Chr8	8344093	LOC_Os08g13930.1	730	GCCTT	6	14
Chr8	8343371	LOC_Os08g13930.1	881	GACTT	6	14
Chr8	8343350	LOC_Os08g13930.1	902	ATCAC	6	14
Chr8	8343348	LOC_Os08g13930.1	904	CACAA	6	14
Chr8	8343321	LOC_Os08g13930.1	931	GCCCT	6	14
Chr8	8343233	LOC_Os08g13930.1	1019	GTCAT	9	14
Chr8	8343196	LOC_Os08g13930.1	1056	TTCAC	6	14
Chr3	15622161	LOC_Os03g27260.1	1071	CTCAA	6	12
Chr2	13564965	LOC_Os02g22780.1	978	TTCAG	8	18
Chr2	13560961	LOC_Os02g22780.1	1878	TGCAC	11	22
Chr1	26393639	LOC_Os01g46380.1	504	ATCTT	20	48
Chr1	26395381	LOC_Os01g46380.1	1393	TTCAC	37	66
Chr1	26395940	LOC_Os01g46380.1	1855	CTCTC	28	68
Chr1	373978	LOC_Os01g01700.1	372	TTCAC	21	44
Chr1	42620161	LOC_Os01g73560.1	525	CACTA	4	9
Chr1	42619976	LOC_Os01g73560.1	610	CTCAC	4	9
Chr1	42619601	LOC_Os01g73560.1	751	GTCCT	5	10
Chr1	42619381	LOC_Os01g73560.1	903	TTCTA	5	12
Chr1	42618867	LOC_Os01g73560.1	1417	GTCTT	6	14
Chr1	42618733	LOC_Os01g73560.1	1551	CTCCT	8	14
Chr12	22100938	LOC_Os12g36060.1	121	GGCAG	4	6
Chr2	33199876	LOC_Os02g54160.1	1631	ACCAT	6	12
Chr5	21836278	LOC_Os05g37330.1	97	TTCAC	109	223
Chr5	21837369	LOC_Os05g37330.1	505	ATCAC	103	231
Chr1	25704959	LOC_Os01g45274.1	1105	TACTT	382	611
Chr1	25705007	LOC_Os01g45274.1	1153	CGCAG	221	552
Chr1	25705038	LOC_Os01g45274.1	1184	GTCTT	185	347
Chr9	1167230	LOC_Os09g02650.1	3657	TTCTT	7	14
Chr9	1167398	LOC_Os09g02650.1	3825	GTCTT	7	14
Chr9	1167625	LOC_Os09g02650.1	4052	TGCTT	5	11
Chr9	1167746	LOC_Os09g02650.1	4173	TACAT	4	9
Chr9	1167800	LOC_Os09g02650.1	4227	CCCTA	3	7
Chr3	21088175	LOC_Os03g37970.1	137	TTCAA	65	144
Chr3	21086594	LOC_Os03g37970.1	785	GACTA	67	163
Chr1	32148531	LOC_Os01g55830.1	780	GGCAC	263	471
Chr2	26520362	LOC_Os02g43930.2	508	TTCCA	12	27
Chr2	26520363	LOC_Os02g43930.2	509	TCCAT	11	27
Chr2	26520396	LOC_Os02g43930.2	542	TTCAG	11	27
Chr2	26520569	LOC_Os02g43930.2	618	TTCTT	12	27
Chr2	26520608	LOC_Os02g43930.2	657	GTCTT	15	28
Chr2	26523044	LOC_Os02g43930.2	1524	GACTA	13	30
Chr2	15641720	LOC_Os02g26650.3	1613	GGCAT	16	31
Chr1	1354033	LOC_Os01g03360.1	770	GACCG	10	19
Chr1	1354011	LOC_Os01g03360.1	792	GCCCC	9	19
Chr1	1353974	LOC_Os01g03360.1	829	TACAG	9	18
Chr1	1353893	LOC_Os01g03360.1	910	TTCAG	11	18
Chr1	1353813	LOC_Os01g03360.1	990	TGCTT	7	15
Chr6	1809889	LOC_Os06g04270.1	1638	TTCAC	99	192
Chr6	1808886	LOC_Os06g04270.1	2641	TTCAC	17	40
Chr6	5937021	LOC_Os06g11320.1	674	ATCAA	3	7
Chr6	5937004	LOC_Os06g11320.1	691	GTCCC	4	7
Chr6	5937002	LOC_Os06g11320.1	693	CCCAA	3	7
Chr6	5936978	LOC_Os06g11320.1	717	TTCAT	5	7
Chr6	5936975	LOC_Os06g11320.1	720	ATCAC	5	7
Chr6	5936973	LOC_Os06g11320.1	722	CACTA	4	7
Chr6	5936970	LOC_Os06g11320.1	725	TACAA	3	7
Chr6	5936965	LOC_Os06g11320.1	730	CTCGG	3	7
Chr6	5936859	LOC_Os06g11320.1	836	CCCGA	4	7
Chr6	5936792	LOC_Os06g11320.1	903	AACTT	3	7
Chr6	5936789	LOC_Os06g11320.1	906	TTCTT	3	7
Chr6	5936786	LOC_Os06g11320.1	909	TTCAA	4	7
Chr6	5936767	LOC_Os06g11320.1	928	ATCCT	4	7
Chr6	5936672	LOC_Os06g11320.1	1023	TTCAA	3	7
Chr6	5936265	LOC_Os06g11320.1	1048	CTCTG	3	7
Chr6	5936074	LOC_Os06g11320.1	1145	ATCGA	4	7
Chr6	5936064	LOC_Os06g11320.1	1155	CTCAC	4	7
Chr6	5934691	LOC_Os06g11320.1	1278	CACAT	5	9
Chr6	5934676	LOC_Os06g11320.1	1293	GACAT	5	9
Chr6	5934421	LOC_Os06g11320.1	1392	GCCGA	4	9
Chr6	5934418	LOC_Os06g11320.1	1395	GACAG	4	9
Chr6	5934395	LOC_Os06g11320.1	1418	GGCAT	5	9
Chr6	5934232	LOC_Os06g11320.1	1473	AGCAA	5	9
Chr6	5934222	LOC_Os06g11320.1	1483	CCCTA	5	9
Chr6	5934208	LOC_Os06g11320.1	1497	CCCCG	5	9
Chr6	5933971	LOC_Os06g11320.1	1650	TTCTT	5	9
Chr6	5933923	LOC_Os06g11320.1	1698	GCCGA	6	9
Chr6	5933894	LOC_Os06g11320.1	1727	TCCAC	4	8
Chr6	5933892	LOC_Os06g11320.1	1729	CACTT	4	8
Chr6	5933887	LOC_Os06g11320.1	1734	TTCAG	6	8
Chr3	22337243	LOC_Os03g40180.1	427	CTCCT	64	154
Chr2	2923328	LOC_Os02g05890.1	465	CGCAA	10	24
Chr5	20113235	LOC_Os05g34050.1	2189	GACTA	3	7
Chr2	33115553	LOC_Os02g54060.1	568	GACTG	25	62
Chr5	4108957	LOC_Os05g07650.1	594	GACCG	7	11
Chr5	4108272	LOC_Os05g07650.1	1279	CTCTC	6	14
Chr5	4108036	LOC_Os05g07650.1	1515	CTCAC	7	14
Chr5	4108026	LOC_Os05g07650.1	1525	TTCAC	6	14
Chr6	25043035	LOC_Os06g41770.1	861	CTCAC	5	8
Chr6	25043852	LOC_Os06g41770.1	1217	GACTA	5	8
Chr6	25043856	LOC_Os06g41770.1	1221	ATCTT	4	8
Chr6	25043862	LOC_Os06g41770.1	1227	TTCTT	4	8
Chr7	22321147	LOC_Os07g37250.1	625	TTCTT	59	147
Chr8	3018326	LOC_Os08g05650.1	394	TTCAC	8	14
Chr8	3018330	LOC_Os08g05650.1	398	CTCAG	6	14
Chr8	3018395	LOC_Os08g05650.1	463	AGCTA	9	14
Chr8	3018467	LOC_Os08g05650.1	535	ATCTT	6	14
Chr8	3018481	LOC_Os08g05650.1	549	TTCTG	6	14
Chr8	3018526	LOC_Os08g05650.1	594	ACCAA	8	14
Chr8	3018529	LOC_Os08g05650.1	597	AACAT	7	14
Chr8	3019291	LOC_Os08g05650.1	822	CTCGT	6	14
Chr8	3020350	LOC_Os08g05650.1	978	GGCTG	7	15
Chr8	3021191	LOC_Os08g05650.1	1216	GGCAT	7	14
Chr8	3021236	LOC_Os08g05650.1	1261	CTCTC	9	16
Chr8	3021264	LOC_Os08g05650.1	1289	AGCAT	7	16
Chr8	3021284	LOC_Os08g05650.1	1309	GACTT	9	16
Chr8	3021314	LOC_Os08g05650.1	1339	CTCAG	8	16
Chr8	3021329	LOC_Os08g05650.1	1354	TTCTT	7	16
Chr8	3021807	LOC_Os08g05650.1	1641	ATCGG	11	16
Chr8	3021853	LOC_Os08g05650.1	1687	TTCAC	7	15
Chr8	3021855	LOC_Os08g05650.1	1689	CACTA	7	15
Chr8	3021937	LOC_Os08g05650.1	1771	TTCTG	9	14
Chr8	3021973	LOC_Os08g05650.1	1807	TTCTG	3	7
Chr4	22429532	LOC_Os04g37710.1	499	TTCTA	16	27
Chr4	22429745	LOC_Os04g37710.1	576	ATCAT	14	28
Chr4	22430567	LOC_Os04g37710.1	760	GGCTT	11	26
Chr4	22431529	LOC_Os04g37710.1	982	AACTA	13	26
Chr3	12461520	LOC_Os03g21810.1	1066	GACTG	3	6
Chr3	12461549	LOC_Os03g21810.1	1095	AACTT	5	6
Chr3	12461659	LOC_Os03g21810.1	1205	CTCCT	3	6
Chr3	12462279	LOC_Os03g21810.1	1233	TACTT	3	6
Chr3	12462332	LOC_Os03g21810.1	1286	GGCAC	3	6
Chr3	12464219	LOC_Os03g21810.1	1762	AGCAC	3	6
Chr3	12464331	LOC_Os03g21810.1	1874	TGCAT	3	7
Chr3	12464679	LOC_Os03g21810.1	2087	TCCGT	4	9
Chr3	12468928	LOC_Os03g21810.1	3586	ATCTC	5	10
Chr7	23196117	LOC_Os07g38620.1	1057	ACCAC	10	24
Chr7	21240537	LOC_Os07g35510.1	458	CTCTT	4	8
Chr7	21240493	LOC_Os07g35510.1	502	TGCAG	4	9
Chr7	21238396	LOC_Os07g35510.1	2268	TTCAT	15	29
Chr7	21238299	LOC_Os07g35510.1	2365	ACCCT	7	17
Chr8	14731329	LOC_Os08g24390.1	610	TTCTT	3	7
Chr8	14729326	LOC_Os08g24390.1	859	CTCTA	4	7
Chr8	14728066	LOC_Os08g24390.1	1121	GTCTT	4	9
Chr8	14727962	LOC_Os08g24390.1	1225	TGCTT	4	9
Chr8	14727906	LOC_Os08g24390.1	1281	TTCGA	4	9
Chr8	14727101	LOC_Os08g24390.1	1336	ATCTC	4	9
Chr8	14726208	LOC_Os08g24390.1	1729	TTCAG	4	9
Chr8	14726186	LOC_Os08g24390.1	1751	TCCGC	6	9
Chr8	14725240	LOC_Os08g24390.1	1874	TGCAC	4	9
Chr8	14725226	LOC_Os08g24390.1	1888	ATCAG	4	9
Chr7	5952459	LOC_Os07g10890.1	636	GGCAG	3	7
Chr7	5952616	LOC_Os07g10890.1	696	TCCGT	4	7
Chr7	5952655	LOC_Os07g10890.1	735	TGCAC	3	7
Chr7	5952711	LOC_Os07g10890.1	791	ATCTT	4	7
Chr7	5953030	LOC_Os07g10890.1	940	GCCAG	3	7
Chr7	5954995	LOC_Os07g10890.1	1034	AGCTT	3	7
Chr7	5955195	LOC_Os07g10890.1	1129	ACCAC	3	7
Chr7	5955339	LOC_Os07g10890.1	1273	ATCAT	3	7
Chr7	5955388	LOC_Os07g10890.1	1322	ACCAC	3	7
Chr7	5955454	LOC_Os07g10890.1	1388	CTCAC	5	7
Chr7	5955574	LOC_Os07g10890.1	1508	AACCG	4	7
Chr7	5955596	LOC_Os07g10890.1	1530	AACAA	3	7
Chr7	5955600	LOC_Os07g10890.1	1534	AACCT	4	7
Chr7	5955650	LOC_Os07g10890.1	1584	AACCG	4	7
Chr9	3763220	LOC_Os09g07510.1	220	GCCTC	9	21
Chr9	3763170	LOC_Os09g07510.1	270	TTCAA	11	22
Chr9	3763139	LOC_Os09g07510.1	301	CTCCA	9	22
Chr9	3761217	LOC_Os09g07510.1	1051	GGCAT	11	25
Chr9	3760269	LOC_Os09g07510.1	1390	ATCAC	15	30
Chr9	3760231	LOC_Os09g07510.1	1428	GGCAC	13	30
Chr9	3758737	LOC_Os09g07510.1	1730	ATCAC	23	36
Chr9	3758218	LOC_Os09g07510.1	2072	GACCA	17	36
Chr9	3758217	LOC_Os09g07510.1	2073	ACCAA	15	36
Chr9	3758213	LOC_Os09g07510.1	2077	AACAC	24	36
Chr9	3758133	LOC_Os09g07510.1	2157	ATCGG	20	31
Chr11	5422049	LOC_Os11g10070.1	1225	GTCAG	3	7
Chr11	5424331	LOC_Os11g10070.1	1585	AGCGT	4	8
Chr11	5426858	LOC_Os11g10070.1	2477	CTCAG	4	9
Chr6	31019714	LOC_Os06g51250.1	2533	CTCCT	4	6
Chr6	31020273	LOC_Os06g51250.1	2725	CACAT	3	6
Chr6	31020536	LOC_Os06g51250.1	2904	TTCTT	4	7
Chr6	31020772	LOC_Os06g51250.1	3140	CTCTT	3	7
Chr6	1677167	LOC_Os06g04070.1	240	TGCTT	5	12
Chr6	1677164	LOC_Os06g04070.1	243	TTCTT	5	12
Chr6	1676291	LOC_Os06g04070.1	1116	GACAT	6	14
Chr6	1675745	LOC_Os06g04070.1	1662	GGCAT	10	18
Chr4	26101718	LOC_Os04g44060.1	1227	ACCAA	23	50
Chr3	30516357	LOC_Os03g53190.1	701	TTCAT	42	94
Chr8	751831	LOC_Os08g02210.1	558	CCCCG	8	18
Chr8	751908	LOC_Os08g02210.1	635	TCCAC	8	19
Chr8	752747	LOC_Os08g02210.1	998	TTCAG	10	22
Chr8	752796	LOC_Os08g02210.1	1047	CTCAT	11	22
Chr8	752922	LOC_Os08g02210.1	1080	TTCAT	9	22
Chr8	752990	LOC_Os08g02210.1	1148	CTCCT	9	22
Chr2	12338440	LOC_Os02g20860.1	193	CGCGG	5	11
Chr2	12336047	LOC_Os02g20860.1	472	GACTT	7	11
Chr2	12335995	LOC_Os02g20860.1	524	CACTC	5	11
Chr2	12335914	LOC_Os02g20860.1	605	TTCAG	7	11
Chr2	12335900	LOC_Os02g20860.1	619	GTCTT	5	11
Chr2	12335724	LOC_Os02g20860.1	795	TGCAT	7	11
Chr2	12335688	LOC_Os02g20860.1	831	TACAC	5	11
Chr2	12335676	LOC_Os02g20860.1	843	CACTC	5	11
Chr2	12335648	LOC_Os02g20860.1	871	TTCTA	5	11
Chr2	12335576	LOC_Os02g20860.1	943	GCCGT	6	11
Chr2	24860037	LOC_Os02g41470.3	59	GGCGT	5	8
Chr2	24859868	LOC_Os02g41470.3	228	TCCTC	4	9
Chr2	24859702	LOC_Os02g41470.3	295	AGCTG	4	9
Chr2	24859636	LOC_Os02g41470.3	361	TTCAG	4	9
Chr2	24858200	LOC_Os02g41470.3	520	GCCTT	4	9
Chr2	24857375	LOC_Os02g41470.3	661	TACTC	4	9
Chr2	24856310	LOC_Os02g41470.3	819	TTCAT	5	10
Chr2	24854637	LOC_Os02g41470.3	896	CTCAC	5	10
Chr2	24852098	LOC_Os02g41470.3	1230	GACTT	6	10
Chr2	24851140	LOC_Os02g41470.3	1391	AACAT	5	12
Chr2	24851132	LOC_Os02g41470.3	1399	TTCTT	5	12
Chr2	24849672	LOC_Os02g41470.3	1479	TTCAT	5	12
Chr2	24849646	LOC_Os02g41470.3	1505	TGCAT	5	12
Chr2	24849631	LOC_Os02g41470.3	1520	CACAG	5	12
Chr2	24849617	LOC_Os02g41470.3	1534	ATCAG	7	12
Chr2	24848926	LOC_Os02g41470.3	1555	ATCAA	5	12
Chr2	24848874	LOC_Os02g41470.3	1607	ATCTA	7	12
Chr2	24848625	LOC_Os02g41470.3	1738	TGCTT	5	12
Chr5	27230992	LOC_Os05g47540.1	1075	ACCAC	17	29
Chr5	13622029	LOC_Os05g23740.1	253	GCCGC	12	19
Chr5	13622226	LOC_Os05g23740.1	450	ACCCG	10	21
Chr5	13623242	LOC_Os05g23740.1	697	AGCAT	13	23
Chr5	13624791	LOC_Os05g23740.1	1039	TACAG	15	26
Chr5	13625410	LOC_Os05g23740.1	1366	TGCAC	18	29
Chr5	13626182	LOC_Os05g23740.1	1609	ATCTC	20	37
Chr8	5373393	LOC_Os08g09250.2	1249	GACCA	49	105
Chr2	265969	LOC_Os02g01450.1	187	TTCAC	9	19
Chr5	437405	LOC_Os05g01710.1	260	ACCGG	8	19
Chr1	24942731	LOC_Os01g43540.1	1344	GACTT	23	57
Chr1	24942757	LOC_Os01g43540.1	1370	ATCTG	27	52
Chr12	26908552	LOC_Os12g43370.1	923	TTCAC	10	24
Chr8	2179883	LOC_Os08g04450.1	328	ACCAC	16	28
Chr8	2179183	LOC_Os08g04450.1	474	TACAC	14	29
Chr8	2178477	LOC_Os08g04450.1	924	TGCAT	16	29
Chr7	19258865	LOC_Os07g32400.1	2477	ACCGG	3	6
Chr10	19078905	LOC_Os10g35670.1	246	GACTC	3	7
Chr10	19078918	LOC_Os10g35670.1	259	TGCTC	3	7
Chr10	19081149	LOC_Os10g35670.1	857	GTCAA	6	11
Chr10	19081471	LOC_Os10g35670.1	1179	GTCAA	5	11
Chr10	19081560	LOC_Os10g35670.1	1268	TACAA	3	6
Chr6	30667350	LOC_Os06g50670.1	475	CTCAG	3	7
Chr6	30667457	LOC_Os06g50670.1	582	ATCGG	5	9
Chr6	30667525	LOC_Os06g50670.1	650	GGCAG	4	9
Chr2	33126310	LOC_Os02g54080.1	550	TTCAG	6	14
Chr2	33126054	LOC_Os02g54080.1	662	TTCAG	7	14
Chr1	24259697	LOC_Os01g42650.1	780	CACAT	23	50
Chr6	20224548	LOC_Os06g34790.1	248	AGCGG	18	44
Chr11	12037778	LOC_Os11g20790.1	443	TTCTT	26	47
Chr2	21321945	LOC_Os02g35470.1	577	AACTA	3	6
Chr2	21322246	LOC_Os02g35470.1	878	TTCAC	6	7
Chr2	21322248	LOC_Os02g35470.1	880	CACTG	5	7
Chr2	21324337	LOC_Os02g35470.1	1711	TTCAC	5	10
Chr2	21324825	LOC_Os02g35470.1	2199	AGCTT	5	10
Chr6	27657756	LOC_Os06g45660.1	210	GACAA	25	41
Chr8	14341249	LOC_Os08g23710.1	614	TGCAT	47	87
Chr8	14341123	LOC_Os08g23710.1	651	TTCAC	38	87
Chr2	5152683	LOC_Os02g09930.1	1388	TTCAC	6	14
Chr1	28971716	LOC_Os01g50450.1	794	TACAG	4	9
Chr7	26639649	LOC_Os07g44650.1	671	ATCAC	15	33
Chr8	2179883	LOC_Os08g04450.3	328	ACCAC	8	11
Chr8	2178842	LOC_Os08g04450.3	630	TACCC	5	12
Chr8	2178570	LOC_Os08g04450.3	826	ACCAC	6	13
Chr11	12636899	LOC_Os11g21990.1	607	TTCAC	23	54
Chr11	12636880	LOC_Os11g21990.1	626	CTCAG	40	54
Chr11	12636789	LOC_Os11g21990.1	717	TACTG	30	55
Chr11	12636738	LOC_Os11g21990.1	768	TGCAC	28	57
Chr11	12636650	LOC_Os11g21990.1	856	TTCAC	29	58
Chr7	27041889	LOC_Os07g45320.1	565	TTCAC	4	9
Chr2	3622626	LOC_Os02g07060.1	1574	TACTC	24	59
Chr2	24092967	LOC_Os02g39870.1	266	AACTG	5	11
Chr2	24093001	LOC_Os02g39870.1	300	GCCAC	5	11
Chr2	24093033	LOC_Os02g39870.1	332	AGCAT	7	11
Chr2	24093097	LOC_Os02g39870.1	396	GACTT	7	11
Chr2	24093432	LOC_Os02g39870.1	731	GACTG	7	15
Chr11	2606980	LOC_Os11g05700.1	1944	CACTT	3	7
Chr11	2606894	LOC_Os11g05700.1	2030	ATCAG	4	8
Chr3	27728488	LOC_Os03g48626.1	567	TGCAG	36	80
Chr2	24671291	LOC_Os02g40690.1	97	ACCAC	3	7
Chr2	24671332	LOC_Os02g40690.1	138	CTCCT	4	9
Chr2	24671374	LOC_Os02g40690.1	180	GCCAT	5	9
Chr2	24671475	LOC_Os02g40690.1	281	GTCTT	5	9
Chr2	24671565	LOC_Os02g40690.1	371	GGCTT	5	9
Chr2	24671571	LOC_Os02g40690.1	377	TACAA	4	9
Chr2	24671576	LOC_Os02g40690.1	382	CTCCT	4	9
Chr2	24671592	LOC_Os02g40690.1	398	GACTT	4	9
Chr2	24671707	LOC_Os02g40690.1	513	TTCTT	5	9
Chr2	24671710	LOC_Os02g40690.1	516	TTCTA	4	9
Chr2	24671739	LOC_Os02g40690.1	545	TTCAT	4	9
Chr10	18815793	LOC_Os10g35220.1	256	TACTG	3	6
Chr10	18815827	LOC_Os10g35220.1	290	ATCAA	3	7
Chr10	18815855	LOC_Os10g35220.1	318	TTCAA	4	7
Chr10	18815860	LOC_Os10g35220.1	323	TTCTG	3	7
Chr10	18815923	LOC_Os10g35220.1	386	GCCAA	3	7
Chr10	18815975	LOC_Os10g35220.1	438	GTCTT	3	7
Chr10	18816051	LOC_Os10g35220.1	514	TTCCT	4	7
Chr10	18816080	LOC_Os10g35220.1	543	ATCTT	4	8
Chr10	18816124	LOC_Os10g35220.1	587	TTCTA	5	8
Chr10	18816394	LOC_Os10g35220.1	857	TGCAC	4	8
Chr10	18816882	LOC_Os10g35220.1	929	ATCTA	5	8
Chr10	18816902	LOC_Os10g35220.1	949	ATCCT	4	8
Chr10	18817002	LOC_Os10g35220.1	1049	GCCAC	4	8
Chr10	18817399	LOC_Os10g35220.1	1354	TCCAT	4	8
Chr10	18817505	LOC_Os10g35220.1	1460	TACTG	4	8
Chr10	18817545	LOC_Os10g35220.1	1500	TACTC	4	8
Chr10	18817574	LOC_Os10g35220.1	1529	GTCTT	5	8
Chr4	26560055	LOC_Os04g44870.1	426	CTCAC	17	39
Chr6	4799648	LOC_Os06g09450.1	938	GCCAA	25	61
Chr6	4798680	LOC_Os06g09450.1	1562	CACAC	27	62
Chr9	7965	LOC_Os09g01000.1	1582	CTCTG	327	644
Chr9	8074	LOC_Os09g01000.1	1691	GACCG	443	686
Chr9	8118	LOC_Os09g01000.1	1735	GCCGA	296	709
Chr9	8148	LOC_Os09g01000.1	1765	ATCCG	492	728
Chr9	8152	LOC_Os09g01000.1	1769	GACTG	310	728
Chr9	8254	LOC_Os09g01000.1	1871	AGCGC	328	763
Chr9	8282	LOC_Os09g01000.1	1899	GACTC	370	765
Chr9	8284	LOC_Os09g01000.1	1901	CTCTC	399	765
Chr9	8286	LOC_Os09g01000.1	1903	CTCTT	328	765
Chr9	8297	LOC_Os09g01000.1	1914	GCCAA	418	771
Chr9	8408	LOC_Os09g01000.1	2025	ATCAG	353	846
Chr9	8439	LOC_Os09g01000.1	2056	GACTC	418	852
Chr9	8533	LOC_Os09g01000.1	2150	TACTT	392	907
Chr9	8704	LOC_Os09g01000.1	2321	ATCTC	464	1016
Chr8	20799360	LOC_Os08g33340.2	421	CCCAC	3	6
Chr8	20800452	LOC_Os08g33340.2	753	AGCAC	3	6
Chr8	20800545	LOC_Os08g33340.2	846	TTCAA	3	6
Chr8	20801576	LOC_Os08g33340.2	1499	TTCTT	3	7
Chr1	10565209	LOC_Os01g18744.1	117	CGCGG	7	17
Chr2	28578641	LOC_Os02g46830.1	328	GGCCG	5	9
Chr7	7625737	LOC_Os07g13270.1	689	GGCAT	7	16
Chr7	7626660	LOC_Os07g13270.1	1050	TACAG	3	7
Chr8	27965392	LOC_Os08g44450.2	852	GACCT	11	24
Chr2	18921118	LOC_Os02g32030.1	2309	TTCAC	74	166
Chr2	827061	LOC_Os02g02400.1	296	TTCTT	48	95
Chr2	826911	LOC_Os02g02400.1	446	GTCAA	56	109
Chr7	27735983	LOC_Os07g46460.1	1299	CTCTA	15	37
Chr7	27735975	LOC_Os07g46460.1	1307	ATCAC	16	37
Chr7	27735708	LOC_Os07g46460.1	1456	TACAA	20	40
Chr7	27735081	LOC_Os07g46460.1	1552	TACTG	16	39
Chr7	27735012	LOC_Os07g46460.1	1621	ATCCT	25	39
Chr7	27735008	LOC_Os07g46460.1	1625	TACAT	17	39
Chr7	27734833	LOC_Os07g46460.1	1688	GGCTT	17	39
Chr7	27734811	LOC_Os07g46460.1	1710	CTCTT	16	39
Chr7	27731957	LOC_Os07g46460.1	2149	TTCCA	22	44
Chr7	27731932	LOC_Os07g46460.1	2174	GCCAC	20	44
Chr7	27731423	LOC_Os07g46460.1	2369	ATCAC	22	45
Chr7	27731421	LOC_Os07g46460.1	2371	CACTT	24	45
Chr7	27731386	LOC_Os07g46460.1	2406	CTCTC	19	45
Chr7	27731325	LOC_Os07g46460.1	2467	TTCTT	35	45
Chr7	27730391	LOC_Os07g46460.1	2617	TTCGG	20	46
Chr7	27729947	LOC_Os07g46460.1	2720	GGCAC	26	49
Chr7	27729847	LOC_Os07g46460.1	2820	AACTT	32	51
Chr7	27729578	LOC_Os07g46460.1	2861	TTCAA	25	51
Chr7	27729092	LOC_Os07g46460.1	3035	CTCAG	24	52
Chr7	27729072	LOC_Os07g46460.1	3055	GGCTA	23	53
Chr7	27729055	LOC_Os07g46460.1	3072	TTCAT	30	54
Chr7	27729051	LOC_Os07g46460.1	3076	TTCAA	25	54
Chr7	27728134	LOC_Os07g46460.1	3279	ACCTC	32	59
Chr7	27728024	LOC_Os07g46460.1	3389	CTCCG	26	64
Chr7	27727893	LOC_Os07g46460.1	3414	ATCCG	34	64
Chr7	27727892	LOC_Os07g46460.1	3415	TCCGC	31	64
Chr7	27727826	LOC_Os07g46460.1	3481	TACAG	36	65
Chr7	27727387	LOC_Os07g46460.1	3548	AACAT	31	66
Chr7	27727348	LOC_Os07g46460.1	3587	TGCAC	33	68
Chr7	27727290	LOC_Os07g46460.1	3645	TACAT	44	70
Chr7	27726212	LOC_Os07g46460.1	3899	TTCAA	31	74
Chr7	27726028	LOC_Os07g46460.1	4008	TTCAG	46	78
Chr7	27725889	LOC_Os07g46460.1	4147	GTCAG	39	82
Chr7	27725717	LOC_Os07g46460.1	4209	CTCTT	34	82
Chr7	27725475	LOC_Os07g46460.1	4327	AGCAC	35	83
Chr7	27725473	LOC_Os07g46460.1	4329	CACAT	53	83
Chr7	27725312	LOC_Os07g46460.1	4407	CACAG	47	85
Chr7	27725018	LOC_Os07g46460.1	4498	TTCAA	51	86
Chr7	27724796	LOC_Os07g46460.1	4639	CTCCT	43	90
Chr7	27724475	LOC_Os07g46460.1	4872	GGCAC	51	97
Chr7	27723630	LOC_Os07g46460.1	5189	CTCTC	49	109
Chr7	27723184	LOC_Os07g46460.1	5635	CACAT	43	100
Chr3	3526511	LOC_Os03g06940.1	2341	CACTG	3	7
Chr3	3525363	LOC_Os03g06940.1	3067	TTCAG	4	8
Chr1	2137167	LOC_Os01g04720.1	3006	GACAG	3	6
Chr1	2137239	LOC_Os01g04720.1	3078	ACCTG	3	6
Chr1	2137258	LOC_Os01g04720.1	3097	GTCTG	3	6
Chr1	19139617	LOC_Os01g34700.1	851	GACTG	18	39
Chr3	922863	LOC_Os03g02514.1	180	TGCTG	4	8
Chr3	922925	LOC_Os03g02514.1	242	GGCAC	4	9
Chr3	922959	LOC_Os03g02514.1	276	GGCTG	5	9
Chr3	927391	LOC_Os03g02514.1	762	TCCAC	6	13
Chr11	7660147	LOC_Os11g13890.1	354	CTCAG	333	809
Chr9	11994186	LOC_Os09g20024.1	614	ATCTT	27	47
Chr9	11994047	LOC_Os09g20024.1	753	TTCAC	6	13
Chr2	924816	LOC_Os02g02550.1	363	GTCGC	4	9
Chr2	925966	LOC_Os02g02550.1	807	TGCAG	4	8
Chr2	926245	LOC_Os02g02550.1	1003	ATCAA	5	8
Chr6	1643746	LOC_Os06g04020.1	55	CTCTG	12	19
Chr6	1643720	LOC_Os06g04020.1	81	GACCG	17	19
Chr6	1643719	LOC_Os06g04020.1	82	ACCGA	8	19
Chr6	1643636	LOC_Os06g04020.1	165	GGCTT	18	28
Chr6	1643532	LOC_Os06g04020.1	269	AACCG	20	44
Chr6	1643485	LOC_Os06g04020.1	316	TACTT	19	44
Chr6	1643384	LOC_Os06g04020.1	328	ATCAA	23	44
Chr6	1643276	LOC_Os06g04020.1	436	TACCG	22	48
Chr2	26317644	LOC_Os02g43600.1	879	TTCAC	70	123
Chr2	26317635	LOC_Os02g43600.1	888	ATCAC	55	123
Chr11	729732	LOC_Os11g02440.1	562	TTCAG	4	7
Chr6	29975804	LOC_Os06g49480.2	648	ACCAC	34	75
Chr6	29976180	LOC_Os06g49480.2	925	GACTA	31	63
Chr6	29976189	LOC_Os06g49480.2	934	AGCGT	27	63
Chr3	29171434	LOC_Os03g51030.1	2092	GCCGC	3	6
Chr2	29758194	LOC_Os02g48610.1	661	CTCAT	9	18
Chr1	21176014	LOC_Os01g37837.1	271	CGCAC	5	8
Chr1	21176514	LOC_Os01g37837.1	584	TGCAT	6	12
Chr1	21178182	LOC_Os01g37837.1	770	TCCTA	6	14
Chr1	21178195	LOC_Os01g37837.1	783	GGCAT	6	14
Chr1	21178216	LOC_Os01g37837.1	804	CGCTT	6	14
Chr1	21178221	LOC_Os01g37837.1	809	TTCTG	6	14
Chr1	21179351	LOC_Os01g37837.1	1435	GCCAC	7	16
Chr3	30942414	LOC_Os03g53960.1	495	GACTT	5	9
Chr3	30942408	LOC_Os03g53960.1	501	GACCT	4	9
Chr3	30942407	LOC_Os03g53960.1	502	ACCTC	4	9
Chr3	30942350	LOC_Os03g53960.1	559	ATCCT	6	9
Chr3	30942055	LOC_Os03g53960.1	592	CTCTT	5	9
Chr3	30942020	LOC_Os03g53960.1	627	ATCCT	4	9
Chr3	30942016	LOC_Os03g53960.1	631	TTCTT	4	9
Chr3	30942013	LOC_Os03g53960.1	634	TTCTA	6	9
Chr3	30941855	LOC_Os03g53960.1	714	TGCAT	4	9
Chr3	30941848	LOC_Os03g53960.1	721	ATCAT	5	9
Chr3	30941821	LOC_Os03g53960.1	748	CACCT	4	9
Chr3	30941820	LOC_Os03g53960.1	749	ACCTT	5	9
Chr3	30941812	LOC_Os03g53960.1	757	ATCCC	4	9
Chr3	30941811	LOC_Os03g53960.1	758	TCCCC	4	9
Chr3	30939128	LOC_Os03g53960.1	856	TACCA	4	9
Chr3	30939113	LOC_Os03g53960.1	871	CCCCT	4	9
Chr3	30939091	LOC_Os03g53960.1	893	TTCTC	4	9
Chr3	30938956	LOC_Os03g53960.1	947	ATCAC	5	9
Chr3	30938948	LOC_Os03g53960.1	955	CACAC	5	9
Chr3	30938946	LOC_Os03g53960.1	957	CACAT	5	9
Chr3	30938798	LOC_Os03g53960.1	986	ATCAA	4	9
Chr3	30938782	LOC_Os03g53960.1	1002	TTCAA	4	9
Chr3	30938202	LOC_Os03g53960.1	1103	GACTG	4	9
Chr3	30938181	LOC_Os03g53960.1	1124	TTCAA	5	9
Chr3	30938129	LOC_Os03g53960.1	1176	CTCGC	4	9
Chr3	30938106	LOC_Os03g53960.1	1199	AACTG	4	9
Chr3	30938057	LOC_Os03g53960.1	1248	TACTT	4	9
Chr3	30937747	LOC_Os03g53960.1	1258	GGCTT	5	9
Chr3	30937718	LOC_Os03g53960.1	1287	TTCAT	5	9
Chr3	30937699	LOC_Os03g53960.1	1306	TACTA	4	9
Chr3	30937640	LOC_Os03g53960.1	1365	CGCTA	5	9
Chr3	30937614	LOC_Os03g53960.1	1391	TTCTA	4	9
Chr3	30937596	LOC_Os03g53960.1	1409	AGCAC	4	9
Chr3	30937579	LOC_Os03g53960.1	1426	TTCTT	5	9
Chr3	30937543	LOC_Os03g53960.1	1462	AGCTT	4	9
Chr3	30937540	LOC_Os03g53960.1	1465	TTCAG	5	9
Chr3	30936665	LOC_Os03g53960.1	1493	TACAT	5	9
Chr3	30936645	LOC_Os03g53960.1	1513	TTCAC	5	10
Chr3	30936507	LOC_Os03g53960.1	1651	ATCAG	5	11
Chr3	30936464	LOC_Os03g53960.1	1694	TTCTC	6	11
Chr3	30936432	LOC_Os03g53960.1	1726	AACAT	7	11
Chr3	30936233	LOC_Os03g53960.1	1806	AACAG	6	12
Chr3	30936062	LOC_Os03g53960.1	1977	GCCCC	6	12
Chr3	30936060	LOC_Os03g53960.1	1979	CCCGA	6	12
Chr3	30935998	LOC_Os03g53960.1	2041	GACTA	7	12
Chr3	30935995	LOC_Os03g53960.1	2044	TACTG	7	12
Chr3	30935840	LOC_Os03g53960.1	2199	CTCTC	5	12
Chr3	30935813	LOC_Os03g53960.1	2226	CTCGT	6	12
Chr3	30935779	LOC_Os03g53960.1	2260	GCCAC	9	12
Chr3	30935777	LOC_Os03g53960.1	2262	CACTA	5	12
Chr3	30935767	LOC_Os03g53960.1	2272	GCCTT	7	12
Chr3	30935762	LOC_Os03g53960.1	2277	GACAG	6	12
Chr4	22261007	LOC_Os04g36890.1	1429	CACTT	4	7
Chr4	22261052	LOC_Os04g36890.1	1474	ACCAG	3	7
Chr4	22261386	LOC_Os04g36890.1	1573	GGCAT	4	7
Chr4	22261666	LOC_Os04g36890.1	1649	GACAA	3	7
Chr4	22261686	LOC_Os04g36890.1	1669	CCCAC	3	7
Chr4	22262236	LOC_Os04g36890.1	1745	CTCGT	4	7
Chr4	22262268	LOC_Os04g36890.1	1777	ATCTT	3	7
Chr4	22262363	LOC_Os04g36890.1	1872	GACCA	5	7
Chr4	22262399	LOC_Os04g36890.1	1908	GGCTT	3	7
Chr7	3875002	LOC_Os07g07709.1	738	TTCTG	20	47
Chr7	16624817	LOC_Os07g28430.1	1105	TTCTT	4	8
Chr2	24778549	LOC_Os02g40880.1	184	GGCAC	63	149
Chr2	24777942	LOC_Os02g40880.1	624	GACTG	43	107
Chr4	28727182	LOC_Os04g48230.2	466	CTCCT	4	9
Chr4	28727153	LOC_Os04g48230.2	495	CTCCT	5	9
Chr4	28727131	LOC_Os04g48230.2	517	GACTT	5	9
Chr4	28726846	LOC_Os04g48230.2	802	CTCAC	5	11
Chr4	28726701	LOC_Os04g48230.2	947	TCCGC	5	12
Chr4	28725836	LOC_Os04g48230.2	1058	TTCAA	7	13
Chr4	28725829	LOC_Os04g48230.2	1065	TGCAC	10	13
Chr4	28725748	LOC_Os04g48230.2	1146	GGCAC	7	13
Chr4	28725746	LOC_Os04g48230.2	1148	CACAT	7	13
Chr4	28725729	LOC_Os04g48230.2	1165	CTCAT	7	14
Chr4	28725396	LOC_Os04g48230.2	1414	CACAT	10	18
Chr4	28725392	LOC_Os04g48230.2	1418	TTCAC	9	18
Chr4	28724943	LOC_Os04g48230.2	1773	GGCAT	11	22
Chr4	28724678	LOC_Os04g48230.2	1907	CTCGG	13	24
Chr4	28724104	LOC_Os04g48230.2	2272	TTCTT	9	21
Chr7	21224589	LOC_Os07g35480.2	1118	TACAT	7	13
Chr2	13063653	LOC_Os02g21970.1	1483	ATCTG	18	37
Chr2	13063676	LOC_Os02g21970.1	1506	TTCAA	16	37
Chr1	31013538	LOC_Os01g53930.1	464	GCCTC	5	11
Chr1	31012716	LOC_Os01g53930.1	538	CACGG	6	11
Chr1	31012464	LOC_Os01g53930.1	694	TTCAT	5	11
Chr1	31012416	LOC_Os01g53930.1	742	TTCCA	5	11
Chr1	31012415	LOC_Os01g53930.1	743	TCCAC	6	11
Chr7	25259405	LOC_Os07g42200.1	1265	GACAT	4	9
Chr7	25259896	LOC_Os07g42200.1	1756	TTCAT	4	9
Chr2	30869062	LOC_Os02g50550.1	890	CACTG	3	6
Chr2	30869037	LOC_Os02g50550.1	915	AGCGG	3	6
Chr2	30868108	LOC_Os02g50550.1	1058	CTCAG	4	7
Chr2	30868021	LOC_Os02g50550.1	1145	GCCGT	3	6
Chr2	30867670	LOC_Os02g50550.1	1320	ACCAT	4	8
Chr2	30867637	LOC_Os02g50550.1	1353	ATCCT	4	8
Chr2	30866805	LOC_Os02g50550.1	1466	GACTT	4	9
Chr2	30866617	LOC_Os02g50550.1	1560	TGCAC	4	9
Chr2	30866585	LOC_Os02g50550.1	1592	CACCA	4	9
Chr2	30864943	LOC_Os02g50550.1	2117	CTCAT	5	12
Chr2	30864832	LOC_Os02g50550.1	2228	CTCCT	6	12
Chr2	30864801	LOC_Os02g50550.1	2259	TTCTG	6	11
Chr1	28009353	LOC_Os01g48810.1	328	GACCC	6	14
Chr1	28011537	LOC_Os01g48810.1	698	GACAC	9	18
Chr4	24306698	LOC_Os04g40950.1	399	TTCAC	123	296
Chr4	24307248	LOC_Os04g40950.1	646	CTCAG	157	314
Chr4	24309114	LOC_Os04g40950.1	1389	TCCAT	4	9
Chr5	21056858	LOC_Os05g35444.1	1612	GTCAA	4	8
Chr3	31390689	LOC_Os03g55150.4	758	ACCAG	24	58
Chr4	25077647	LOC_Os04g42380.1	273	TTCAC	13	25
Chr3	5870195	LOC_Os03g11410.1	47	CTCTC	3	7
Chr3	5870250	LOC_Os03g11410.1	102	AGCTA	8	19
Chr3	5870305	LOC_Os03g11410.1	157	CACAG	17	29
Chr3	5870416	LOC_Os03g11410.1	268	CGCGG	16	32
Chr3	5870902	LOC_Os03g11410.1	754	TGCAC	23	40
Chr3	5871567	LOC_Os03g11410.1	910	CACTT	22	47
Chr3	5871800	LOC_Os03g11410.1	1019	ATCAC	26	48
Chr3	5872313	LOC_Os03g11410.1	1357	GGCAT	29	51
Chr3	5874373	LOC_Os03g11410.1	1733	TACAA	25	53
Chr3	5874555	LOC_Os03g11410.1	1915	TTCTT	24	52
Chr3	1172981	LOC_Os03g02920.1	853	TGCAG	5	11
Chr3	1172477	LOC_Os03g02920.1	1357	AACTT	6	14
Chr12	897036	LOC_Os12g02589.3	1040	TGCAC	4	7
Chr12	897069	LOC_Os12g02589.3	1073	GCCAG	4	7
Chr12	897147	LOC_Os12g02589.3	1151	TTCAA	3	7
Chr12	897221	LOC_Os12g02589.3	1225	TTCTT	3	7
Chr12	897290	LOC_Os12g02589.3	1294	TTCTT	4	7
Chr12	898139	LOC_Os12g02589.3	1648	GGCAC	3	7
Chr12	898248	LOC_Os12g02589.3	1757	AGCTG	3	7
Chr3	21637464	LOC_Os03g38960.1	854	TGCAG	3	6
Chr2	7135289	LOC_Os02g13380.1	684	CGCAT	24	54
ChrSy	180167	ChrSy.fgenesh.mRNA.28	489	CTCAG	6	12
ChrSy	182350	ChrSy.fgenesh.mRNA.28	1428	GACAG	7	15
Chr5	19512080	LOC_Os05g33290.1	509	AACTC	21	45
Chr5	19511412	LOC_Os05g33290.1	705	TTCTT	24	48
Chr5	19510448	LOC_Os05g33290.1	835	AACAT	28	49
Chr2	15676661	LOC_Os02g26700.1	1016	ATCAC	26	62
Chr2	15676394	LOC_Os02g26700.1	1283	GACTG	32	60
Chr6	4799108	LOC_Os06g09450.3	1231	GCCAT	3	6
Chr6	4798680	LOC_Os06g09450.3	1493	CACAC	4	7
Chr6	4798519	LOC_Os06g09450.3	1566	CACAC	3	7
Chr2	5470333	LOC_Os02g10390.1	164	CTCTC	429	976
Chr3	6438386	LOC_Os03g12250.1	2513	GTCAC	14	33
Chr6	28403535	LOC_Os06g46770.3	1029	ATCAC	19	38
Chr6	28403537	LOC_Os06g46770.3	1031	CACAC	29	38
Chr6	28403539	LOC_Os06g46770.3	1033	CACTT	21	38
Chr6	28403631	LOC_Os06g46770.3	1125	TTCGC	29	42
Chr6	28403926	LOC_Os06g46770.3	1420	TTCAC	28	51
Chr6	28404294	LOC_Os06g46770.3	1788	TTCAT	23	51
Chr11	19718028	LOC_Os11g33330.1	122	GTCGG	3	6
Chr11	19717979	LOC_Os11g33330.1	171	GCCGA	3	6
Chr11	19717802	LOC_Os11g33330.1	179	TACAA	3	6
Chr11	19717788	LOC_Os11g33330.1	193	TGCGT	3	6
Chr11	19717740	LOC_Os11g33330.1	241	TGCTT	3	6
Chr11	19717735	LOC_Os11g33330.1	246	GCCAA	4	6
Chr11	19717722	LOC_Os11g33330.1	259	ATCGG	3	6
Chr11	19717608	LOC_Os11g33330.1	282	TACTA	4	6
Chr11	19717605	LOC_Os11g33330.1	285	TACTT	4	6
Chr11	19717600	LOC_Os11g33330.1	290	GCCAT	3	6
Chr11	19717582	LOC_Os11g33330.1	308	ATCAG	4	6
Chr11	19716983	LOC_Os11g33330.1	374	GACGG	4	9
Chr11	19716946	LOC_Os11g33330.1	411	CTCAG	4	9
Chr11	19716939	LOC_Os11g33330.1	418	ATCGC	4	9
Chr11	19716288	LOC_Os11g33330.1	508	ATCCA	5	9
Chr11	19716166	LOC_Os11g33330.1	630	GCCGA	4	9
Chr11	19716081	LOC_Os11g33330.1	715	TTCTA	7	9
Chr11	19715631	LOC_Os11g33330.1	924	GACTA	5	11
Chr11	19712742	LOC_Os11g33330.1	1419	CACTA	12	15
Chr11	19710175	LOC_Os11g33330.1	1977	GCCGA	9	16
Chr2	27047323	LOC_Os02g44630.1	1168	GTCAC	124	255
Chr6	3927250	LOC_Os06g08090.2	514	CGCCG	8	15
Chr6	3927249	LOC_Os06g08090.2	515	GCCGT	7	15
Chr6	3926840	LOC_Os06g08090.2	823	TTCAT	7	16
Chr6	3926445	LOC_Os06g08090.2	917	ATCAC	10	16
Chr6	3926406	LOC_Os06g08090.2	956	GCCAC	9	16
Chr6	3925480	LOC_Os06g08090.2	1440	TTCAA	7	17
Chr6	3925018	LOC_Os06g08090.2	1801	TACAC	7	17
Chr6	3924865	LOC_Os06g08090.2	1954	GGCTG	7	17
Chr6	3924766	LOC_Os06g08090.2	2053	CCCAT	4	8
Chr2	3730147	LOC_Os02g07260.1	899	TTCAC	55	113
Chr7	1056326	LOC_Os07g02810.1	1065	CTCGC	5	10
Chr1	40611903	LOC_Os01g70170.1	745	GGCAT	27	67
Chr1	40610785	LOC_Os01g70170.1	1483	CTCTC	31	77
Chr2	30363291	LOC_Os02g49680.1	354	TGCGC	47	95
Chr6	24127665	LOC_Os06g40490.1	499	ATCCG	3	7
Chr6	24127771	LOC_Os06g40490.1	605	AACTG	4	7
Chr6	24127884	LOC_Os06g40490.1	718	CTCAC	3	7
Chr6	24128206	LOC_Os06g40490.1	861	CTCCT	3	7
Chr6	24128257	LOC_Os06g40490.1	912	AGCGT	5	7
Chr6	24128261	LOC_Os06g40490.1	916	TTCTT	5	7
Chr6	24128291	LOC_Os06g40490.1	946	ATCTG	3	7
Chr6	24128410	LOC_Os06g40490.1	1065	ATCAC	6	7
Chr6	24128468	LOC_Os06g40490.1	1123	TTCAA	3	7
Chr6	24128497	LOC_Os06g40490.1	1152	CTCAA	3	7
Chr6	24128507	LOC_Os06g40490.1	1162	TTCAC	4	7
Chr6	24128580	LOC_Os06g40490.1	1235	TGCAT	5	7
Chr6	24128629	LOC_Os06g40490.1	1284	GACTT	3	7
Chr6	24128768	LOC_Os06g40490.1	1423	TGCAT	4	8
Chr6	24128824	LOC_Os06g40490.1	1479	GCCGC	4	8
Chr2	55583	LOC_Os02g01100.3	263	GTCAG	4	6
Chr2	55135	LOC_Os02g01100.3	462	GACAT	3	6
Chr2	54903	LOC_Os02g01100.3	694	AACCG	3	7
Chr2	52564	LOC_Os02g01100.3	1304	TGCAC	6	9
Chr7	8080350	LOC_Os07g14160.1	1092	GGCAT	4	6
Chr7	8079716	LOC_Os07g14160.1	1298	ATCAG	3	6
Chr7	8079574	LOC_Os07g14160.1	1440	ATCAC	4	6
Chr7	8079478	LOC_Os07g14160.1	1536	AACAT	4	6
Chr7	8079353	LOC_Os07g14160.1	1661	CTCAA	3	6
Chr7	8079270	LOC_Os07g14160.1	1744	ACCCA	3	6
Chr9	9088345	LOC_Os09g15044.1	123	CACGC	19	38
Chr9	9087906	LOC_Os09g15044.1	562	GCCAC	24	55
Chr9	9087556	LOC_Os09g15044.1	912	TACTA	29	54
Chr4	24648615	LOC_Os04g41560.4	653	TTCTT	4	9
Chr5	71199	LOC_Os05g01050.1	829	GACCT	18	34
Chr5	71062	LOC_Os05g01050.1	966	AGCAA	4	8
Chr5	21753930	LOC_Os05g37200.1	1460	TGCCA	4	8
Chr3	13153959	LOC_Os03g22770.1	879	TTCAG	8	15
Chr11	19180744	LOC_Os11g32500.1	831	TACAC	34	82
Chr7	22689654	LOC_Os07g37830.2	524	CGCAG	12	22
Chr7	22690077	LOC_Os07g37830.2	684	AACTC	13	24
Chr7	22690079	LOC_Os07g37830.2	686	CTCTC	10	24
Chr7	22692207	LOC_Os07g37830.2	1072	TACAC	12	27
Chr7	22693200	LOC_Os07g37830.2	1522	ACCTG	15	27
Chr10	11194329	LOC_Os10g21810.2	3638	CTCCT	3	6
Chr10	11193497	LOC_Os10g21810.2	4092	ACCTA	3	7
Chr10	11193391	LOC_Os10g21810.2	4198	TACTC	3	7
Chr10	11193316	LOC_Os10g21810.2	4273	CACAG	3	7
Chr4	34273294	LOC_Os04g57600.1	2140	TTCAG	5	8
Chr4	34273154	LOC_Os04g57600.1	2280	GTCCT	4	8
Chr4	34272964	LOC_Os04g57600.1	2470	ATCTA	4	8
Chr4	34272917	LOC_Os04g57600.1	2517	TTCAT	5	8
Chr4	34272843	LOC_Os04g57600.1	2591	TTCAT	5	8
Chr4	34272805	LOC_Os04g57600.1	2629	CACTC	4	8
Chr4	34272743	LOC_Os04g57600.1	2691	AACTA	3	7
Chr4	34272739	LOC_Os04g57600.1	2695	AACAG	3	7
Chr6	17606749	LOC_Os06g30460.2	359	TTCGT	7	10
Chr6	17601956	LOC_Os06g30460.2	858	TGCAT	7	11
Chr6	17598815	LOC_Os06g30460.2	1575	GACAT	9	12
Chr6	17598808	LOC_Os06g30460.2	1582	TCCGC	7	12
Chr6	17597909	LOC_Os06g30460.2	1949	CCCGT	4	7
Chr6	24401075	LOC_Os06g40940.3	1354	CTCAC	10	22
Chr2	8764276	LOC_Os02g15594.1	750	TCCAC	3	6
Chr2	8764948	LOC_Os02g15594.1	842	GTCAG	3	6
Chr2	8765994	LOC_Os02g15594.1	1261	TTCTA	3	6
Chr10	11693001	LOC_Os10g22560.2	843	TTCGG	3	6
Chr10	11692700	LOC_Os10g22560.2	1144	TGCCT	3	7
Chr10	11691896	LOC_Os10g22560.2	1570	CGCAC	3	6
Chr10	11691749	LOC_Os10g22560.2	1717	TGCTG	3	6
Chr10	11691459	LOC_Os10g22560.2	2007	TTCAG	3	6
Chr10	11691317	LOC_Os10g22560.2	2149	GCCCC	4	6
Chr10	19160386	LOC_Os10g35840.1	1026	ATCAC	32	59
Chr10	19160108	LOC_Os10g35840.1	1304	TACAG	31	70
Chr10	19159427	LOC_Os10g35840.1	1985	ATCTA	30	70
Chr3	15116844	LOC_Os03g26450.1	654	AACAG	5	10
Chr1	27276005	LOC_Os01g47690.1	933	GACTT	19	42
Chr7	21223719	LOC_Os07g35480.1	1841	GGCCA	5	12
Chr11	2013942	LOC_Os11g04720.2	354	CACAG	6	12
Chr1	29785386	LOC_Os01g51800.1	463	TTCTT	5	10
Chr1	29783965	LOC_Os01g51800.1	833	AACTC	7	13
Chr2	34911984	LOC_Os02g56960.1	242	GGCTA	91	218
Chr2	34913345	LOC_Os02g56960.1	603	CCCGT	92	213
Chr3	3372238	LOC_Os03g06670.1	708	TTCTT	11	27
Chr3	3372241	LOC_Os03g06670.1	711	TTCAC	11	27
Chr5	21876069	LOC_Os05g37390.1	133	TGCGG	3	7
Chr5	18994254	LOC_Os05g32500.1	2098	GACTT	5	11
Chr5	18994174	LOC_Os05g32500.1	2178	GACTC	5	11
Chr5	18994172	LOC_Os05g32500.1	2180	CTCTG	6	11
Chr4	16646350	LOC_Os04g28180.1	612	CACAT	99	232
Chr4	16645896	LOC_Os04g28180.1	859	TACAG	139	231
Chr1	380442	LOC_Os01g01710.1	275	CTCAT	17	31
Chr1	379362	LOC_Os01g01710.1	345	GACAG	14	33
Chr1	374942	LOC_Os01g01710.1	1688	CACTA	23	44
Chr3	30183337	LOC_Os03g52630.1	1252	TTCTA	23	42
Chr3	30183254	LOC_Os03g52630.1	1335	ATCGG	19	43
Chr3	30182841	LOC_Os03g52630.1	1508	TTCAC	21	42
Chr3	30182353	LOC_Os03g52630.1	1829	ATCAC	22	45
Chr3	30182250	LOC_Os03g52630.1	1932	AGCAC	21	47
Chr3	30182195	LOC_Os03g52630.1	1987	TACAA	20	47
Chr3	30181740	LOC_Os03g52630.1	2442	GACTT	13	30
Chr6	28403565	LOC_Os06g46770.6	381	ATCGA	3	6
Chr6	28403628	LOC_Os06g46770.6	444	ATCTT	4	9
Chr6	28403631	LOC_Os06g46770.6	447	TTCGC	5	9
Chr6	28403667	LOC_Os06g46770.6	483	GCCGA	6	10
Chr8	25981052	LOC_Os08g41110.1	439	TTCTT	4	8
Chr8	25981462	LOC_Os08g41110.1	598	CACTT	4	8
Chr8	25982436	LOC_Os08g41110.1	788	AGCAT	4	7
Chr8	25982478	LOC_Os08g41110.1	830	TTCGA	3	7
Chr8	25982566	LOC_Os08g41110.1	918	TTCAT	4	8
Chr8	25982739	LOC_Os08g41110.1	978	GACTT	5	8
Chr8	25982864	LOC_Os08g41110.1	1103	CACCC	4	8
Chr8	25983509	LOC_Os08g41110.1	1372	CACAG	5	9
Chr8	25983523	LOC_Os08g41110.1	1386	ACCTA	4	9
Chr8	25983535	LOC_Os08g41110.1	1398	TTCAA	6	9
Chr8	25983643	LOC_Os08g41110.1	1506	TACTA	4	9
Chr8	25983702	LOC_Os08g41110.1	1565	ATCCT	5	9
Chr8	25983731	LOC_Os08g41110.1	1594	ATCAG	5	9
Chr8	25983759	LOC_Os08g41110.1	1622	TACTG	4	9
Chr8	25983807	LOC_Os08g41110.1	1670	AGCAT	6	8
Chr8	25983841	LOC_Os08g41110.1	1704	GCCTC	4	8
Chr5	7952293	LOC_Os05g14180.1	715	TTCAC	34	77
Chr5	7954198	LOC_Os05g14180.1	1116	AACTC	40	78
Chr8	13474523	LOC_Os08g22354.2	1416	TTCAG	4	9
Chr8	13478227	LOC_Os08g22354.2	1614	ACCAC	5	12
Chr1	24504616	LOC_Os01g43020.1	241	GTCAC	3	7
Chr1	24503225	LOC_Os01g43020.1	321	CACAG	4	8
Chr1	24501813	LOC_Os01g43020.1	774	GCCGA	6	14
Chr1	24499482	LOC_Os01g43020.1	1811	GACTA	11	19
Chr1	24499376	LOC_Os01g43020.1	1917	TACAG	9	19
Chr3	32741761	LOC_Os03g57420.1	376	TTCAG	10	22
Chr8	3950300	LOC_Os08g07060.1	508	ATCTC	3	6
Chr8	3950348	LOC_Os08g07060.1	556	ATCCA	3	6
Chr6	6252160	LOC_Os06g11800.1	610	TTCAG	8	15
Chr6	6252177	LOC_Os06g11800.1	627	TGCAT	7	16
Chr6	6252266	LOC_Os06g11800.1	716	TTCAA	9	19
Chr6	6253200	LOC_Os06g11800.1	766	GGCTG	8	19
Chr6	6253285	LOC_Os06g11800.1	851	ATCAG	8	19
Chr1	38139987	LOC_Os01g65680.1	556	AGCTT	5	10
Chr11	3302433	LOC_Os11g06760.1	697	TACAG	4	9
Chr11	3302732	LOC_Os11g06760.1	908	GACCG	4	9
Chr11	3302863	LOC_Os11g06760.1	1039	GACAT	4	9
Chr11	3302870	LOC_Os11g06760.1	1046	ATCCG	4	9
Chr11	3302914	LOC_Os11g06760.1	1090	GACTG	4	9
Chr12	8804282	LOC_Os12g15420.1	2078	CTCAT	3	6
Chr12	8804300	LOC_Os12g15420.1	2096	ACCAT	3	6
Chr12	8804355	LOC_Os12g15420.1	2151	TTCTA	3	6
Chr12	8806532	LOC_Os12g15420.1	2259	AACGA	3	7
Chr12	8807443	LOC_Os12g15420.1	3081	AGCAA	4	9
Chr12	8807480	LOC_Os12g15420.1	3118	TTCAT	4	9
Chr2	3716362	LOC_Os02g07230.1	361	CTCAG	45	77
Chr10	17968027	LOC_Os10g33855.2	264	GGCTA	6	13
Chr10	17971082	LOC_Os10g33855.2	669	TTCTT	5	12
Chr10	17971087	LOC_Os10g33855.2	674	TGCTC	5	12
Chr10	17971089	LOC_Os10g33855.2	676	CTCGA	5	12
Chr10	17971092	LOC_Os10g33855.2	679	GACTC	5	12
Chr10	17971094	LOC_Os10g33855.2	681	CTCAG	5	12
Chr7	29532419	LOC_Os07g49310.1	860	ATCCA	12	23
Chr7	29533906	LOC_Os07g49310.1	1461	GACCT	11	24
Chr7	29534094	LOC_Os07g49310.1	1649	GCCAT	4	8
Chr1	9860259	LOC_Os01g17150.1	210	TTCTT	52	99
Chr1	9860651	LOC_Os01g17150.1	602	TGCAA	15	37
Chr3	34387818	LOC_Os03g60480.1	357	TGCTC	5	10
Chr3	34387703	LOC_Os03g60480.1	472	CACTC	5	11
Chr3	34386427	LOC_Os03g60480.1	861	GACTG	7	10
Chr3	34386290	LOC_Os03g60480.1	998	GACTA	4	9
Chr7	29392762	LOC_Os07g49110.1	316	TCCGC	3	7
Chr7	29395776	LOC_Os07g49110.1	1098	TTCAG	10	23
Chr7	29397510	LOC_Os07g49110.1	1776	CTCTC	12	26
Chr7	29399545	LOC_Os07g49110.1	2286	TTCAC	19	27
Chr10	20196988	LOC_Os10g37740.1	1785	GACTA	4	9
Chr11	18751687	LOC_Os11g31900.1	377	GACAC	44	103
Chr11	18751416	LOC_Os11g31900.1	648	TTCTT	52	99
Chr11	18751315	LOC_Os11g31900.1	749	TACTT	33	67
Chr2	7126015	LOC_Os02g13350.1	796	CACAA	3	6
Chr2	7126160	LOC_Os02g13350.1	941	AGCAG	3	6
Chr2	7126183	LOC_Os02g13350.1	964	TGCTA	3	6
Chr2	7126297	LOC_Os02g13350.1	1078	GGCAA	3	6
Chr8	4999993	LOC_Os08g08650.1	417	GGCAT	11	25
Chr8	4999502	LOC_Os08g08650.1	759	ATCAA	11	24
Chr8	4999402	LOC_Os08g08650.1	859	TACTG	7	16
Chr8	26444576	LOC_Os08g41880.1	1382	GACTC	3	7
Chr4	26906770	LOC_Os04g45470.1	839	ATCAC	3	7
Chr4	26904557	LOC_Os04g45470.1	1331	ACCAT	6	13
Chr4	26904296	LOC_Os04g45470.1	1464	GCCAA	7	13
Chr4	26903981	LOC_Os04g45470.1	1779	TCCAA	6	12
Chr4	33964203	LOC_Os04g56970.2	1190	TTCAG	8	17
Chr4	33963950	LOC_Os04g56970.2	1443	AACAC	10	17
Chr4	33963948	LOC_Os04g56970.2	1445	CACTT	7	17
Chr7	23004984	LOC_Os07g38300.1	412	TTCAA	19	43
Chr7	23008299	LOC_Os07g38300.1	1079	TTCAG	26	46
Chr7	5018661	LOC_Os07g09510.1	1327	TTCAA	4	8
Chr7	5018772	LOC_Os07g09510.1	1438	CTCCT	4	9
Chr7	5019910	LOC_Os07g09510.1	1695	TGCAA	5	9
Chr7	5019927	LOC_Os07g09510.1	1712	GACAT	5	9
Chr7	5020056	LOC_Os07g09510.1	1841	TTCAT	8	9
Chr1	3726097	LOC_Os01g07760.1	2475	TACAC	15	36
Chr1	3724880	LOC_Os01g07760.1	3214	TTCAG	18	39
Chr1	3724852	LOC_Os01g07760.1	3242	ATCAT	17	39
Chr3	28816714	LOC_Os03g50480.1	788	GACTT	22	47
Chr1	31730253	LOC_Os01g55150.1	1004	TACAT	3	7
Chr11	18751416	LOC_Os11g31900.3	843	TTCTT	10	19
Chr9	20314312	LOC_Os09g34850.1	338	TACAC	4	9
Chr9	20314006	LOC_Os09g34850.1	560	CTCTT	4	9
Chr9	20313749	LOC_Os09g34850.1	817	TTCTG	3	7
Chr1	37699688	LOC_Os01g64960.1	1416	TGCTA	3	7
Chr1	37699696	LOC_Os01g64960.1	1424	ATCCA	3	7
Chr12	26659849	LOC_Os12g42884.2	683	TTCTT	25	61
Chr12	26660445	LOC_Os12g42884.2	1098	GGCTA	33	67
Chr12	26660883	LOC_Os12g42884.2	1294	AACAC	37	70
Chr12	26661199	LOC_Os12g42884.2	1518	GGCTA	29	72
Chr12	26661590	LOC_Os12g42884.2	1677	TGCAT	31	76
Chr4	33311305	LOC_Os04g55930.1	696	ATCAC	22	44
Chr8	21176091	LOC_Os08g33830.1	717	TGCAC	5	11
Chr8	21174446	LOC_Os08g33830.1	1147	TGCAT	7	12
Chr8	21174028	LOC_Os08g33830.1	1319	GGCAA	5	12
Chr1	20575356	LOC_Os01g36920.2	1365	GGCTA	13	31
Chr6	25947797	LOC_Os06g43170.1	1749	GCCTA	4	7
Chr6	25947683	LOC_Os06g43170.1	1863	GACTT	4	8
Chr6	646327	LOC_Os06g02144.2	1468	TACCG	10	22
Chr5	27245595	LOC_Os05g47560.1	1811	GCCTA	21	46
Chr5	27245487	LOC_Os05g47560.1	1919	ACCAA	19	45
Chr4	35037604	LOC_Os04g58900.1	765	TTCTT	11	21
Chr3	499391	LOC_Os03g01810.1	795	ATCAC	6	13
Chr2	31536767	LOC_Os02g51500.2	454	ACCGG	10	17
Chr2	31535659	LOC_Os02g51500.2	728	TCCTA	7	16
Chr2	31535468	LOC_Os02g51500.2	919	CACAT	11	16
Chr12	4537109	LOC_Os12g08810.1	123	CTCAT	3	7
Chr12	4537071	LOC_Os12g08810.1	161	GGCTA	3	7
Chr12	4537010	LOC_Os12g08810.1	222	GCCAT	4	9
Chr12	4537005	LOC_Os12g08810.1	227	CGCTT	4	9
Chr12	4536912	LOC_Os12g08810.1	320	CGCCG	5	10
Chr12	4536838	LOC_Os12g08810.1	394	TTCGC	5	11
Chr12	4536043	LOC_Os12g08810.1	656	TTCTT	7	15
Chr12	4535051	LOC_Os12g08810.1	863	TTCAC	7	17
Chr12	4534988	LOC_Os12g08810.1	926	TTCTT	7	17
Chr12	4534746	LOC_Os12g08810.1	1083	TGCAC	10	19
Chr12	4534217	LOC_Os12g08810.1	1178	TACTA	10	21
Chr12	4534077	LOC_Os12g08810.1	1318	CTCAC	16	22
Chr3	6286660	LOC_Os03g12000.1	1481	TACTA	9	22
Chr3	6286441	LOC_Os03g12000.1	1700	TTCAG	15	23
Chr3	1626064	LOC_Os03g03660.2	1078	ACCAC	5	11
Chr3	1626704	LOC_Os03g03660.2	1718	ATCCG	5	12
Chr3	1627010	LOC_Os03g03660.2	1746	TTCAC	8	12
Chr3	1628075	LOC_Os03g03660.2	2168	TTCAG	5	12
Chr8	28174960	LOC_Os08g44860.7	2214	TCCGT	3	6
Chr8	28174470	LOC_Os08g44860.7	2377	ACCGG	3	6
Chr8	28174395	LOC_Os08g44860.7	2452	AGCAT	3	6
Chr8	28173787	LOC_Os08g44860.7	2779	AGCTT	3	7
Chr8	28173783	LOC_Os08g44860.7	2783	TTCTC	3	7
Chr8	28173526	LOC_Os08g44860.7	2963	TCCAC	3	7
Chr8	28173442	LOC_Os08g44860.7	3047	AACTC	3	7
Chr3	24814387	LOC_Os03g44150.1	1327	TGCAG	3	7
Chr3	24814297	LOC_Os03g44150.1	1417	CACAC	3	7
Chr3	24810412	LOC_Os03g44150.1	1521	CACAG	3	7
Chr3	24810356	LOC_Os03g44150.1	1577	GACAG	3	7
Chr3	5831056	LOC_Os03g11330.1	1697	TTCAA	3	6
Chr3	5829852	LOC_Os03g11330.1	1908	TGCAT	3	6
Chr3	5829796	LOC_Os03g11330.1	1964	GACAT	3	6
Chr3	5829227	LOC_Os03g11330.1	2533	GCCAC	3	7
Chr3	5829169	LOC_Os03g11330.1	2591	TTCTT	3	7
Chr5	26496815	LOC_Os05g45730.1	754	TTCAC	18	32
Chr5	26496997	LOC_Os05g45730.1	936	GACAA	16	31
Chr3	5349517	LOC_Os03g10510.1	355	CTCTT	33	74
Chr3	5349289	LOC_Os03g10510.1	498	TACAA	33	74
Chr3	5348808	LOC_Os03g10510.1	834	CTCAC	43	80
Chr3	5348576	LOC_Os03g10510.1	1066	TTCTT	47	80
Chr3	5348531	LOC_Os03g10510.1	1111	GACCT	45	77
Chr3	5348517	LOC_Os03g10510.1	1125	ATCTT	31	77
Chr3	9438147	LOC_Os03g16980.1	694	TTCAC	82	133
Chr3	9440414	LOC_Os03g16980.1	1648	TTCTG	65	142
Chr5	6861161	LOC_Os05g11990.1	1485	GACAC	5	12
Chr5	6861163	LOC_Os05g11990.1	1487	CACTG	6	12
Chr5	6861868	LOC_Os05g11990.1	1680	ATCGC	6	13
Chr5	6862133	LOC_Os05g11990.1	1862	GTCCT	5	11
Chr5	6862136	LOC_Os05g11990.1	1865	CTCAC	6	11
Chr5	6862138	LOC_Os05g11990.1	1867	CACTG	5	11
Chr5	6862359	LOC_Os05g11990.1	2088	ATCTT	6	10
Chr5	6862462	LOC_Os05g11990.1	2191	TTCAT	4	9
Chr4	22415922	LOC_Os04g37690.1	511	ATCCG	36	87
Chr4	22415952	LOC_Os04g37690.1	541	CTCTC	41	88
Chr4	22416039	LOC_Os04g37690.1	628	TTCAT	39	92
Chr4	22416137	LOC_Os04g37690.1	726	AGCTT	46	95
Chr4	22416144	LOC_Os04g37690.1	733	TGCTA	68	95
Chr4	22416299	LOC_Os04g37690.1	888	TTCGT	49	99
Chr4	22417413	LOC_Os04g37690.1	1195	ATCAC	42	102
Chr4	22417415	LOC_Os04g37690.1	1197	CACAT	48	102
Chr4	22418789	LOC_Os04g37690.1	1315	TGCAT	43	102
Chr4	22419016	LOC_Os04g37690.1	1542	GGCTT	54	101
Chr5	28093051	LOC_Os05g48980.1	927	TTCAT	6	11
Chr5	28092921	LOC_Os05g48980.1	1057	TTCAT	3	7
Chr11	9073939	LOC_Os11g16410.1	162	GTCCT	5	11
Chr5	14165210	LOC_Os05g24550.5	1271	GCCAT	9	20
Chr8	20861396	LOC_Os08g33440.1	864	TTCAC	14	19
Chr4	20078164	LOC_Os04g33190.1	406	ATCCG	3	7
Chr4	20078165	LOC_Os04g33190.1	407	TCCGC	4	7
Chr4	20078197	LOC_Os04g33190.1	439	GACTT	4	7
Chr4	20078377	LOC_Os04g33190.1	619	CACGG	4	7
Chr4	20078404	LOC_Os04g33190.1	646	CTCCT	4	7
Chr4	20078828	LOC_Os04g33190.1	728	TTCTA	4	7
Chr4	20079115	LOC_Os04g33190.1	910	GCCCG	5	11
Chr4	20079626	LOC_Os04g33190.1	1190	CTCAT	8	13
Chr4	20081505	LOC_Os04g33190.1	1892	ATCAC	9	21
Chr4	20082912	LOC_Os04g33190.1	2710	GACTT	13	26
Chr6	21067470	LOC_Os06g36050.1	501	AACAC	3	7
Chr6	21067379	LOC_Os06g36050.1	592	ATCAC	5	8
Chr6	21067375	LOC_Os06g36050.1	596	CTCAG	4	8
Chr6	21066748	LOC_Os06g36050.1	1223	TTCAG	5	11
Chr6	21066552	LOC_Os06g36050.1	1419	ACCCA	5	11
Chr6	21066536	LOC_Os06g36050.1	1435	ACCAA	5	11
Chr6	21066444	LOC_Os06g36050.1	1527	ATCGT	5	11
Chr6	21066329	LOC_Os06g36050.1	1642	GCCGA	7	11
Chr6	21066311	LOC_Os06g36050.1	1660	TGCAT	9	11
Chr2	29455523	LOC_Os02g48110.1	1839	CTCTA	4	7
Chr2	29455544	LOC_Os02g48110.1	1860	GTCAG	5	7
Chr2	29455823	LOC_Os02g48110.1	2064	TTCTT	4	8
Chr2	29456282	LOC_Os02g48110.1	2251	TGCAG	4	9
Chr2	29456466	LOC_Os02g48110.1	2361	TTCTT	5	9
Chr9	16153528	LOC_Os09g26620.1	139	GACAC	33	56
Chr9	16153548	LOC_Os09g26620.1	159	GCCGG	23	56
Chr9	16154526	LOC_Os09g26620.1	672	CTCTT	28	64
Chr4	29804395	LOC_Os04g49960.1	469	TTCCA	6	12
Chr12	24817108	LOC_Os12g40115.1	406	TTCAC	11	25
Chr12	24817134	LOC_Os12g40115.1	432	CTCTT	16	25
Chr12	24817148	LOC_Os12g40115.1	446	GTCTT	12	25
Chr12	24817339	LOC_Os12g40115.1	637	TTCAA	10	21
Chr12	24817346	LOC_Os12g40115.1	644	GACCT	10	21
Chr8	16985177	LOC_Os08g27850.1	760	GACCT	64	154
Chr1	6654754	LOC_Os01g12200.1	589	GCCGA	5	12
Chr1	6655017	LOC_Os01g12200.1	852	TCCAC	5	12
Chr10	18538990	LOC_Os10g34710.1	2902	GCCTT	6	11
Chr10	18538996	LOC_Os10g34710.1	2908	CTCTT	6	11
Chr10	18539134	LOC_Os10g34710.1	3046	GCCGC	5	11
Chr10	18539514	LOC_Os10g34710.1	3426	GCCCA	5	12
Chr10	18539569	LOC_Os10g34710.1	3481	TCCAC	5	12
Chr10	18539602	LOC_Os10g34710.1	3514	ACCAC	9	12
Chr10	18539695	LOC_Os10g34710.1	3607	CTCAG	5	11
Chr6	20717992	LOC_Os06g35530.1	253	GACCT	8	18
Chr6	20719761	LOC_Os06g35530.1	785	TTCAC	9	21
Chr6	20719763	LOC_Os06g35530.1	787	CACAC	10	21
Chr6	12281047	LOC_Os06g21240.1	346	GCCAA	4	9
Chr8	22877640	LOC_Os08g36310.1	1540	TTCAC	3	6
Chr10	22257015	LOC_Os10g41400.1	1066	GCCGC	21	49
Chr2	19091345	LOC_Os02g32340.1	3329	ACCAC	3	7
Chr2	1345105	LOC_Os02g03330.1	462	GTCAT	34	82
Chr5	1000962	LOC_Os05g02780.2	550	GGCTT	5	8
Chr3	2372584	LOC_Os03g04920.1	4123	GACCT	4	6
Chr3	2372594	LOC_Os03g04920.1	4133	TTCGC	4	6
Chr3	2372613	LOC_Os03g04920.1	4152	TACTA	3	7
Chr3	2372635	LOC_Os03g04920.1	4174	CACAA	3	7
Chr3	2372813	LOC_Os03g04920.1	4205	GTCAC	3	7
Chr3	2372815	LOC_Os03g04920.1	4207	CACTT	4	7
Chr3	2372823	LOC_Os03g04920.1	4215	GACTT	3	7
Chr3	2372890	LOC_Os03g04920.1	4282	CTCTG	3	7
Chr3	2372907	LOC_Os03g04920.1	4299	ATCAG	3	7
Chr3	2372939	LOC_Os03g04920.1	4331	CTCAT	3	7
Chr3	2373005	LOC_Os03g04920.1	4397	CTCAA	4	8
Chr3	2373131	LOC_Os03g04920.1	4434	TACAT	5	8
Chr3	2373139	LOC_Os03g04920.1	4442	ATCAG	4	8
Chr3	2373201	LOC_Os03g04920.1	4504	ATCTA	7	8
Chr3	2373204	LOC_Os03g04920.1	4507	TACTC	4	8
Chr3	2373206	LOC_Os03g04920.1	4509	CTCTT	4	8
Chr3	2373223	LOC_Os03g04920.1	4526	TTCCG	4	8
Chr3	2373224	LOC_Os03g04920.1	4527	TCCGC	7	8
Chr3	2373305	LOC_Os03g04920.1	4608	CACGG	5	8
Chr3	2373333	LOC_Os03g04920.1	4636	TACGT	4	8
Chr3	2373352	LOC_Os03g04920.1	4655	ATCAG	4	8
Chr3	2373687	LOC_Os03g04920.1	4819	TGCAT	7	8
Chr3	2373770	LOC_Os03g04920.1	4902	ATCTT	5	8
Chr3	2373776	LOC_Os03g04920.1	4908	TTCAA	4	8
Chr3	2373788	LOC_Os03g04920.1	4920	TTCGC	4	8
Chr3	2373830	LOC_Os03g04920.1	4962	ACCGT	4	8
Chr3	2374068	LOC_Os03g04920.1	5083	ATCTG	4	8
Chr3	2374122	LOC_Os03g04920.1	5137	CCCAC	4	8
Chr3	2374154	LOC_Os03g04920.1	5169	GCCAC	4	8
Chr3	2374326	LOC_Os03g04920.1	5341	CTCTG	5	8
Chr3	2374367	LOC_Os03g04920.1	5382	TCCCT	4	8
Chr12	26661140	LOC_Os12g42884.1	1370	ACCAC	6	11
Chr12	26661142	LOC_Os12g42884.1	1372	CACAA	5	12
Chr12	26661199	LOC_Os12g42884.1	1429	GGCTA	7	13
Chr12	26661590	LOC_Os12g42884.1	1588	TGCAT	8	14
Chr3	31357246	LOC_Os03g55110.1	888	TGCAC	10	19
Chr3	31357369	LOC_Os03g55110.1	1011	GTCTT	9	19
Chr3	31357402	LOC_Os03g55110.1	1044	ATCAG	7	17
Chr3	31357420	LOC_Os03g55110.1	1062	GACCA	11	16
Chr9	19904037	LOC_Os09g33690.2	275	TACTT	4	9
Chr9	19903155	LOC_Os09g33690.2	582	TTCAT	5	9
Chr9	19902562	LOC_Os09g33690.2	869	CACTC	5	10
Chr9	19901588	LOC_Os09g33690.2	1306	CACCG	6	10
Chr9	19901265	LOC_Os09g33690.2	1422	TTCGT	5	10
Chr9	19901139	LOC_Os09g33690.2	1548	TCCGA	5	10
Chr9	19900861	LOC_Os09g33690.2	1826	GCCAA	4	9
Chr9	19900747	LOC_Os09g33690.2	1940	TTCAG	5	8
Chr4	32739458	LOC_Os04g55050.1	408	GACCG	9	15
Chr4	32738682	LOC_Os04g55050.1	865	CACTA	8	17
Chr4	32737525	LOC_Os04g55050.1	1279	AACTT	9	19
Chr1	40970815	LOC_Os01g70780.1	278	CTCAT	5	10
Chr1	40967794	LOC_Os01g70780.1	1225	CTCTT	7	16
Chr1	40967152	LOC_Os01g70780.1	1319	TGCAT	8	16
Chr3	22381551	LOC_Os03g40270.1	1326	TTCTT	99	149
Chr2	17784219	LOC_Os02g29890.1	1733	TACTT	4	8
Chr2	17784428	LOC_Os02g29890.1	1942	CTCTG	5	8
Chr2	17784726	LOC_Os02g29890.1	2240	CTCAG	4	9
Chr2	17784838	LOC_Os02g29890.1	2352	AGCAT	4	9
Chr2	17784933	LOC_Os02g29890.1	2447	ATCAA	4	9
Chr2	17785102	LOC_Os02g29890.1	2616	TCCAT	5	9
Chr2	17785363	LOC_Os02g29890.1	2877	GACTA	6	9
Chr11	15420781	LOC_Os11g26850.2	1333	TTCAC	136	312
Chr2	1095830	LOC_Os02g02860.1	164	CACCG	7	17
Chr2	1095620	LOC_Os02g02860.1	374	GCCTT	7	17
Chr2	1094460	LOC_Os02g02860.1	429	GTCCG	7	17
Chr2	1094385	LOC_Os02g02860.1	504	CTCCA	7	17
Chr2	1094024	LOC_Os02g02860.1	588	TTCAG	11	17
Chr2	1093949	LOC_Os02g02860.1	663	GTCGT	7	17
Chr2	1093381	LOC_Os02g02860.1	914	CTCCT	10	19
Chr2	1093120	LOC_Os02g02860.1	1054	ACCAT	11	20
Chr2	1091218	LOC_Os02g02860.1	1491	ATCAC	12	22
Chr1	25696716	LOC_Os01g45274.1	104	CTCAC	210	437
Chr1	25696858	LOC_Os01g45274.1	246	ACCTC	335	560
Chr11	1275434	LOC_Os11g03380.1	737	ATCAG	10	22
Chr11	1274868	LOC_Os11g03380.1	991	GACTC	10	23
Chr2	13157888	LOC_Os02g22100.5	600	TACTG	3	7
Chr3	30458071	LOC_Os03g53110.1	565	TGCTG	4	9
Chr3	30457528	LOC_Os03g53110.1	626	CTCCG	4	9
Chr3	30455100	LOC_Os03g53110.1	977	GTCAG	6	12
Chr3	30454658	LOC_Os03g53110.1	1190	TACAT	6	11
Chr11	3368492	LOC_Os11g06860.1	356	GTCGC	3	7
Chr11	3368404	LOC_Os11g06860.1	444	GCCAA	3	7
Chr11	3368380	LOC_Os11g06860.1	468	GTCCT	3	7
Chr11	3368353	LOC_Os11g06860.1	495	GTCCC	3	7
Chr11	3368285	LOC_Os11g06860.1	563	GCCGA	3	7
Chr11	3367985	LOC_Os11g06860.1	863	GGCCT	4	9
Chr11	3367904	LOC_Os11g06860.1	944	GCCAC	5	9
Chr11	3367813	LOC_Os11g06860.1	1035	GCCGC	5	9
Chr4	31107224	LOC_Os04g52361.1	306	TTCAC	208	374
Chr12	10832511	LOC_Os12g18729.4	2713	TTCAC	5	9
Chr12	10832528	LOC_Os12g18729.4	2730	GACTT	4	9
Chr12	10833436	LOC_Os12g18729.4	3323	CACCC	4	9
Chr12	10833524	LOC_Os12g18729.4	3411	TTCAC	5	8
Chr12	10833540	LOC_Os12g18729.4	3427	TTCTA	5	8
Chr12	10833550	LOC_Os12g18729.4	3437	TCCTA	4	8
Chr6	4389053	LOC_Os06g08770.1	956	TTCAC	5	12
Chr4	32591776	LOC_Os04g54810.1	1115	ATCAC	7	16
Chr4	32591765	LOC_Os04g54810.1	1126	ATCAG	8	16
Chr4	32590857	LOC_Os04g54810.1	1259	TTCTT	10	17
Chr4	32590659	LOC_Os04g54810.1	1457	ACCAT	8	19
Chr4	32590328	LOC_Os04g54810.1	1692	TGCCA	11	25
Chr4	32590199	LOC_Os04g54810.1	1821	TTCTT	20	27
Chr2	32562290	LOC_Os02g53180.2	2742	TTCAC	11	19
Chr2	32562483	LOC_Os02g53180.2	2935	ATCGT	7	16
Chr6	878487	LOC_Os06g02540.1	430	AGCGT	16	39
Chr6	878413	LOC_Os06g02540.1	504	TGCAT	19	39
Chr6	878388	LOC_Os06g02540.1	529	TTCTT	20	39
Chr6	877773	LOC_Os06g02540.1	706	TACCG	19	41
Chr6	877453	LOC_Os06g02540.1	1026	GGCAT	23	48
Chr6	877447	LOC_Os06g02540.1	1032	CACCA	20	48
Chr6	877446	LOC_Os06g02540.1	1033	ACCAT	21	48
Chr5	18723151	LOC_Os05g32110.1	886	TTCAC	16	38
Chr5	18722183	LOC_Os05g32110.1	1366	TTCAA	17	42
Chr5	18721506	LOC_Os05g32110.1	1923	AGCAT	20	42
Chr5	18721479	LOC_Os05g32110.1	1950	AACTA	21	41
Chr5	18721431	LOC_Os05g32110.1	1998	TTCAA	19	36
Chr3	2883219	LOC_Os03g05780.1	1735	CTCTT	8	18
Chr3	2883133	LOC_Os03g05780.1	1821	GACCA	8	18
Chr3	2883100	LOC_Os03g05780.1	1854	CCCCC	9	18
Chr1	24148754	LOC_Os01g42470.1	833	AACAC	3	7
Chr5	27850277	LOC_Os05g48590.1	115	CTCTC	7	14
Chr5	27849043	LOC_Os05g48590.1	690	TTCAC	18	26
Chr5	27848158	LOC_Os05g48590.1	771	GACTG	16	26
Chr5	27846519	LOC_Os05g48590.1	942	ATCAC	13	27
Chr1	13291953	LOC_Os01g23630.1	444	AGCAC	4	9
Chr5	22997432	LOC_Os05g39230.1	537	TGCTC	4	7
Chr5	22997695	LOC_Os05g39230.1	800	TGCAT	4	8
Chr5	22998323	LOC_Os05g39230.1	1037	GACTC	4	8
Chr5	22998930	LOC_Os05g39230.1	1137	TGCAT	4	8
Chr5	22999029	LOC_Os05g39230.1	1236	GACTT	7	8
Chr5	22999062	LOC_Os05g39230.1	1269	TCCGC	4	8
Chr5	22999064	LOC_Os05g39230.1	1271	CGCTT	4	8
Chr5	22999270	LOC_Os05g39230.1	1338	CACTT	6	8
Chr5	22999490	LOC_Os05g39230.1	1471	TGCAA	6	10
Chr5	22999502	LOC_Os05g39230.1	1483	AACAC	6	10
Chr5	22999759	LOC_Os05g39230.1	1581	TACTA	5	10
Chr5	22999803	LOC_Os05g39230.1	1625	ATCAC	5	10
Chr5	23000396	LOC_Os05g39230.1	1725	TACTA	5	10
Chr5	23002491	LOC_Os05g39230.1	2054	CTCCT	6	10
Chr5	23003552	LOC_Os05g39230.1	2157	TTCTT	6	11
Chr5	23004680	LOC_Os05g39230.1	2450	GTCTA	6	9
Chr5	23004903	LOC_Os05g39230.1	2564	CCCAC	4	9
Chr5	23004910	LOC_Os05g39230.1	2571	GTCAT	5	9
Chr5	23005184	LOC_Os05g39230.1	2624	CCCAT	4	9
Chr5	23005214	LOC_Os05g39230.1	2654	ACCTG	4	9
Chr5	23005303	LOC_Os05g39230.1	2743	TTCAT	6	9
Chr5	23005326	LOC_Os05g39230.1	2766	ATCAT	4	9
Chr5	23005346	LOC_Os05g39230.1	2786	GACTA	5	9
Chr5	23005404	LOC_Os05g39230.1	2844	GTCTA	4	9
Chr5	23005461	LOC_Os05g39230.1	2901	CTCTT	5	9
Chr5	23005471	LOC_Os05g39230.1	2911	TTCAA	4	9
Chr5	23005485	LOC_Os05g39230.1	2925	TACGG	6	9
Chr5	23005519	LOC_Os05g39230.1	2959	TTCTC	5	6
Chr3	11524380	LOC_Os03g20370.1	877	TTCTT	14	21
Chr8	5426329	LOC_Os08g09350.1	346	AGCTC	3	6
Chr8	5425453	LOC_Os08g09350.1	609	TGCAC	3	7
Chr8	5425411	LOC_Os08g09350.1	651	GTCAG	3	7
Chr3	16303521	LOC_Os03g28330.3	1454	TTCAC	23	35
Chr9	20374791	LOC_Os09g34970.1	414	ACCTC	4	9
Chr9	20372765	LOC_Os09g34970.1	853	TTCAT	5	11
Chr1	26636036	LOC_Os01g46750.1	1803	TTCCT	11	22
Chr1	26636911	LOC_Os01g46750.1	2311	CCCCT	6	11
Chr1	2773906	LOC_Os01g05800.2	1737	TACAA	15	34
Chr1	6448360	LOC_Os01g11900.1	3717	GACTC	4	6
Chr1	6448362	LOC_Os01g11900.1	3719	CTCTT	3	6
Chr1	6448422	LOC_Os01g11900.1	3779	GCCTA	4	6
Chr1	6448461	LOC_Os01g11900.1	3818	TTCAG	3	6
Chr1	6448508	LOC_Os01g11900.1	3865	ATCTT	4	6
Chr1	6448512	LOC_Os01g11900.1	3869	TTCAA	4	6
Chr1	6448652	LOC_Os01g11900.1	4009	TTCAA	5	6
Chr1	6448673	LOC_Os01g11900.1	4030	ATCTT	4	6
Chr1	6448680	LOC_Os01g11900.1	4037	TTCTT	4	6
Chr1	6448683	LOC_Os01g11900.1	4040	TTCAA	4	6
Chr1	6448713	LOC_Os01g11900.1	4070	TTCTG	4	6
Chr1	6448879	LOC_Os01g11900.1	4236	TACAG	3	6
Chr1	6450048	LOC_Os01g11900.1	4458	GACTA	3	6
Chr1	6450070	LOC_Os01g11900.1	4480	GACTT	4	6
Chr1	6450111	LOC_Os01g11900.1	4521	CTCCA	3	6
Chr1	6450281	LOC_Os01g11900.1	4600	TACCC	4	6
Chr1	6450290	LOC_Os01g11900.1	4609	CTCTT	3	6
Chr1	6450293	LOC_Os01g11900.1	4612	TTCAG	3	6
Chr1	6450711	LOC_Os01g11900.1	4787	AGCTG	3	6
Chr1	6450735	LOC_Os01g11900.1	4811	TGCAT	4	6
Chr1	6451555	LOC_Os01g11900.1	4949	TTCAA	3	7
Chr1	6451595	LOC_Os01g11900.1	4989	ATCAT	4	7
Chr1	6451633	LOC_Os01g11900.1	5027	GACAG	3	7
Chr1	6451789	LOC_Os01g11900.1	5183	GGCTT	4	7
Chr1	6451806	LOC_Os01g11900.1	5200	CTCCT	4	8
Chr1	6452000	LOC_Os01g11900.1	5290	ATCCA	4	8
Chr1	6452001	LOC_Os01g11900.1	5291	TCCAC	4	8
Chr1	6452142	LOC_Os01g11900.1	5346	CTCTC	4	8
Chr1	6452258	LOC_Os01g11900.1	5378	ATCAA	5	8
Chr1	6452337	LOC_Os01g11900.1	5457	AACAG	4	9
Chr1	6452825	LOC_Os01g11900.1	5600	CCCGA	5	12
Chr1	6452893	LOC_Os01g11900.1	5668	TTCCG	6	12
Chr1	6455368	LOC_Os01g11900.1	5766	CCCAG	5	12
Chr1	6455373	LOC_Os01g11900.1	5771	ACCAC	5	12
Chr1	6455390	LOC_Os01g11900.1	5788	TCCAC	5	12
Chr1	6455556	LOC_Os01g11900.1	5954	GCCGT	7	12
Chr1	6455614	LOC_Os01g11900.1	6012	GCCAC	5	12
Chr1	6455660	LOC_Os01g11900.1	6058	ATCAT	7	12
Chr1	6455768	LOC_Os01g11900.1	6166	TTCAT	5	12
Chr1	6455782	LOC_Os01g11900.1	6180	ACCGA	5	11
Chr1	6455813	LOC_Os01g11900.1	6211	TTCAA	8	11
Chr1	6455826	LOC_Os01g11900.1	6224	TTCAT	5	11
Chr4	9094581	LOC_Os04g16722.1	507	GTCAA	99	157
Chr4	9094584	LOC_Os04g16722.1	510	AACTT	100	157
Chr4	9094587	LOC_Os04g16722.1	513	TTCTT	121	157
Chr4	9094594	LOC_Os04g16722.1	520	CTCGG	99	158
Chr4	9094605	LOC_Os04g16722.1	531	AACAA	91	161
Chr4	9094617	LOC_Os04g16722.1	543	ATCTG	129	161
Chr4	9094632	LOC_Os04g16722.1	558	ATCGG	111	162
Chr1	41086806	LOC_Os01g70980.1	290	CTCAG	21	51
Chr1	41086229	LOC_Os01g70980.1	713	TTCTT	24	56
Chr1	41086199	LOC_Os01g70980.1	743	TACAC	29	56
Chr3	4816533	LOC_Os03g09220.2	979	ATCAC	3	6
Chr3	4816581	LOC_Os03g09220.2	1027	GACTC	3	7
Chr3	4816592	LOC_Os03g09220.2	1038	TTCAG	3	7
Chr3	4817538	LOC_Os03g09220.2	1265	CTCAT	3	7
Chr3	4819428	LOC_Os03g09220.2	1522	CACTT	3	7
Chr3	4819781	LOC_Os03g09220.2	1686	CACAA	3	7
Chr3	4819820	LOC_Os03g09220.2	1725	AACAG	3	7
Chr3	4819877	LOC_Os03g09220.2	1782	ATCAT	3	7
Chr3	4820153	LOC_Os03g09220.2	1951	TCCGT	3	7
Chr3	4820214	LOC_Os03g09220.2	2012	CTCCT	3	7
Chr3	32930562	LOC_Os03g57790.1	656	GCCGA	57	126
Chr3	32930547	LOC_Os03g57790.1	671	GACAT	51	126
Chr2	4936762	LOC_Os02g09590.1	496	TTCAG	37	87
Chr3	9558869	LOC_Os03g17180.1	3771	CTCAC	5	7
Chr3	9558493	LOC_Os03g17180.1	4147	TTCTG	3	7
Chr2	31527455	LOC_Os02g51470.1	536	CACCG	69	126
Chr6	30123364	LOC_Os06g49790.1	546	ATCAC	3	7
Chr6	30124714	LOC_Os06g49790.1	672	CCCAT	3	7
Chr6	30125401	LOC_Os06g49790.1	840	TGCAA	4	8
Chr6	30125673	LOC_Os06g49790.1	1039	TTCAC	6	9
Chr6	30125983	LOC_Os06g49790.1	1145	TGCAC	5	10
Chr6	30126710	LOC_Os06g49790.1	1308	GACTT	5	10
Chr6	30127270	LOC_Os06g49790.1	1546	CTCAC	5	11
Chr1	18128086	LOC_Os01g33000.1	1139	AACCG	3	6
Chr1	18128547	LOC_Os01g33000.1	1600	GACTG	3	7
Chr1	18128694	LOC_Os01g33000.1	1747	AACAC	3	7
Chr1	40648383	LOC_Os01g70210.1	1164	GCCAC	3	6
Chr11	13978692	LOC_Os11g24510.1	676	CTCAG	7	10
Chr11	13972689	LOC_Os11g24510.1	1305	CACTC	6	12
Chr11	13971954	LOC_Os11g24510.1	1486	ATCAC	6	12
Chr3	11714883	LOC_Os03g20700.2	1802	ATCAC	15	29
Chr8	3733295	LOC_Os08g06630.1	855	GACCA	5	11
Chr8	3733296	LOC_Os08g06630.1	856	ACCAA	5	11
Chr8	3733844	LOC_Os08g06630.1	1071	TTCGC	6	12
Chr8	3733889	LOC_Os08g06630.1	1116	GTCGT	8	12
Chr8	3733894	LOC_Os08g06630.1	1121	TTCTT	7	12
Chr8	3733913	LOC_Os08g06630.1	1140	AACAA	5	12
Chr8	3733986	LOC_Os08g06630.1	1213	CTCAT	8	12
Chr8	3733990	LOC_Os08g06630.1	1217	TTCAG	5	12
Chr8	3734184	LOC_Os08g06630.1	1273	GGCTT	5	12
Chr8	3734352	LOC_Os08g06630.1	1320	TTCAA	5	12
Chr8	3734358	LOC_Os08g06630.1	1326	AGCAT	7	12
Chr8	3734371	LOC_Os08g06630.1	1339	AACTC	5	12
Chr8	3734373	LOC_Os08g06630.1	1341	CTCAA	5	12
Chr8	3734379	LOC_Os08g06630.1	1347	AACAT	5	12
Chr8	3734423	LOC_Os08g06630.1	1391	TTCGT	5	12
Chr8	3734463	LOC_Os08g06630.1	1431	TCCAA	5	12
Chr8	3734828	LOC_Os08g06630.1	1481	TACTC	6	12
Chr8	3735119	LOC_Os08g06630.1	1576	TACAT	7	12
Chr8	3735470	LOC_Os08g06630.1	1662	CTCAA	7	14
Chr8	3735511	LOC_Os08g06630.1	1703	ATCAT	8	14
Chr8	3735536	LOC_Os08g06630.1	1728	TACAT	6	14
Chr8	3735773	LOC_Os08g06630.1	1787	GACTC	6	14
Chr8	3735825	LOC_Os08g06630.1	1839	GGCAT	7	14
Chr8	3735874	LOC_Os08g06630.1	1888	TCCAC	7	14
Chr8	3736067	LOC_Os08g06630.1	2081	TACAA	6	13
Chr2	22602135	LOC_Os02g37420.1	1191	GTCCA	4	6
Chr5	1000962	LOC_Os05g02780.1	641	GGCTT	49	99
Chr10	23151731	LOC_Os10g42950.1	801	ACCAC	5	8
Chr10	23149058	LOC_Os10g42950.1	1481	ACCCC	4	8
Chr10	23149057	LOC_Os10g42950.1	1482	CCCCG	4	8
Chr2	26488365	LOC_Os02g43860.1	394	TTCTT	4	9
Chr2	26488498	LOC_Os02g43860.1	527	CACTC	4	9
Chr2	26488571	LOC_Os02g43860.1	600	TTCCT	9	11
Chr2	26488589	LOC_Os02g43860.1	618	TTCTT	5	11
Chr2	26488747	LOC_Os02g43860.1	776	TACAT	6	11
Chr2	26489007	LOC_Os02g43860.1	836	ATCAA	6	11
[truncated: 35,407 more rows]
