# Supplementary material for: Transfer learning enables identification of multiple types of RNA modifications using nanopore direct RNA sequencing
Source: Nat Commun. 2024 May 14;15:4049. doi: 10.1038/s41467-024-48437-4 (PMC11094168; doi:10.1038/s41467-024-48437-4)
Supplement: Supplementary file 6 — Supplementary Data 3 [file 41467_2024_48437_MOESM6_ESM.xlsx]

## Sheet: Supplementary Data 3
Supplementary Data 3: Genes with differential m6A-modified rates detected by TandemMod in rice sample with NaCl treatment as compared to control.
chromosome	chromosome site	transcript	transcript site	motif	CK m6A count	CK A count	CK m6A ratio	NaCl m6A count	NaCl A count	NaCl m6A ratio	p-value	regulation
Chr12	10080972	LOC_Os12g17600.1	587	ACAGA	2897	11502	0.251869	620	3400	0.182353	9.39368e-12	down
Chr12	11263069	LOC_Os12g19381.1	396	CCACA	2159	8725	0.24745	634	3547	0.178743	2.05044e-11	down
Chr7	22488513	LOC_Os07g37550.1	941	GCACA	343	1176	0.291667	55	419	0.131265	5.8595e-08	down
Chr6	149675	LOC_Os06g01210.1	572	GCAAG	444	2062	0.215325	52	461	0.112798	1.11456e-05	down
Chr5	606666	LOC_Os05g02070.3	640	GGATG	234	711	0.329114	330	1532	0.215405	1.41312e-05	down
Chr3	15622648	LOC_Os03g27260.1	584	CTAAG	20	86	0.232558	1	88	0.0113636	3.14649e-05	down
Chr4	30601743	LOC_Os04g51630.1	596	GCAAA	27	119	0.226891	3	98	0.0306122	0.000126764	down
Chr4	32793571	LOC_Os04g55159.1	599	ACAGC	45	200	0.225	5	108	0.0462963	0.000239771	down
Chr3	6625475	LOC_Os03g12510.1	378	GAAGG	42	107	0.392523	2	46	0.0434783	0.000241742	down
Chr4	24308159	LOC_Os04g40950.1	904	TCAAG	69	336	0.205357	23	275	0.0836364	0.000267871	down
Chr9	8980	LOC_Os09g01000.1	2597	AGACC	267	1047	0.255014	24	202	0.118812	0.000436339	down
Chr2	825944	LOC_Os02g02400.3	1413	GCAGA	8	37	0.216216	0	65	0	0.000526117	down
Chr10	6370671	LOC_Os10g11500.1	570	GTACA	44	139	0.316547	2	51	0.0392157	0.000603735	down
Chr5	24132769	LOC_Os05g41210.1	689	GTACC	36	136	0.264706	10	131	0.0763359	0.00063957	down
Chr3	5874398	LOC_Os03g11410.1	1758	ACATG	18	53	0.339623	3	64	0.046875	0.00067301	down
Chr3	7093965	LOC_Os03g13140.1	901	AAATA	18	76	0.236842	0	47	0	0.000732483	down
Chr1	27668787	LOC_Os01g48280.1	727	AAACT	31	72	0.430556	5	58	0.0862069	0.000799431	down
Chr3	22381574	LOC_Os03g40270.1	1303	AGATT	46	149	0.308725	18	155	0.116129	0.000897076	down
Chr2	16442157	LOC_Os02g27760.1	469	GAAGG	46	158	0.291139	11	117	0.0940171	0.00092677	down
Chr7	4574562	LOC_Os07g08840.1	492	TCAAA	45	219	0.205479	28	320	0.0875	0.00095899	down
Chr5	23748885	LOC_Os05g40420.1	1784	ACAGC	9	33	0.272727	0	44	0	0.000969633	down
Chr2	1116172	LOC_Os02g02890.1	114	CGAGG	109	630	0.173016	116	411	0.282238	0.00101455	up
Chr8	27880882	LOC_Os08g44290.1	834	CGATA	32	118	0.271186	4	73	0.0547945	0.0010698	down
Chr3	28819330	LOC_Os03g50480.2	1518	CCAAG	7	20	0.35	0	39	0	0.00114027	down
Chr7	23358831	LOC_Os07g38960.1	853	GCACC	244	988	0.246964	58	387	0.149871	0.00119715	down
Chr3	5423546	LOC_Os03g10620.2	1308	GCAGC	0	40	0	6	16	0.375	0.00121372	up
Chr7	5099342	LOC_Os07g09600.1	1130	CTACC	13	48	0.270833	1	53	0.0188679	0.00125836	down
Chr12	4462219	LOC_Os12g08730.1	793	GCAAG	89	392	0.227041	7	103	0.0679612	0.00141635	down
Chr3	35285183	LOC_Os03g62280.1	186	ATAAA	12	45	0.266667	0	38	0	0.00142445	down
Chr8	1528045	LOC_Os08g03290.2	927	ACAGT	9	31	0.290323	2	69	0.0289855	0.0015679	down
Chr9	5059	LOC_Os09g00999.1	2186	ACAGG	265	724	0.366022	38	188	0.202128	0.00157216	down
Chr1	26533289	LOC_Os01g46610.1	1552	CCAAG	50	108	0.462963	27	139	0.194245	0.00162418	down
Chr5	24379666	LOC_Os05g41640.2	1423	TGATG	113	560	0.201786	32	305	0.104918	0.00164355	down
Chr3	4102587	LOC_Os03g08020.1	1252	TGAGG	58	213	0.2723	47	339	0.138643	0.00170131	down
Chr9	16330176	LOC_Os09g26880.1	2080	GAACG	10	27	0.37037	0	29	0	0.00174594	down
Chr3	20384215	LOC_Os03g36750.1	775	CAACC	18	86	0.209302	0	42	0	0.00180252	down
Chr1	32000343	LOC_Os01g55540.1	1359	TAAGG	0	54	0	7	34	0.205882	0.00203455	up
Chr7	15409142	LOC_Os07g26690.1	815	CCAGG	26	305	0.0852459	32	155	0.206452	0.00209383	up
Chr10	16184736	LOC_Os10g31000.1	871	TGAAA	0	51	0	6	25	0.24	0.00210269	up
Chr8	20812643	LOC_Os08g33370.1	1137	AGATA	38	147	0.258503	7	94	0.0744681	0.00211701	down
Chr7	4265542	LOC_Os07g08330.1	1467	TTATG	17	54	0.314815	9	109	0.0825688	0.00222062	down
Chr12	2460660	LOC_Os12g05430.1	699	AAAAC	12	41	0.292683	1	46	0.0217391	0.00229099	down
Chr6	2806911	LOC_Os06g06090.1	1447	AAATA	9	28	0.321429	0	35	0	0.0022912	down
Chr6	27877913	LOC_Os06g46000.1	1432	GGAGG	11	49	0.22449	0	43	0	0.00232381	down
Chr2	20166364	LOC_Os02g33820.1	305	CAAGA	4	86	0.0465116	7	19	0.368421	0.00238828	up
Chr3	30182106	LOC_Os03g52630.2	1487	CGATA	5	10	0.5	0	30	0	0.00245793	down
Chr4	33123753	LOC_Os04g55650.1	1347	TAAGG	45	126	0.357143	13	101	0.128713	0.00249157	down
Chr12	11278194	LOC_Os12g19381.1	910	GCACC	747	2337	0.319641	579	1488	0.389113	0.00249465	up
Chr6	2457974	LOC_Os06g05440.1	276	TTAGC	3	62	0.0483871	6	12	0.5	0.00267715	up
Chr3	12531911	LOC_Os03g21900.1	849	AAATT	16	66	0.242424	0	34	0	0.00291135	down
Chr3	12543058	LOC_Os03g21940.1	574	TGAGG	20	223	0.0896861	30	131	0.229008	0.00304377	up
Chr2	8876278	LOC_Os02g15750.1	1788	CTAAA	26	86	0.302326	6	77	0.0779221	0.00307242	down
Chr5	4566819	LOC_Os05g08370.1	2646	AGAGG	0	46	0	6	25	0.24	0.00310544	up
Chr5	6651432	LOC_Os05g11710.1	542	GCACA	20	97	0.206186	3	79	0.0379747	0.00313094	down
Chr11	306774	LOC_Os11g01530.1	679	AGAGG	1	73	0.0136986	4	12	0.333333	0.00316383	up
Chr12	320841	LOC_Os12g01530.2	1091	GTAGG	3	87	0.0344828	7	25	0.28	0.00319352	up
Chr3	28818649	LOC_Os03g50480.1	1339	TGATC	0	52	0	6	29	0.206897	0.0032143	up
Chr7	663112	LOC_Os07g02090.1	2227	TAAAG	6	11	0.545455	0	23	0	0.00322428	down
Chr3	30303248	LOC_Os03g52840.3	1357	TCAAG	6	26	0.230769	0	47	0	0.00326012	down
Chr6	16652951	LOC_Os06g29180.1	1363	CTATT	15	64	0.234375	2	67	0.0298507	0.00334129	down
Chr2	7497603	LOC_Os02g13840.1	1884	ACATT	13	46	0.282609	1	43	0.0232558	0.00335187	down
Chr2	21123695	LOC_Os02g35170.1	674	TCAAC	15	36	0.416667	0	22	0	0.00336806	down
Chr4	18561591	LOC_Os04g31070.1	726	CAATA	7	25	0.28	0	36	0	0.00347195	down
Chr1	32148530	LOC_Os01g55830.1	781	GCACT	99	471	0.210191	60	478	0.125523	0.00350054	down
Chr7	12544436	LOC_Os07g22350.1	1993	AGATG	12	44	0.272727	0	31	0	0.00356081	down
Chr2	3340472	LOC_Os02g06640.1	1629	TAAGT	11	166	0.0662651	13	54	0.240741	0.00356717	up
Chr12	22429496	LOC_Os12g36640.2	788	TTAAT	4	50	0.08	11	23	0.478261	0.00359708	up
Chr2	20868989	LOC_Os02g34810.1	1175	CCAGT	4	84	0.047619	11	41	0.268293	0.0036178	up
Chr6	3867921	LOC_Os06g07969.1	274	GTACG	33	143	0.230769	6	93	0.0645161	0.00364148	down
Chr10	17051809	LOC_Os10g32550.1	1391	GCAAA	8	27	0.296296	1	47	0.0212766	0.00365181	down
Chr5	19607984	LOC_Os05g33380.1	510	CAATC	13	48	0.270833	0	31	0	0.00372907	down
Chr5	13610881	LOC_Os05g23720.1	1636	ACATA	20	73	0.273973	4	68	0.0588235	0.00376884	down
Chr10	23100631	LOC_Os10g42840.1	566	CCAAA	13	55	0.236364	1	49	0.0204082	0.0038204	down
Chr9	22694716	LOC_Os09g39500.1	611	GTATG	23	88	0.261364	3	60	0.05	0.00385846	down
Chr2	1640259	LOC_Os02g03860.1	438	TTACA	43	112	0.383929	14	95	0.147368	0.00386962	down
Chr10	20895173	LOC_Os10g39150.1	918	CTAAA	9	43	0.209302	0	42	0	0.00387803	down
Chr8	27973364	LOC_Os08g44480.1	174	GCAAG	52	168	0.309524	17	131	0.129771	0.00402259	down
Chr2	5921369	LOC_Os02g11050.1	479	CCAGA	15	46	0.326087	0	27	0	0.00404008	down
Chr5	25622279	LOC_Os05g44050.1	468	CCATC	0	34	0	9	35	0.257143	0.00417505	up
Chr1	5478639	LOC_Os01g10400.2	164	GCAAC	238	1113	0.213836	76	532	0.142857	0.00417675	down
Chr8	23579660	LOC_Os08g37320.1	593	CAAAG	16	70	0.228571	2	64	0.03125	0.00418742	down
Chr8	27093106	LOC_Os08g42850.1	902	ATATA	1	26	0.0384615	7	11	0.636364	0.00418925	up
Chr4	22835936	LOC_Os04g38410.1	1549	GGATG	127	633	0.200632	39	340	0.114706	0.00422663	down
Chr12	27094860	LOC_Os12g43630.1	1270	ACACG	10	41	0.243902	0	37	0	0.0043137	down
Chr10	19171897	LOC_Os10g35870.1	892	GGACC	34	55	0.618182	8	44	0.181818	0.00432468	down
Chr12	23252925	LOC_Os12g37840.1	2408	CCAAG	7	20	0.35	0	28	0	0.00437609	down
Chr2	25432448	LOC_Os02g42290.1	1172	ACATG	33	92	0.358696	4	48	0.0833333	0.00445602	down
Chr1	26782412	LOC_Os01g46926.1	492	AAACC	31	100	0.31	6	69	0.0869565	0.00455284	down
Chr1	12655043	LOC_Os01g22520.1	1876	ATATG	10	41	0.243902	0	35	0	0.00467743	down
Chr7	26882799	LOC_Os07g45060.1	350	TCAAA	15	59	0.254237	1	44	0.0227273	0.00472435	down
Chr9	22649428	LOC_Os09g39390.1	342	CCACC	0	64	0	3	11	0.272727	0.00478469	up
Chr12	7991317	LOC_Os12g14070.1	1960	CAAAG	12	32	0.375	1	33	0.030303	0.00482868	down
Chr10	4641148	LOC_Os10g08550.5	981	ACAAG	9	37	0.243243	1	54	0.0185185	0.00488844	down
Chr8	11888031	LOC_Os08g19850.1	2355	TGATG	5	15	0.333333	0	34	0	0.00490244	down
Chr6	1674665	LOC_Os06g04070.1	2742	TGACC	16	55	0.290909	1	39	0.025641	0.00492042	down
Chr6	24070299	LOC_Os06g40415.1	405	CCAGG	11	33	0.333333	0	26	0	0.0050219	down
Chr3	34450529	LOC_Os03g60620.1	2149	CCAGT	5	16	0.3125	1	55	0.0181818	0.00503517	down
Chr9	15961520	LOC_Os09g26420.1	684	GCAAG	41	194	0.21134	4	76	0.0526316	0.00506152	down
Chr8	13479011	LOC_Os08g22354.2	2203	GAACC	8	15	0.533333	3	42	0.0714286	0.00510053	down
Chr4	32847906	LOC_Os04g55230.1	5130	CAAGA	11	36	0.305556	0	29	0	0.00510189	down
Chr2	29825001	LOC_Os02g48720.1	1498	GCAAA	44	190	0.231579	17	172	0.0988372	0.00510706	down
Chr2	24985784	LOC_Os02g41650.1	2103	CAACC	10	49	0.204082	0	40	0	0.00512276	down
Chr10	22939216	LOC_Os10g42540.1	262	TCAAC	17	75	0.226667	2	59	0.0338983	0.00518697	down
Chr7	18684666	LOC_Os07g31490.2	186	ACATG	15	56	0.267857	1	40	0.025	0.00519945	down
Chr7	3590632	LOC_Os07g07240.1	401	CCAAA	11	36	0.305556	0	28	0	0.0052104	down
Chr4	34831169	LOC_Os04g58580.1	1201	CAAAT	10	42	0.238095	0	34	0	0.00527511	down
Chr3	11718862	LOC_Os03g20700.1	4552	ACATG	24	87	0.275862	4	66	0.0606061	0.00527727	down
Chr9	18611495	LOC_Os09g30486.1	1063	AGAGA	9	14	0.642857	0	16	0	0.00530703	down
Chr8	2149385	LOC_Os08g04390.2	666	CCACA	0	41	0	6	26	0.230769	0.00532332	up
Chr10	16036507	LOC_Os10g30790.2	1725	GAAGG	6	11	0.545455	0	20	0	0.00532351	down
Chr4	22938882	LOC_Os04g38600.1	1551	GCACG	35	147	0.238095	10	116	0.0862069	0.00541227	down
Chr4	24917628	LOC_Os04g42090.5	1635	GCAAC	5	21	0.238095	0	44	0	0.00543501	down
Chr3	34168561	LOC_Os03g60090.1	1769	CTAGA	22	95	0.231579	7	102	0.0686275	0.00551246	down
Chr3	1719417	LOC_Os03g03820.1	1079	AAAAA	8	28	0.285714	0	32	0	0.00551658	down
Chr7	24317959	LOC_Os07g40580.1	749	ACAAA	49	147	0.333333	18	126	0.142857	0.0055181	down
Chr3	3340104	LOC_Os03g06620.1	583	ACATT	11	47	0.234043	1	48	0.0208333	0.0055797	down
Chr8	21171362	LOC_Os08g33820.1	1134	AAACT	229	955	0.239791	65	411	0.158151	0.00558925	down
Chr3	5277068	LOC_Os03g10340.1	970	TGAAT	44	197	0.22335	18	185	0.0972973	0.00567107	down
Chr3	959372	LOC_Os03g02590.2	525	TTACA	18	74	0.243243	2	54	0.037037	0.00568018	down
Chr1	27745898	LOC_Os01g48420.1	746	TGAGG	34	132	0.257576	8	93	0.0860215	0.00569211	down
Chr1	9658260	LOC_Os01g16890.1	548	AAAGT	37	158	0.234177	10	119	0.0840336	0.00575819	down
Chr3	10465345	LOC_Os03g18690.1	1097	GCAAC	8	25	0.32	0	28	0	0.00577021	down
Chr3	13587018	LOC_Os03g23950.1	2980	GGAGC	6	26	0.230769	0	40	0	0.00580004	down
Chr7	16769296	LOC_Os07g28644.1	358	GCAAA	11	47	0.234043	0	35	0	0.00583094	down
Chr6	7650183	LOC_Os06g13810.1	1502	TAACT	11	48	0.229167	0	36	0	0.00584692	down
Chr2	4143387	LOC_Os02g07910.2	509	GTACG	25	118	0.211864	2	60	0.0333333	0.00586189	down
Chr6	24229193	LOC_Os06g40640.2	1482	TAATA	2	31	0.0645161	7	11	0.636364	0.00601375	up
Chr7	22316714	LOC_Os07g37240.1	851	GCAAG	402	1336	0.300898	116	531	0.218456	0.0061824	down
Chr7	23799726	LOC_Os07g39710.1	529	TGAAG	14	55	0.254545	2	53	0.0377358	0.00643636	down
Chr3	9440281	LOC_Os03g16980.3	1613	CCAAG	4	11	0.363636	0	34	0	0.00644245	down
Chr11	28935388	LOC_Os11g47970.1	484	ACATC	216	1029	0.209913	8	100	0.08	0.00648343	down
Chr2	26814792	LOC_Os02g44320.1	237	GCAAG	137	626	0.21885	17	159	0.106918	0.00656753	down
Chr1	25704988	LOC_Os01g45274.1	1134	CTATG	139	589	0.235993	15	137	0.109489	0.00662387	down
Chr7	29005326	LOC_Os07g48490.4	640	ACAAG	4	18	0.222222	0	51	0	0.00672069	down
Chr3	14851354	LOC_Os03g25940.4	1107	CCAAG	12	41	0.292683	4	67	0.0597015	0.00672427	down
Chr3	16303141	LOC_Os03g28330.1	1525	TCATG	14	128	0.109375	9	21	0.428571	0.00675278	up
Chr7	20313891	LOC_Os07g34006.1	1461	TGACT	7	26	0.269231	1	47	0.0212766	0.00680701	down
Chr3	7226793	LOC_Os03g13380.1	1792	GCACT	12	48	0.25	0	32	0	0.0068389	down
Chr8	1720511	LOC_Os08g03640.1	1147	GAAGT	59	276	0.213768	33	290	0.113793	0.006883	down
Chr1	17349966	LOC_Os01g31690.1	539	TTAAG	184	841	0.218787	26	216	0.12037	0.00691023	down
Chr5	27846271	LOC_Os05g48590.1	1190	TCAGG	0	25	0	6	16	0.375	0.00694878	up
Chr7	27944109	LOC_Os07g46750.1	977	CAAAG	34	160	0.2125	9	119	0.0756303	0.00710837	down
Chr3	27834297	LOC_Os03g48850.1	3500	TGAAG	11	16	0.6875	0	14	0	0.00713785	down
Chr1	4872543	LOC_Os01g09540.1	944	AGAGG	1	48	0.0208333	7	27	0.259259	0.00714337	up
Chr4	31001698	LOC_Os04g52180.1	568	TAACC	16	74	0.216216	3	69	0.0434783	0.00723396	down
Chr7	14534102	LOC_Os07g25430.1	559	GCAAA	152	675	0.225185	46	330	0.139394	0.00729192	down
Chr3	6755091	LOC_Os03g12670.1	703	GCACG	8	32	0.25	0	32	0	0.00730411	down
Chr7	29585450	LOC_Os07g49400.1	533	ACACA	32	159	0.201258	3	70	0.0428571	0.00731715	down
Chr3	29316532	LOC_Os03g51250.1	1424	CAATG	5	15	0.333333	0	30	0	0.00731749	down
Chr3	17348485	LOC_Os03g30430.1	272	GCACC	51	200	0.255	14	127	0.110236	0.00734424	down
Chr3	2853136	LOC_Os03g05730.1	2167	CAAAT	10	37	0.27027	1	46	0.0217391	0.00755439	down
Chr4	33169367	LOC_Os04g55720.1	1600	TCACT	5	17	0.294118	0	33	0	0.00756994	down
Chr1	32371607	LOC_Os01g56200.1	2697	TCAGG	0	18	0	6	11	0.545455	0.00762463	up
Chr5	719721	LOC_Os05g02260.1	1186	GCAAA	8	37	0.216216	0	36	0	0.00764244	down
Chr4	13155426	LOC_Os04g23140.1	1328	ACAAA	12	39	0.307692	2	49	0.0408163	0.00766897	down
Chr9	8998	LOC_Os09g01000.1	2615	TTAGT	190	1047	0.181471	58	202	0.287129	0.00771476	up
Chr5	721038	LOC_Os05g02260.1	831	GTACC	0	33	0	6	23	0.26087	0.0077271	up
Chr3	30099733	LOC_Os03g52460.1	1729	AGATG	9	29	0.310345	0	27	0	0.00788511	down
Chr8	5751450	LOC_Os08g09940.1	1216	GGAAG	7	33	0.212121	1	56	0.0178571	0.00788532	down
Chr5	13064917	LOC_Os05g22940.1	7086	CAATA	5	24	0.208333	0	44	0	0.00790628	down
Chr12	6799655	LOC_Os12g12360.1	1844	GGAAG	13	52	0.25	1	41	0.0243902	0.00791264	down
Chr2	28704126	LOC_Os02g47020.1	1541	GGATG	112	431	0.259861	38	250	0.152	0.0079551	down
Chr1	4740936	LOC_Os01g09320.1	1477	CAAAG	9	22	0.409091	0	20	0	0.00796536	down
Chr7	27633020	LOC_Os07g46330.1	1014	ACAGG	0	24	0	6	16	0.375	0.00796567	up
Chr3	33961849	LOC_Os03g59640.1	2552	TAAAG	1	25	0.04	11	23	0.478261	0.00803163	up
Chr5	6699911	LOC_Os05g11780.1	965	GTACA	16	76	0.210526	4	84	0.047619	0.00803342	down
Chr5	23483565	LOC_Os05g39960.1	472	CTAAA	43	207	0.207729	10	125	0.08	0.00808914	down
Chr3	30516157	LOC_Os03g53190.2	539	GCAGC	6	25	0.24	0	35	0	0.00810358	down
Chr10	14559622	LOC_Os10g28050.1	664	CCAAG	1	35	0.0285714	5	11	0.454545	0.00811729	up
Chr12	733238	LOC_Os12g02310.1	261	CAAAG	84	402	0.208955	8	100	0.08	0.00815192	down
Chr3	599271	LOC_Os03g01960.1	352	CCAAG	0	45	0	4	17	0.235294	0.0083042	up
Chr2	4135281	LOC_Os02g07890.2	379	GCAAG	30	128	0.234375	9	112	0.0803571	0.00831106	down
Chr4	24999102	LOC_Os04g42250.4	1537	GCAGA	5	14	0.357143	0	27	0	0.00848292	down
Chr1	27275443	LOC_Os01g47690.1	1119	CTACA	14	42	0.333333	3	47	0.0638298	0.00848328	down
Chr2	34353148	LOC_Os02g56130.1	743	CCAAG	8	23	0.347826	1	37	0.027027	0.00852171	down
Chr3	21665368	LOC_Os03g38980.1	2165	AAAGA	9	24	0.375	0	21	0	0.00857028	down
Chr12	25645392	LOC_Os12g41390.1	1595	ATAAC	6	14	0.428571	0	21	0	0.00862025	down
Chr2	23528602	LOC_Os02g38920.1	359	GAAGG	62	267	0.23221	16	150	0.106667	0.00867779	down
Chr3	4808600	LOC_Os03g09210.1	637	CCAAG	18	52	0.346154	2	38	0.0526316	0.00883296	down
Chr11	24171032	LOC_Os11g40510.1	1697	TGATG	15	50	0.3	0	25	0	0.00887372	down
Chr12	26662498	LOC_Os12g42884.1	2233	CGACA	8	29	0.275862	4	77	0.0519481	0.00891348	down
Chr11	15422942	LOC_Os11g26850.2	33	CTACC	3	86	0.0348837	5	18	0.277778	0.00891485	up
Chr4	34694554	LOC_Os04g58280.2	2159	GCAGC	25	119	0.210084	0	32	0	0.00910947	down
Chr11	3080041	LOC_Os11g06390.6	570	CCAGA	0	42	0	5	24	0.208333	0.00912103	up
Chr3	28855875	LOC_Os03g50540.1	2509	AGAGC	7	29	0.241379	1	48	0.0208333	0.00912833	down
Chr2	23913004	LOC_Os02g39630.1	491	TCATG	5	63	0.0793651	16	51	0.313725	0.00923705	up
Chr4	27509728	LOC_Os04g46390.2	1364	ACAGT	6	27	0.222222	0	36	0	0.00923917	down
Chr2	23654169	LOC_Os02g39160.1	2137	CCAAG	9	36	0.25	0	30	0	0.00926666	down
Chr3	35827479	LOC_Os03g63410.1	1052	AAAAG	5	19	0.263158	0	34	0	0.00927606	down
Chr4	19601517	LOC_Os04g32560.2	3171	GCACT	8	30	0.266667	1	46	0.0217391	0.0092879	down
Chr12	14900352	LOC_Os12g25710.1	947	GAAAA	0	32	0	4	12	0.333333	0.00935348	up
Chr11	20385259	LOC_Os11g34790.1	1736	GTATG	10	27	0.37037	0	23	0	0.00936758	down
Chr1	12654188	LOC_Os01g22510.1	928	CAAGA	1	25	0.04	8	16	0.5	0.00940129	up
Chr9	19568812	LOC_Os09g32810.2	1068	TAATG	11	25	0.44	1	25	0.04	0.00949322	down
Chr3	31758469	LOC_Os03g55776.1	511	ATATA	14	57	0.245614	0	27	0	0.00952368	down
Chr7	27665709	LOC_Os07g46370.1	3858	CGAGG	6	24	0.25	0	32	0	0.00965888	down
Chr6	21008004	LOC_Os06g35970.1	260	AGATC	1	55	0.0181818	5	20	0.25	0.00971337	up
Chr5	26465336	LOC_Os05g45660.2	905	GAAGG	16	57	0.280702	0	25	0	0.00973808	down
Chr5	188321	LOC_Os05g01270.1	994	CAAGA	14	177	0.079096	21	102	0.205882	0.0097451	up
Chr2	35081268	LOC_Os02g57260.1	1660	GCACT	23	107	0.214953	4	74	0.0540541	0.00985642	down
Chr5	542902	LOC_Os05g01950.1	747	TGATA	4	82	0.0487805	6	20	0.3	0.00993408	up
Chr5	7936245	LOC_Os05g14170.1	3372	CAACG	6	26	0.230769	0	34	0	0.00997363	down
Chr3	4348959	LOC_Os03g08470.1	1363	CAAAT	24	107	0.224299	1	41	0.0243902	0.0100651	down
Chr3	9073332	LOC_Os03g16440.1	2503	TCATG	5	13	0.384615	0	24	0	0.0100721	down
Chr4	24267561	LOC_Os04g40874.1	2068	AGACA	11	31	0.354839	1	30	0.0333333	0.0100971	down
Chr1	10749416	LOC_Os01g19020.1	608	CCATG	0	44	0	4	18	0.222222	0.0101496	up
Chr1	31585681	LOC_Os01g54920.1	909	GCATT	9	42	0.214286	0	33	0	0.0102923	down
Chr4	34492505	LOC_Os04g57890.1	2429	AGACG	4	13	0.307692	0	33	0	0.0103343	down
Chr9	3975485	LOC_Os09g07830.1	1567	ATAAT	7	22	0.318182	0	28	0	0.0103819	down
Chr5	4665515	LOC_Os05g08554.1	425	TGAAT	9	117	0.0769231	14	56	0.25	0.0103966	up
Chr3	18638350	LOC_Os03g32580.1	1015	TTATA	0	40	0	5	24	0.208333	0.0105668	up
Chr4	34244568	LOC_Os04g57560.1	1817	GAAGG	14	57	0.245614	4	72	0.0555556	0.010606	down
Chr3	13284437	LOC_Os03g23010.2	920	GTAGT	16	69	0.231884	0	28	0	0.0107598	down
Chr2	6058809	LOC_Os02g11740.1	1302	ACATT	11	29	0.37931	0	20	0	0.0107819	down
Chr6	1426902	LOC_Os06g03660.1	1149	ATAGT	9	43	0.209302	0	33	0	0.0107828	down
Chr3	10927249	LOC_Os03g19420.2	781	GCACA	11	46	0.23913	1	45	0.0222222	0.0107903	down
Chr2	17037859	LOC_Os02g28810.1	673	ACATG	13	46	0.282609	2	45	0.0444444	0.0107971	down
Chr6	232536	LOC_Os06g01390.1	2513	GTATG	9	35	0.257143	0	27	0	0.0108938	down
Chr3	3748222	LOC_Os03g07380.1	489	GAAGG	0	26	0	4	10	0.4	0.0109531	up
Chr1	41728779	LOC_Os01g72009.1	525	TGATA	17	48	0.354167	3	43	0.0697674	0.0109894	down
Chr2	31676762	LOC_Os02g51710.1	251	AGATG	9	38	0.236842	0	29	0	0.011051	down
Chr2	31988551	LOC_Os02g52230.1	1918	AGATA	7	17	0.411765	0	20	0	0.0110547	down
Chr6	25200560	LOC_Os06g41990.1	4008	AGAAC	6	27	0.222222	0	34	0	0.0110984	down
Chr3	25278320	LOC_Os03g44820.1	575	AGATC	0	30	0	4	12	0.333333	0.011153	up
Chr12	25311867	LOC_Os12g40890.1	946	TCATG	10	41	0.243902	0	30	0	0.0111797	down
Chr3	10927616	LOC_Os03g19420.2	1148	AAACA	1	49	0.0204082	11	51	0.215686	0.0111924	up
Chr2	34075413	LOC_Os02g55630.1	1590	GAATT	10	38	0.263158	0	27	0	0.0111932	down
Chr12	19465450	LOC_Os12g32240.1	818	TAAAC	32	105	0.304762	8	76	0.105263	0.0112499	down
Chr10	20634398	LOC_Os10g38740.1	1087	CTAGA	10	48	0.208333	1	47	0.0212766	0.0112746	down
Chr3	10929791	LOC_Os03g19427.1	1105	CTAAC	9	44	0.204545	0	33	0	0.011321	down
Chr11	1285559	LOC_Os11g03400.1	733	TTAAG	44	146	0.30137	14	106	0.132075	0.0113459	down
Chr1	18158982	LOC_Os01g33050.1	679	TTATG	1	42	0.0238095	6	21	0.285714	0.0113586	up
Chr12	22460928	LOC_Os12g36670.1	1999	TGATA	2	25	0.08	11	19	0.578947	0.0113721	up
Chr11	23233963	LOC_Os11g39020.1	2481	GAACC	11	28	0.392857	0	18	0	0.0114559	down
Chr12	25702177	LOC_Os12g41500.1	1509	AAATA	11	28	0.392857	0	18	0	0.0114559	down
Chr5	27179743	LOC_Os05g47446.1	545	AAACT	9	42	0.214286	2	61	0.0327869	0.0115159	down
Chr2	22335484	LOC_Os02g36974.2	244	GGAGC	0	41	0	3	10	0.3	0.0115304	up
Chr3	16301516	LOC_Os03g28330.5	2952	TGATT	4	19	0.210526	0	44	0	0.0115528	down
Chr3	11957681	LOC_Os03g21040.2	1630	GTACC	14	61	0.229508	4	74	0.0540541	0.0115806	down
Chr2	5245475	LOC_Os02g10070.1	870	GCAGC	0	20	0	5	11	0.454545	0.0115865	up
Chr3	1435012	LOC_Os03g03360.1	336	TCATC	5	114	0.0438596	9	43	0.209302	0.0115928	up
Chr7	26631051	LOC_Os07g44620.1	933	GTAAA	9	19	0.473684	1	26	0.0384615	0.0115997	down
Chr2	180561	LOC_Os02g01332.1	706	AGAGA	19	81	0.234568	4	69	0.057971	0.0117435	down
Chr6	30418444	LOC_Os06g50230.1	788	TCAAG	16	79	0.202532	0	30	0	0.0118667	down
Chr2	19884328	LOC_Os02g33450.2	627	GAAGT	28	106	0.264151	4	58	0.0689655	0.0119091	down
Chr3	16372573	LOC_Os03g28420.1	1893	GGATT	7	27	0.259259	0	30	0	0.0119369	down
Chr8	14418902	LOC_Os08g23810.1	1557	AAATT	8	14	0.571429	0	16	0	0.0119484	down
Chr4	33464073	LOC_Os04g56160.3	2692	GGAGA	15	55	0.272727	4	65	0.0615385	0.0119659	down
Chr2	18113230	LOC_Os02g30410.1	733	AAAAG	7	29	0.241379	0	32	0	0.0120827	down
Chr10	22307326	LOC_Os10g41510.1	760	AGAAC	8	14	0.571429	0	15	0	0.012116	down
Chr9	21255133	LOC_Os09g36860.1	268	CCAAA	26	96	0.270833	7	78	0.0897436	0.0121573	down
Chr10	15914422	LOC_Os10g30580.1	1764	TGAGT	0	27	0	4	11	0.363636	0.0121951	up
Chr6	23733481	LOC_Os06g39906.1	554	AAACT	0	27	0	4	11	0.363636	0.0121951	up
Chr9	14613068	LOC_Os09g24540.1	214	GCAAG	13	54	0.240741	2	50	0.04	0.0121983	down
Chr11	26511071	LOC_Os11g43900.1	779	TTAAA	106	377	0.281167	52	294	0.176871	0.0122307	down
Chr4	26306524	LOC_Os04g44430.1	2109	AGATC	12	32	0.375	0	19	0	0.0122414	down
Chr3	341349	LOC_Os03g01530.1	1288	GCACT	10	26	0.384615	2	35	0.0571429	0.0122597	down
Chr1	37511665	LOC_Os01g64630.1	659	TTACA	0	37	0	4	16	0.25	0.0122655	up
Chr4	33306724	LOC_Os04g55920.2	264	TCAGC	0	37	0	4	16	0.25	0.0122655	up
Chr3	16787579	LOC_Os03g29460.1	402	GCAAG	40	144	0.277778	9	86	0.104651	0.0122744	down
Chr3	10217978	LOC_Os03g18220.1	2000	GTACT	7	32	0.21875	0	35	0	0.0122837	down
Chr9	21156040	LOC_Os09g36680.1	995	TTATG	5	24	0.208333	0	38	0	0.0122965	down
Chr6	29504076	LOC_Os06g48750.3	1608	AAAAG	4	10	0.4	1	40	0.025	0.0123731	down
Chr4	28295438	LOC_Os04g47690.2	403	GCAAG	24	90	0.266667	3	50	0.06	0.0123817	down
Chr3	7434346	LOC_Os03g13730.1	1120	TTACA	10	45	0.222222	0	30	0	0.0123858	down
Chr2	24747633	LOC_Os02g40830.1	1711	TTACA	7	14	0.5	0	16	0	0.0124055	down
Chr1	36017377	LOC_Os01g62244.1	1040	ATATA	7	24	0.291667	0	26	0	0.012434	down
Chr3	28240415	LOC_Os03g49600.1	1965	TGATC	11	38	0.289474	0	24	0	0.0124554	down
Chr12	23278212	LOC_Os12g37870.1	1250	TAAGA	20	80	0.25	4	65	0.0615385	0.0124611	down
Chr2	9413454	LOC_Os02g16490.1	4123	CGACA	7	27	0.259259	0	29	0	0.0125443	down
Chr11	4972371	LOC_Os11g09280.1	1224	TTAAG	19	93	0.204301	4	77	0.0519481	0.0125694	down
Chr7	523832	LOC_Os07g01870.1	827	GAAAC	14	54	0.259259	2	48	0.0416667	0.0126059	down
Chr5	28580253	LOC_Os05g49800.1	1196	GCATG	11	53	0.207547	1	46	0.0217391	0.0126378	down
Chr7	5508630	LOC_Os07g10256.1	528	CAACA	11	36	0.305556	0	22	0	0.0127047	down
Chr7	18841976	LOC_Os07g31720.1	395	TAAAG	11	52	0.211538	1	45	0.0222222	0.0127122	down
Chr7	27725568	LOC_Os07g46460.1	4234	CGACA	19	82	0.231707	0	28	0	0.01274	down
Chr6	22138436	LOC_Os06g37440.1	208	ACAAA	21	72	0.291667	2	38	0.0526316	0.0128333	down
Chr3	25564322	LOC_Os03g45280.1	670	GAAAA	20	68	0.294118	15	134	0.11194	0.0128471	down
Chr9	18752575	LOC_Os09g31180.1	810	GGAGC	51	224	0.227679	20	179	0.111732	0.012855	down
Chr3	2145363	LOC_Os03g04590.1	574	ACAGA	42	188	0.223404	11	119	0.092437	0.0128744	down
Chr5	4118061	LOC_Os05g07670.1	1559	AGATA	5	14	0.357143	1	37	0.027027	0.0129242	down
Chr4	21623339	LOC_Os04g35520.1	1247	CCAAC	9	24	0.375	1	31	0.0322581	0.0129422	down
Chr5	1652212	LOC_Os05g03750.1	193	GCACA	0	52	0	3	14	0.214286	0.0129786	up
Chr4	24306712	LOC_Os04g40950.2	540	CAAGG	1	34	0.0294118	12	42	0.285714	0.0130231	up
Chr9	13879203	LOC_Os09g23350.1	3714	CCACT	9	15	0.6	1	19	0.0526316	0.0130285	down
Chr3	3126685	LOC_Os03g06240.1	2400	GGATC	6	25	0.24	1	47	0.0212766	0.0130991	down
Chr6	27879641	LOC_Os06g46000.1	505	CCAAG	0	38	0	4	17	0.235294	0.0131502	up
Chr4	16647255	LOC_Os04g28180.1	223	GCAAC	52	207	0.251208	16	135	0.118519	0.0132137	down
Chr2	21602119	LOC_Os02g35950.1	1012	TGATG	4	15	0.266667	0	34	0	0.0132366	down
Chr6	13348723	LOC_Os06g22870.1	955	ACAAG	11	47	0.234043	1	40	0.025	0.0132755	down
Chr12	11321706	LOC_Os12g19470.2	1337	AAAGC	0	30	0	4	13	0.307692	0.0133434	up
Chr6	2517795	LOC_Os06g05550.1	1426	TCATT	0	30	0	4	13	0.307692	0.0133434	up
Chr5	3530074	LOC_Os05g06750.1	1692	GAACT	4	12	0.333333	0	28	0	0.0134069	down
Chr1	38975953	LOC_Os01g67134.1	785	CAAGA	70	303	0.231023	28	219	0.127854	0.0134081	down
Chr6	30994258	LOC_Os06g51220.4	521	CCAAC	0	30	0	5	19	0.263158	0.01344	up
Chr6	702021	LOC_Os06g02240.1	1074	ATACT	5	11	0.454545	0	19	0	0.0134552	down
Chr7	23357923	LOC_Os07g38960.1	241	GCAGG	156	731	0.213406	61	186	0.327957	0.0136076	up
Chr10	17917706	LOC_Os10g33800.1	1344	GAAAA	26	129	0.20155	11	139	0.0791367	0.0137278	down
Chr5	16560034	LOC_Os05g28290.1	290	CGAGG	2	60	0.0333333	8	34	0.235294	0.0137861	up
Chr1	24940826	LOC_Os01g43540.1	602	CTACA	11	50	0.22	0	31	0	0.0137984	down
Chr8	242024	LOC_Os08g01380.1	611	CAAGC	455	1801	0.252637	87	473	0.183932	0.0139767	down
Chr9	7205236	LOC_Os09g12570.1	820	AAACA	19	54	0.351852	3	39	0.0769231	0.0139999	down
Chr1	3097796	LOC_Os01g06580.1	732	ACAGC	8	11	0.727273	0	11	0	0.014013	down
Chr12	11320982	LOC_Os12g19470.1	578	GCAAA	21	92	0.228261	4	68	0.0588235	0.0141892	down
Chr2	5029140	LOC_Os02g09750.1	1281	TCAAG	5	12	0.416667	0	20	0	0.014196	down
Chr1	8387179	LOC_Os01g14950.1	2112	ACATG	14	56	0.25	2	46	0.0434783	0.0142045	down
Chr7	29437316	LOC_Os07g49150.1	775	CCAAG	11	50	0.22	0	29	0	0.0142328	down
Chr6	8726445	LOC_Os06g15360.1	1473	CCAAA	11	47	0.234043	0	27	0	0.0142696	down
Chr6	30445165	LOC_Os06g50300.1	2209	TCACA	13	36	0.361111	1	26	0.0384615	0.0142806	down
Chr1	42839080	LOC_Os01g73940.1	112	AAAGG	7	28	0.25	0	28	0	0.0142942	down
Chr6	22794764	LOC_Os06g38470.1	1737	CCAAC	5	18	0.277778	0	28	0	0.0143245	down
Chr11	19278422	LOC_Os11g32650.1	940	CGAGG	0	36	0	5	24	0.208333	0.0143773	up
Chr10	17227437	LOC_Os10g32920.1	570	AAACC	60	226	0.265487	19	142	0.133803	0.01438	down
Chr2	12872157	LOC_Os02g21660.1	757	AGACT	40	136	0.294118	19	136	0.139706	0.0144514	down
Chr11	7661129	LOC_Os11g13890.6	1229	GGACG	8	32	0.25	1	40	0.025	0.014477	down
Chr2	21060301	LOC_Os02g35090.1	937	GCAGA	4	68	0.0588235	9	33	0.272727	0.0145185	up
Chr12	259498	LOC_Os12g01390.1	5230	AAACT	9	24	0.375	1	28	0.0357143	0.0145233	down
Chr9	22646982	LOC_Os09g39380.1	715	GTACA	5	10	0.5	1	27	0.037037	0.0146132	down
Chr1	26078247	LOC_Os01g45910.1	2039	CGATA	7	12	0.583333	1	22	0.0454545	0.0146134	down
Chr7	7743364	LOC_Os07g13530.1	954	GGATG	9	25	0.36	1	29	0.0344828	0.0146637	down
Chr5	2175758	LOC_Os05g04630.1	292	CAACA	0	40	0	3	11	0.272727	0.0146751	up
Chr5	24762605	LOC_Os05g42330.1	948	GCACG	11	36	0.305556	2	42	0.047619	0.0147344	down
Chr10	20851229	LOC_Os10g39120.1	91	GCAAC	13	39	0.333333	0	19	0	0.0147768	down
Chr1	4126004	LOC_Os01g08410.1	1346	TGAAA	5	22	0.227273	0	33	0	0.0147816	down
Chr1	42815126	LOC_Os01g73880.1	932	ATATA	0	23	0	7	23	0.304348	0.0147977	up
Chr3	20248360	LOC_Os03g36540.1	1593	CAATC	15	63	0.238095	2	50	0.04	0.0149232	down
Chr10	18670977	LOC_Os10g35010.1	2320	GCATT	0	25	0	4	11	0.363636	0.014936	up
Chr10	14678817	LOC_Os10g28230.1	379	GAACG	7	33	0.212121	0	32	0	0.0149408	down
Chr5	15044005	LOC_Os05g25840.3	1856	CAAGG	7	22	0.318182	0	22	0	0.0149542	down
Chr3	25093566	LOC_Os03g44560.1	614	CAAGC	8	22	0.363636	0	22	0	0.0150013	down
Chr3	22000063	LOC_Os03g39610.1	122	CCAAC	54	627	0.0861244	11	50	0.22	0.0150649	up
Chr5	27740591	LOC_Os05g48390.1	3907	CTATA	7	21	0.333333	0	21	0	0.0151375	down
Chr7	4320147	LOC_Os07g08410.1	183	CGAAG	0	23	0	4	10	0.4	0.0151563	up
Chr10	19610534	LOC_Os10g36650.1	1492	TAAGT	8	23	0.347826	0	22	0	0.0152262	down
Chr1	24843041	LOC_Os01g43410.1	1618	CCATG	7	29	0.241379	0	28	0	0.0153436	down
Chr2	31528410	LOC_Os02g51470.3	1052	TAAAC	22	109	0.201835	2	53	0.0377358	0.0153478	down
Chr5	19684356	LOC_Os05g33510.1	763	GAAGT	11	51	0.215686	0	28	0	0.0153761	down
Chr2	32319457	LOC_Os02g52860.1	1541	GGAAT	24	88	0.272727	10	97	0.103093	0.0153954	down
Chr2	10008222	LOC_Os02g17390.1	2006	GCAAA	16	55	0.290909	2	40	0.05	0.0154021	down
Chr9	22507019	LOC_Os09g39180.1	537	CCAGC	12	58	0.206897	1	43	0.0232558	0.0154945	down
Chr3	12222933	LOC_Os03g21370.1	750	GCATA	30	97	0.309278	5	53	0.0943396	0.0155113	down
Chr11	26310251	LOC_Os11g43600.1	1450	TCATG	0	22	0	5	14	0.357143	0.0155165	up
Chr2	6718910	LOC_Os02g12794.3	586	GAAGA	12	52	0.230769	0	27	0	0.0155559	down
Chr1	10021769	LOC_Os01g17430.1	3078	ACAAA	5	24	0.208333	0	35	0	0.0155754	down
Chr6	13348960	LOC_Os06g22870.1	1192	TAACC	1	46	0.0217391	9	40	0.225	0.0156672	up
Chr10	5643012	LOC_Os10g10244.1	3396	GTATT	9	24	0.375	1	27	0.037037	0.0156746	down
Chr2	19451880	LOC_Os02g32750.1	1704	CCAAG	0	18	0	5	11	0.454545	0.0156978	up
Chr9	21348815	LOC_Os09g37012.1	1163	GCAAA	5	11	0.454545	0	18	0	0.0156978	down
Chr5	3492941	LOC_Os05g06710.1	1516	ACATT	5	11	0.454545	0	18	0	0.0156978	down
Chr1	20546564	LOC_Os01g36890.2	1598	TGAGC	4	14	0.285714	0	30	0	0.0157262	down
Chr4	23661103	LOC_Os04g39700.1	704	TTACC	16	77	0.207792	4	77	0.0519481	0.0157571	down
Chr5	2971322	LOC_Os05g05940.1	760	ACAAC	2	53	0.0377358	8	32	0.25	0.0157684	up
Chr1	19139534	LOC_Os01g34700.1	768	GAAGT	9	39	0.230769	1	44	0.0227273	0.0158101	down
Chr3	32273490	LOC_Os03g56670.1	685	CAAGC	97	459	0.211329	20	177	0.112994	0.0159768	down
Chr5	22650196	LOC_Os05g38630.1	669	AAAAG	7	33	0.212121	0	31	0	0.0159962	down
Chr11	4378934	LOC_Os11g08300.1	1200	GGAAA	11	54	0.203704	0	29	0	0.0160006	down
Chr7	6135741	LOC_Os07g11110.1	1052	CAAGA	12	52	0.230769	1	38	0.0263158	0.0160077	down
Chr5	28236401	LOC_Os05g49200.2	1923	ACATT	6	28	0.214286	1	49	0.0204082	0.0160342	down
Chr5	7953109	LOC_Os05g14180.2	1531	AGACT	5	15	0.333333	0	23	0	0.0161064	down
Chr1	2375221	LOC_Os01g05060.1	521	GCAAG	13	50	0.26	0	24	0	0.0161245	down
Chr8	20385091	LOC_Os08g32870.1	1422	CGATA	6	23	0.26087	1	41	0.0243902	0.0161755	down
Chr8	12421090	LOC_Os08g20660.1	3287	TCATT	8	25	0.32	0	22	0	0.0162881	down
Chr6	1734204	LOC_Os06g04150.1	932	CCAAC	0	28	0	5	19	0.263158	0.0163542	up
Chr7	20726037	LOC_Os07g34570.1	1397	TAAAA	38	171	0.222222	29	251	0.115538	0.0163576	down
Chr6	26560598	LOC_Os06g44034.1	1392	GGATG	5	12	0.416667	0	19	0	0.0164141	down
Chr10	1008247	LOC_Os10g02630.1	1351	ACACA	7	23	0.304348	0	22	0	0.0164918	down
Chr7	26707769	LOC_Os07g44740.1	510	CTAAG	20	85	0.235294	5	72	0.0694444	0.0165671	down
Chr5	3535866	LOC_Os05g06770.1	531	CAACC	50	207	0.241546	15	131	0.114504	0.0166375	down
Chr4	1562741	LOC_Os04g03579.1	1824	TGATG	8	29	0.275862	0	26	0	0.0166565	down
Chr10	23192011	LOC_Os10g43050.1	982	GCAAG	18	47	0.382979	2	29	0.0689655	0.0166849	down
Chr3	2741265	LOC_Os03g05520.1	292	GCAGT	3	61	0.0491803	13	58	0.224138	0.0166881	up
Chr3	32086074	LOC_Os03g56280.1	1480	GGAAT	15	69	0.217391	2	50	0.04	0.0167974	down
Chr2	894858	LOC_Os02g02510.1	799	GTATC	0	31	0	4	15	0.266667	0.0168302	up
Chr11	20133272	LOC_Os11g34350.1	1840	CTATC	15	47	0.319149	1	29	0.0344828	0.0168682	down
Chr5	27179686	LOC_Os05g47446.1	602	CGACT	1	41	0.0243902	13	61	0.213115	0.0169307	up
Chr3	33720542	LOC_Os03g59220.1	719	AAATT	2	50	0.04	8	31	0.258065	0.0169687	up
Chr9	3586730	LOC_Os09g07294.1	2337	GAAAC	4	10	0.4	0	22	0	0.0169935	down
Chr5	16555249	LOC_Os05g28280.1	1138	AGAGG	2	54	0.037037	11	50	0.22	0.017066	up
Chr2	27567009	LOC_Os02g45344.1	1903	AAATG	5	13	0.384615	0	20	0	0.0170697	down
Chr5	18741560	LOC_Os05g32140.1	1890	TGACA	8	26	0.307692	0	22	0	0.0170888	down
Chr3	21030500	LOC_Os03g37864.1	62	CCACA	1	58	0.0172414	3	10	0.3	0.0170968	up
Chr2	19224737	LOC_Os02g32490.1	2539	TGATG	8	31	0.258065	0	27	0	0.0171282	down
Chr2	33759664	LOC_Os02g55120.1	901	AGACA	8	32	0.25	0	28	0	0.0172314	down
Chr11	25200121	LOC_Os11g41900.1	1455	CAATT	8	32	0.25	0	28	0	0.0172314	down
Chr3	30596743	LOC_Os03g53310.1	815	GTAGA	0	36	0	4	18	0.222222	0.0172414	up
Chr5	18000659	LOC_Os05g30980.1	1437	GCACA	9	14	0.642857	0	11	0	0.0172452	down
Chr8	17570491	LOC_Os08g28730.1	1484	CCACT	8	33	0.242424	0	29	0	0.0173545	down
Chr2	5468865	LOC_Os02g10390.1	987	CGAGT	161	1173	0.137255	72	359	0.200557	0.0173854	up
Chr7	7233413	LOC_Os07g12650.1	1777	AGAGG	18	81	0.222222	7	100	0.07	0.0174131	down
Chr3	4337800	LOC_Os03g08440.1	661	GCATT	16	69	0.231884	2	47	0.0425532	0.0174283	down
Chr11	19052521	LOC_Os11g32240.1	1950	CGATG	8	31	0.258065	0	26	0	0.0175814	down
Chr2	33781319	LOC_Os02g55140.1	912	CGAGG	0	34	0	3	10	0.3	0.017638	up
Chr5	22374470	LOC_Os05g38150.1	2544	GGATT	5	18	0.277778	0	26	0	0.0176461	down
Chr8	13367389	LOC_Os08g22149.1	1121	TCAGC	0	26	0	5	18	0.277778	0.0176461	up
Chr10	18740603	LOC_Os10g35110.3	1103	AGATA	5	14	0.357143	0	21	0	0.0176715	down
Chr2	29324934	LOC_Os02g47940.1	1722	TTATG	5	14	0.357143	0	21	0	0.0176715	down
Chr2	20868614	LOC_Os02g34810.1	1471	AGAGC	27	85	0.317647	4	45	0.0888889	0.0177201	down
Chr4	27840525	LOC_Os04g46960.2	638	CTAAA	17	82	0.207317	4	76	0.0526316	0.0177969	down
Chr11	685444	LOC_Os11g02350.1	744	TAATG	12	178	0.0674157	10	49	0.204082	0.0177981	up
Chr11	13460984	LOC_Os11g23790.1	1493	AAAAA	8	28	0.285714	0	23	0	0.0178475	down
Chr7	3761663	LOC_Os07g07540.1	1191	GCACT	13	60	0.216667	1	39	0.025641	0.0178771	down
Chr9	5869573	LOC_Os09g10750.1	840	ACATT	20	54	0.37037	2	30	0.0666667	0.0179748	down
Chr6	4938405	LOC_Os06g09679.2	1062	GCAGA	4	19	0.210526	0	37	0	0.0181591	down
Chr9	13708710	LOC_Os09g23160.1	472	AGAGC	0	37	0	4	19	0.210526	0.0181591	up
Chr5	22657116	LOC_Os05g38640.1	843	GGATG	14	64	0.21875	1	40	0.025	0.0181609	down
Chr5	3251494	LOC_Os05g06350.1	2218	ATAAA	14	59	0.237288	3	57	0.0526316	0.0181884	down
Chr1	21179851	LOC_Os01g37837.1	1840	AAAAG	5	15	0.333333	0	22	0	0.0182257	down
Chr10	10414254	LOC_Os10g20630.1	1491	GGACC	5	15	0.333333	0	22	0	0.0182257	down
Chr4	34878140	LOC_Os04g58640.1	972	AGAAT	5	15	0.333333	0	22	0	0.0182257	down
Chr2	31248665	LOC_Os02g51080.1	1692	AGACT	41	177	0.231638	11	110	0.1	0.0182836	down
Chr2	316886	LOC_Os02g01560.1	976	AGACT	130	267	0.486891	63	198	0.318182	0.018288	down
Chr2	15641406	LOC_Os02g26650.3	1927	AGAAG	8	31	0.258065	0	25	0	0.0183799	down
Chr11	3278669	LOC_Os11g06720.1	638	TCACA	121	508	0.238189	37	252	0.146825	0.0183944	down
Chr1	9671670	LOC_Os01g16910.1	904	AGATT	6	11	0.545455	0	16	0	0.0184043	down
Chr2	30919120	LOC_Os02g50620.1	1295	CAACG	11	54	0.203704	2	56	0.0357143	0.0184369	down
Chr1	34806834	LOC_Os01g60190.2	1410	TGAGA	4	11	0.363636	0	23	0	0.0184922	down
Chr4	14131493	LOC_Os04g24600.1	829	CCAAG	0	23	0	4	11	0.363636	0.0184922	up
Chr2	1330243	LOC_Os02g03280.2	1130	GAAAA	0	28	0	5	20	0.25	0.0185142	up
Chr3	7850601	LOC_Os03g14450.1	643	CTATG	17	67	0.253731	2	42	0.047619	0.0185604	down
Chr4	19182074	LOC_Os04g32020.1	3223	TGACC	8	36	0.222222	0	29	0	0.0186131	down
Chr4	19600363	LOC_Os04g32550.1	393	ACAAG	8	36	0.222222	0	29	0	0.0186131	down
Chr8	14342335	LOC_Os08g23710.1	237	TCAAG	18	74	0.243243	4	64	0.0625	0.018695	down
Chr3	21097952	LOC_Os03g38000.1	763	CGACC	37	130	0.284615	7	68	0.102941	0.0186981	down
Chr10	20553724	LOC_Os10g38489.1	61	AGATG	1	42	0.0238095	7	27	0.259259	0.0187476	up
Chr5	18106921	LOC_Os05g31140.1	915	ACAGG	9	121	0.0743802	5	14	0.357143	0.0188357	up
Chr11	12636365	LOC_Os11g21990.1	1058	TGATG	21	68	0.308824	6	61	0.0983607	0.0189305	down
Chr12	23502123	LOC_Os12g38270.1	426	AAATA	15	56	0.267857	14	137	0.10219	0.0189318	down
Chr9	6388422	LOC_Os09g11460.1	867	AAACG	7	66	0.106061	6	12	0.5	0.0189735	up
Chr1	28281817	LOC_Os01g49190.1	1928	TGACC	26	102	0.254902	73	153	0.477124	0.0189836	up
Chr12	728466	LOC_Os12g02300.1	577	TAATA	29	216	0.134259	19	64	0.296875	0.0189864	up
Chr3	28667286	LOC_Os03g50290.1	1170	TTACA	63	142	0.443662	18	84	0.214286	0.0190106	down
Chr9	16543276	LOC_Os09g27210.1	2265	TAAAA	6	12	0.5	0	18	0	0.0190616	down
Chr1	36397320	LOC_Os01g62840.1	1057	ACACA	0	24	0	5	17	0.294118	0.0192113	up
Chr1	7364157	LOC_Os01g13210.2	903	GGAGA	8	37	0.216216	0	29	0	0.019247	down
Chr11	25594443	LOC_Os11g42500.1	689	TCAGC	19	77	0.246753	7	86	0.0813953	0.0192754	down
Chr5	25194324	LOC_Os05g43310.1	525	GGAGA	1	48	0.0208333	4	15	0.266667	0.0193351	up
Chr9	11808418	LOC_Os09g19734.3	681	AGATA	26	98	0.265306	7	76	0.0921053	0.0194248	down
Chr2	32688963	LOC_Os02g53420.1	2194	TAACA	7	28	0.25	1	42	0.0238095	0.0195207	down
Chr2	1289675	LOC_Os02g03230.1	1090	TGATG	7	34	0.205882	1	52	0.0192308	0.0195249	down
Chr5	2091790	LOC_Os05g04510.2	1406	CTAAT	12	56	0.214286	5	85	0.0588235	0.0195424	down
Chr5	7960631	LOC_Os05g14194.1	1227	ACACC	8	27	0.296296	0	21	0	0.0195771	down
Chr4	221052	LOC_Os04g01290.1	919	TCAGA	2	41	0.0487805	5	13	0.384615	0.0196368	up
Chr3	21112240	LOC_Os03g38020.1	1072	AAAGA	13	38	0.342105	2	36	0.0555556	0.0196952	down
Chr11	15420328	LOC_Os11g26850.2	1694	AGACT	72	309	0.23301	68	455	0.149451	0.01971	down
Chr2	20111881	LOC_Os02g33710.1	1213	ACAGG	9	70	0.128571	14	36	0.388889	0.0197378	up
Chr1	6969257	LOC_Os01g12650.1	575	CCAGA	10	38	0.263158	1	36	0.0277778	0.0198031	down
Chr12	16520258	LOC_Os12g28015.1	548	AAATA	1	38	0.0263158	5	17	0.294118	0.0198403	up
Chr2	185065	LOC_Os02g01340.2	263	CAAGC	1	59	0.0169492	3	11	0.272727	0.0198509	up
Chr6	5045700	LOC_Os06g09900.1	548	GGAGG	3	52	0.0576923	6	18	0.333333	0.0198572	up
Chr7	4509390	LOC_Os07g08770.1	856	GTATG	8	34	0.235294	0	26	0	0.0199161	down
Chr6	4897434	LOC_Os06g09630.1	1730	GAAAA	5	24	0.208333	0	32	0	0.0199617	down
Chr8	22530185	LOC_Os08g35710.1	1039	TTATA	10	26	0.384615	1	24	0.0416667	0.0200067	down
Chr11	14021284	LOC_Os11g24560.1	2358	ACATG	5	19	0.263158	0	26	0	0.0200608	down
Chr9	19419202	LOC_Os09g32532.1	443	CGAGT	10	39	0.25641	4	66	0.0606061	0.020109	down
Chr5	15051313	LOC_Os05g25850.1	862	GCACT	16	58	0.275862	6	72	0.0833333	0.0201664	down
Chr2	27427210	LOC_Os02g45180.1	733	CAAGG	5	14	0.357143	0	20	0	0.020196	down
Chr12	9916040	LOC_Os12g17320.1	1116	GCAGG	0	20	0	5	14	0.357143	0.020196	up
Chr4	19601558	LOC_Os04g32560.1	3270	GTACG	5	68	0.0735294	13	47	0.276596	0.0202012	up
Chr2	14125602	LOC_Os02g24354.1	1179	GCATG	8	37	0.216216	0	28	0	0.0202307	down
Chr5	25157590	LOC_Os05g43230.1	1927	GAACC	6	13	0.461538	0	17	0	0.0202835	down
Chr5	2851253	LOC_Os05g05710.1	1648	CAACC	8	29	0.275862	0	22	0	0.0204007	down
Chr3	9876379	LOC_Os03g17740.1	1423	GAATA	5	20	0.25	0	27	0	0.0204428	down
Chr3	15531884	LOC_Os03g27120.1	483	CGAGG	1	36	0.0277778	4	11	0.363636	0.0205882	up
Chr3	28000839	LOC_Os03g49150.1	607	AAATT	5	15	0.333333	0	21	0	0.0206886	down
Chr3	12547151	LOC_Os03g21950.1	1362	TCACT	8	25	0.32	0	19	0	0.0207598	down
Chr9	17648632	LOC_Os09g29070.1	2167	TTATA	12	40	0.3	2	37	0.0540541	0.0207944	down
Chr5	18722125	LOC_Os05g32110.2	1346	GCAAG	5	10	0.5	1	24	0.0416667	0.020863	down
Chr1	22859663	LOC_Os01g40470.1	91	CGATC	1	24	0.0416667	5	10	0.5	0.020863	up
Chr10	18539742	LOC_Os10g34710.1	3654	TCACT	6	11	0.545455	0	14	0	0.0208874	down
Chr9	12121125	LOC_Os09g20220.1	211	CGAGC	0	34	0	3	11	0.272727	0.0210453	up
Chr4	27643393	LOC_Os04g46620.1	1646	AAAGT	7	23	0.304348	1	33	0.030303	0.0210625	down
Chr5	24777721	LOC_Os05g42350.1	2062	TGACC	9	35	0.257143	2	49	0.0408163	0.0211049	down
Chr3	24480719	LOC_Os03g43760.1	1688	ATATT	5	22	0.227273	0	29	0	0.0211345	down
Chr3	10080340	LOC_Os03g18070.1	1655	TGATG	11	32	0.34375	1	28	0.0357143	0.0211783	down
Chr1	417592	LOC_Os01g01790.1	1795	CTATA	6	15	0.4	0	19	0	0.0212058	down
Chr5	16310206	LOC_Os05g27950.1	603	ATAGA	9	33	0.272727	0	25	0	0.0212182	down
Chr3	26400270	LOC_Os03g46650.1	1210	ACACA	4	13	0.307692	0	25	0	0.0212633	down
Chr5	640586	LOC_Os05g02130.1	1750	TTAAG	5	18	0.277778	1	39	0.025641	0.0212951	down
Chr1	8204057	LOC_Os01g14670.1	814	ACATT	8	34	0.235294	0	25	0	0.0213575	down
Chr2	35350233	LOC_Os02g57720.1	561	ACATG	24	58	0.413793	1	20	0.05	0.0213596	down
Chr12	19133487	LOC_Os12g31800.1	816	CCAAC	14	56	0.25	4	63	0.0634921	0.0213834	down
Chr11	23938376	LOC_Os11g40140.1	1052	TAATA	17	55	0.309091	6	66	0.0909091	0.0214151	down
Chr9	3660732	LOC_Os09g07360.1	1891	TGATG	11	32	0.34375	1	27	0.037037	0.0214358	down
Chr7	27698883	LOC_Os07g46410.1	1599	ACAAA	5	23	0.217391	0	30	0	0.0214486	down
Chr7	5889606	LOC_Os07g10830.1	1447	CCAGT	1	41	0.0243902	9	43	0.209302	0.0215677	up
Chr8	12912225	LOC_Os08g21660.1	771	ACAGG	4	10	0.4	0	20	0	0.0215844	down
Chr1	32032404	LOC_Os01g55590.1	1741	GAAGA	4	15	0.266667	0	28	0	0.0217307	down
Chr7	6136406	LOC_Os07g11110.1	1188	AGAGG	2	52	0.0384615	9	38	0.236842	0.0218161	up
Chr3	12716298	LOC_Os03g22180.1	465	TGAGG	22	66	0.333333	4	44	0.0909091	0.0219065	down
Chr2	5641219	LOC_Os02g10720.1	758	ATATG	9	24	0.375	0	16	0	0.0219248	down
Chr3	34924080	LOC_Os03g61600.1	1351	TAATC	6	14	0.428571	0	17	0	0.021996	down
Chr1	31489644	LOC_Os01g54730.1	499	TTAAT	9	38	0.236842	0	27	0	0.022001	down
Chr12	13106265	LOC_Os12g23180.1	1512	ATATG	17	75	0.226667	0	23	0	0.0220393	down
Chr10	16581645	LOC_Os10g31640.1	721	TTATG	10	32	0.3125	1	28	0.0357143	0.0220465	down
Chr3	10375414	LOC_Os03g18510.1	1061	GCACC	4	12	0.333333	0	23	0	0.0221274	down
Chr2	163493	LOC_Os02g01280.1	2096	CCAGC	4	12	0.333333	0	23	0	0.0221274	down
Chr12	21626250	LOC_Os12g35570.1	1196	AGATG	4	12	0.333333	0	23	0	0.0221274	down
Chr3	33096411	LOC_Os03g58130.1	241	GCAGG	2	30	0.0666667	9	22	0.409091	0.0221378	up
Chr6	29977611	LOC_Os06g49490.1	744	CAAAC	13	38	0.342105	2	32	0.0625	0.0221576	down
Chr2	838935	LOC_Os02g02410.1	2258	TTAGG	13	28	0.464286	3	32	0.09375	0.0222433	down
Chr10	14603237	LOC_Os10g28120.1	715	TCAAG	5	19	0.263158	0	25	0	0.0222898	down
Chr3	3119691	LOC_Os03g06220.1	1525	AGATA	6	18	0.333333	0	22	0	0.0223351	down
Chr9	18799592	LOC_Os09g31260.1	533	TCAGG	14	40	0.35	2	32	0.0625	0.0223751	down
Chr3	9450859	LOC_Os03g17010.1	1058	CCAAC	0	34	0	4	19	0.210526	0.0224172	up
Chr11	244195	LOC_Os11g01380.1	5431	CGATG	0	29	0	9	41	0.219512	0.0225547	up
Chr5	27968783	LOC_Os05g48800.1	983	ACAGA	9	41	0.219512	0	29	0	0.0225547	down
Chr8	2175916	LOC_Os08g04440.1	219	TTAAA	9	41	0.219512	0	29	0	0.0225547	down
Chr12	607699	LOC_Os12g02040.1	424	CAAGA	0	38	0	3	13	0.230769	0.022577	up
Chr6	27657758	LOC_Os06g45660.1	212	CAAAT	9	41	0.219512	0	28	0	0.0225822	down
Chr9	16236815	LOC_Os09g26730.1	879	GGATT	9	41	0.219512	0	28	0	0.0225822	down
Chr3	33781028	LOC_Os03g59340.1	3473	CTACC	6	16	0.375	0	19	0	0.0226282	down
Chr9	4393628	LOC_Os09g08430.1	116	CCAAG	35	171	0.204678	11	124	0.0887097	0.0227934	down
Chr2	6916551	LOC_Os02g13060.1	1139	GTATG	1	30	0.0333333	11	37	0.297297	0.0229067	up
Chr8	1566766	LOC_Os08g03350.1	1624	ACAAA	5	21	0.238095	0	27	0	0.0229224	down
Chr7	799732	LOC_Os07g02350.1	1378	ACAGC	5	21	0.238095	0	27	0	0.0229224	down
Chr9	20724983	LOC_Os09g35970.1	1240	CGACT	6	20	0.3	0	24	0	0.0229585	down
Chr4	26560064	LOC_Os04g44870.1	435	CTACA	11	39	0.282051	1	33	0.030303	0.0229657	down
Chr1	4532612	LOC_Os01g09010.1	1592	CAAAT	9	44	0.204545	0	30	0	0.0230046	down
Chr3	4134081	LOC_Os03g08100.1	733	ACAGA	7	10	0.7	0	12	0	0.0230321	down
Chr7	13741989	LOC_Os07g24190.1	3820	CAACC	4	18	0.222222	0	32	0	0.0231304	down
Chr2	22602497	LOC_Os02g37430.1	581	GCACC	14	41	0.341463	2	32	0.0625	0.0231467	down
Chr6	9285093	LOC_Os06g16290.1	659	TGACA	0	30	0	3	10	0.3	0.0231748	up
Chr3	28549685	LOC_Os03g50030.1	1015	ACATG	6	18	0.333333	0	21	0	0.0231871	down
Chr12	7434371	LOC_Os12g13320.1	1534	TCAGG	0	28	0	5	22	0.227273	0.0232065	up
Chr2	24047101	LOC_Os02g39790.1	806	CAAGA	2	55	0.0363636	6	26	0.230769	0.0233437	up
Chr1	35130473	LOC_Os01g60740.1	445	TCAAC	28	125	0.224	7	85	0.0823529	0.0233651	down
Chr5	16310154	LOC_Os05g27950.1	551	GAAGA	2	33	0.0606061	9	25	0.36	0.0234361	up
Chr2	29725705	LOC_Os02g48560.6	1474	CTATG	4	13	0.307692	0	24	0	0.0235015	down
Chr2	1116325	LOC_Os02g02890.1	267	ACAAG	150	704	0.213068	70	471	0.14862	0.0235792	down
Chr4	31106096	LOC_Os04g52361.1	105	CGATA	79	334	0.236527	21	162	0.12963	0.0236578	down
Chr7	25493170	LOC_Os07g42600.1	1790	CTAAA	7	22	0.318182	1	30	0.0333333	0.023671	down
Chr7	2801175	LOC_Os07g05820.2	1292	GAAGA	5	24	0.208333	0	30	0	0.0237207	down
Chr8	2093282	LOC_Os08g04280.2	1621	TTATG	6	11	0.545455	0	13	0	0.0237329	down
Chr7	28434509	LOC_Os07g47530.1	3195	AGAGC	6	11	0.545455	0	13	0	0.0237329	down
Chr1	12364032	LOC_Os01g22010.4	1609	TCATT	4	15	0.266667	0	27	0	0.0237522	down
Chr3	12408124	LOC_Os03g21720.1	2226	GTACT	4	15	0.266667	0	27	0	0.0237522	down
Chr1	38654401	LOC_Os01g66560.1	2078	CAAAC	11	37	0.297297	1	29	0.0344828	0.0237522	down
Chr3	32019276	LOC_Os03g56190.1	505	CCATC	29	127	0.228346	10	104	0.0961538	0.0238073	down
Chr3	12543166	LOC_Os03g21940.1	466	GTACA	45	223	0.201794	12	131	0.0916031	0.0238876	down
Chr3	11050467	LOC_Os03g19650.2	1458	CAACA	0	15	0	6	13	0.461538	0.0238954	up
Chr2	35017453	LOC_Os02g57180.1	1405	ACAGC	0	30	0	4	17	0.235294	0.0239496	up
Chr4	30081706	LOC_Os04g50864.1	488	ACATA	6	24	0.25	0	28	0	0.0239779	down
Chr6	15718783	LOC_Os06g27760.1	762	TCAAG	0	33	0	4	19	0.210526	0.024109	up
Chr11	19052507	LOC_Os11g32240.1	1936	TCAAC	0	31	0	6	26	0.230769	0.0241734	up
Chr6	23854799	LOC_Os06g40080.1	1004	AGAAG	9	43	0.209302	0	27	0	0.024181	down
Chr6	16504658	LOC_Os06g28950.1	145	CTACC	1	39	0.025641	4	13	0.307692	0.0242143	up
Chr3	33509942	LOC_Os03g58840.1	769	CCAAG	6	54	0.111111	13	35	0.371429	0.0242282	up
Chr5	24780231	LOC_Os05g42350.1	1158	CTATA	1	26	0.0384615	7	19	0.368421	0.024306	up
Chr1	29158420	LOC_Os01g50760.1	158	CGAGC	0	19	0	4	10	0.4	0.0244624	up
Chr6	21964836	LOC_Os06g37180.1	1138	TGAAG	4	72	0.0555556	10	46	0.217391	0.0245167	up
Chr8	28144094	LOC_Os08g44810.1	1294	ATAGC	0	27	0	6	24	0.25	0.0245199	up
Chr1	26087926	LOC_Os01g45914.1	410	GTAGT	5	16	0.3125	10	137	0.0729927	0.0245418	down
Chr2	4184540	LOC_Os02g07980.1	553	AGAGG	0	22	0	4	12	0.333333	0.0246562	up
Chr1	21265980	LOC_Os01g37960.1	1471	TGAAC	0	22	0	4	12	0.333333	0.0246562	up
Chr12	22461560	LOC_Os12g36670.1	2548	CCAAT	6	25	0.24	0	28	0	0.0247023	down
Chr2	3717731	LOC_Os02g07230.1	1091	ACAGT	7	81	0.0864198	13	45	0.288889	0.0247404	up
Chr9	7001621	LOC_Os09g12290.1	2189	GCAGC	0	28	0	4	16	0.25	0.0248998	up
Chr3	31726184	LOC_Os03g55730.1	947	GTAAG	0	28	0	4	16	0.25	0.0248998	up
Chr4	31062359	LOC_Os04g52260.1	678	ATAAA	59	252	0.234127	28	210	0.133333	0.0249045	down
Chr7	21238907	LOC_Os07g35510.1	1895	ATATG	0	29	0	3	10	0.3	0.0249129	up
Chr4	4459438	LOC_Os04g08350.2	685	GGAAG	12	37	0.324324	1	27	0.037037	0.0249145	down
Chr2	28118453	LOC_Os02g46130.1	1981	ACATT	7	25	0.28	1	33	0.030303	0.0249172	down
Chr2	33542767	LOC_Os02g54770.2	782	TTAAG	1	33	0.030303	7	25	0.28	0.0249172	up
Chr1	36670472	LOC_Os01g63270.1	2768	CAACG	4	18	0.222222	0	31	0	0.0249808	down
Chr3	6003344	LOC_Os03g11570.1	1262	AGACG	6	27	0.222222	0	30	0	0.0250398	down
Chr2	4693948	LOC_Os02g09150.1	2518	ATAAG	7	30	0.233333	1	39	0.025641	0.0250608	down
Chr1	186438	LOC_Os01g01369.1	1353	GCAAT	9	41	0.219512	0	25	0	0.0250838	down
Chr8	27555512	LOC_Os08g43560.1	1108	AGAAT	19	84	0.22619	1	34	0.0294118	0.0251045	down
Chr12	10297028	LOC_Os12g17910.1	1499	CTACC	32	159	0.201258	9	107	0.0841121	0.0251935	down
Chr1	2773951	LOC_Os01g05800.2	1782	ACATA	10	34	0.294118	0	19	0	0.0252278	down
Chr2	25458397	LOC_Os02g42320.2	965	GTAAA	15	45	0.333333	2	32	0.0625	0.0252353	down
Chr1	42977362	LOC_Os01g74190.1	1316	TGATG	0	25	0	6	23	0.26087	0.0252494	up
Chr1	24255528	LOC_Os01g42650.1	230	GCATC	2	43	0.0465116	7	23	0.304348	0.0253137	up
Chr2	18920138	LOC_Os02g32030.1	1329	AGAAG	38	93	0.408602	5	37	0.135135	0.0253752	down
Chr1	7718526	LOC_Os01g13770.1	1580	TCAGG	23	191	0.120419	31	130	0.238462	0.025442	up
Chr2	24777929	LOC_Os02g40880.1	637	TAAAT	27	84	0.321429	6	55	0.109091	0.0254525	down
Chr5	354865	LOC_Os05g01600.2	970	AGACC	10	40	0.25	0	25	0	0.0254838	down
Chr8	24828384	LOC_Os08g39300.3	1430	CGATG	6	25	0.24	0	27	0	0.0255042	down
Chr3	35124279	LOC_Os03g61960.1	828	TAACC	12	47	0.255319	3	52	0.0576923	0.025509	down
Chr6	4347446	LOC_Os06g08720.1	1515	ACAAT	6	26	0.230769	0	28	0	0.0256259	down
Chr9	10339728	LOC_Os09g16920.1	1171	GTATG	0	28	0	6	26	0.230769	0.0256259	up
Chr6	6088022	LOC_Os06g11490.1	841	ACAGA	3	41	0.0731707	5	11	0.454545	0.0257723	up
Chr1	43232701	LOC_Os01g74650.3	1607	TCATC	28	123	0.227642	3	52	0.0576923	0.0258303	down
Chr2	26929977	LOC_Os02g44500.1	263	GCATG	6	28	0.214286	0	30	0	0.0258579	down
Chr2	27044657	LOC_Os02g44630.2	241	CTACA	1	38	0.0263158	4	13	0.307692	0.0259196	up
Chr5	28093207	LOC_Os05g48980.1	771	CCAAA	7	11	0.636364	0	11	0	0.0259293	down
Chr9	18537609	LOC_Os09g30418.1	1756	GGATC	6	29	0.206897	0	31	0	0.0259682	down
Chr3	4372568	LOC_Os03g08500.1	893	CAACC	39	147	0.265306	6	62	0.0967742	0.025972	down
Chr2	5596305	LOC_Os02g10640.1	976	CAATA	10	44	0.227273	0	25	0	0.02604	down
Chr6	23306701	LOC_Os06g39260.1	1170	CGATT	4	13	0.307692	0	23	0	0.0260422	down
Chr8	19723414	LOC_Os08g31810.2	455	GCAAA	4	11	0.363636	0	20	0	0.0260695	down
Chr11	21920528	LOC_Os11g37130.1	1001	AGAGT	0	20	0	4	11	0.363636	0.0260695	up
Chr4	22980226	LOC_Os04g38680.1	1720	ATAGT	4	11	0.363636	0	20	0	0.0260695	down
Chr2	30362718	LOC_Os02g49680.1	743	GGACC	30	121	0.247934	3	47	0.0638298	0.0261374	down
Chr7	29198367	LOC_Os07g48780.1	296	CCAAC	11	46	0.23913	1	34	0.0294118	0.0263174	down
Chr4	33779639	LOC_Os04g56646.1	834	ACAGA	10	47	0.212766	0	27	0	0.0264342	down
Chr5	4243829	LOC_Os05g07860.1	1368	GGAAG	13	38	0.342105	3	39	0.0769231	0.0264934	down
Chr4	31769603	LOC_Os04g53350.1	2043	CAATG	6	20	0.3	0	21	0	0.0264952	down
Chr11	13461078	LOC_Os11g23790.1	1399	GTATA	1	28	0.0357143	8	23	0.347826	0.026517	up
Chr3	30193818	LOC_Os03g52650.1	935	CGAGC	0	19	0	6	18	0.333333	0.0265282	up
Chr8	370834	LOC_Os08g01620.1	1384	CCAGT	0	13	0	7	13	0.538462	0.0265812	up
Chr9	20885458	LOC_Os09g36220.1	2130	ATACA	12	19	0.631579	2	19	0.105263	0.0266023	down
Chr8	5001825	LOC_Os08g08650.1	311	AAAAA	6	25	0.24	0	26	0	0.0266343	down
Chr3	13232003	LOC_Os03g22890.1	2023	CCAAC	6	16	0.375	0	17	0	0.0266623	down
Chr10	21830314	LOC_Os10g40700.1	1105	GAAGT	6	26	0.230769	0	27	0	0.0266815	down
Chr1	1760492	LOC_Os01g04050.1	452	GCACT	15	44	0.340909	2	30	0.0666667	0.0267121	down
Chr1	8444521	LOC_Os01g15029.1	618	TGAAA	6	27	0.222222	0	28	0	0.0267321	down
Chr5	4975972	LOC_Os05g08980.1	979	GCAAC	6	27	0.222222	0	28	0	0.0267321	down
Chr6	26412639	LOC_Os06g43860.1	680	GTATG	15	53	0.283019	2	39	0.0512821	0.0267485	down
Chr1	37951793	LOC_Os01g65380.1	2295	TGATA	6	28	0.214286	0	29	0	0.026785	down
Chr6	4797389	LOC_Os06g09450.3	2227	CAAGG	0	16	0	6	15	0.4	0.0267861	up
Chr7	25984661	LOC_Os07g43390.1	1820	TGAAG	0	16	0	6	15	0.4	0.0267861	up
Chr12	24817234	LOC_Os12g40115.1	532	TTAGA	7	25	0.28	1	32	0.03125	0.0268408	down
Chr2	900232	LOC_Os02g02520.1	1343	TAACA	1	43	0.0232558	5	22	0.227273	0.0268689	up
Chr9	4350043	LOC_Os09g08390.1	1409	CTACG	6	14	0.428571	0	15	0	0.0269628	down
Chr4	220042	LOC_Os04g01290.1	1434	TTACT	10	41	0.243902	0	22	0	0.0269795	down
Chr9	14106299	LOC_Os09g23730.1	961	TAATG	0	30	0	4	18	0.222222	0.02702	up
Chr1	17751817	LOC_Os01g32350.2	1165	GTAGA	0	30	0	4	18	0.222222	0.02702	up
Chr3	31657901	LOC_Os03g55600.1	1357	TGATG	2	22	0.0909091	8	12	0.666667	0.0270407	up
Chr2	10701089	LOC_Os02g18380.1	428	ACAAG	30	137	0.218978	11	115	0.0956522	0.0270997	down
Chr11	23185930	LOC_Os11g38959.1	172	GTATG	31	247	0.125506	39	174	0.224138	0.0271126	up
Chr5	2333170	LOC_Os05g04850.1	627	TAATG	9	43	0.209302	0	25	0	0.0271181	down
Chr1	11202970	LOC_Os01g19740.1	366	CAAGC	51	199	0.256281	13	107	0.121495	0.0271182	down
Chr3	1665213	LOC_Os03g03720.2	1532	CTAAG	24	91	0.263736	4	54	0.0740741	0.027119	down
Chr2	28897381	LOC_Os02g47310.1	1368	AAAAA	7	14	0.5	0	14	0	0.0271804	down
Chr1	42619159	LOC_Os01g73560.1	1125	AGAAC	6	13	0.461538	0	14	0	0.0272083	down
Chr5	28052411	LOC_Os05g48900.1	719	CTACG	14	65	0.215385	5	78	0.0641026	0.0272116	down
Chr7	3201666	LOC_Os07g06590.1	669	CCAAC	12	45	0.266667	1	31	0.0322581	0.0272173	down
Chr7	17268993	LOC_Os07g29410.1	329	CGAGG	1	52	0.0192308	4	19	0.210526	0.0272243	up
Chr6	1642695	LOC_Os06g04020.1	1017	AGATG	11	51	0.215686	1	37	0.027027	0.0272375	down
Chr3	7755075	LOC_Os03g14260.1	5403	TGATA	4	14	0.285714	0	24	0	0.0273385	down
Chr10	867160	LOC_Os10g02380.1	772	CAAGG	4	14	0.285714	0	24	0	0.0273385	down
Chr12	26700811	LOC_Os12g42980.1	646	TGAGC	13	37	0.351351	3	37	0.0810811	0.0274169	down
Chr1	27042344	LOC_Os01g47330.1	554	CAAGA	70	269	0.260223	17	123	0.138211	0.0274197	down
Chr7	5854539	LOC_Os07g10770.1	2483	CAAGC	11	35	0.314286	0	17	0	0.0274598	down
Chr4	34694958	LOC_Os04g58280.2	1755	GAAGG	7	113	0.0619469	6	25	0.24	0.0275058	up
Chr10	16693213	LOC_Os10g31820.1	2632	AGATC	6	12	0.5	0	13	0	0.0275438	down
Chr5	29070093	LOC_Os05g50710.1	467	CCAGC	0	21	0	4	12	0.333333	0.027557	up
Chr9	16289318	LOC_Os09g26810.1	789	CCATT	0	21	0	4	12	0.333333	0.027557	up
Chr6	5689767	LOC_Os06g10890.1	703	CGAGG	2	46	0.0434783	7	26	0.269231	0.0276018	up
Chr3	1789154	LOC_Os03g03910.1	1222	CGACG	1	59	0.0169492	3	13	0.230769	0.0276077	up
Chr5	19779979	LOC_Os05g33620.1	1423	TAAGG	10	38	0.263158	0	20	0	0.0276243	down
Chr12	12271028	LOC_Os12g21798.1	745	GCAAA	15	69	0.217391	4	65	0.0615385	0.0276585	down
Chr3	33045835	LOC_Os03g58050.1	704	GCAGT	9	107	0.0841121	15	66	0.227273	0.0276862	up
Chr1	1941813	LOC_Os01g04350.1	811	ACAAG	12	47	0.255319	1	32	0.03125	0.0277255	down
Chr3	22000881	LOC_Os03g39610.2	940	GCAAG	126	562	0.224199	46	310	0.148387	0.0277422	down
Chr5	29157793	LOC_Os05g50840.1	918	GCAAG	12	36	0.333333	1	24	0.0416667	0.0277496	down
Chr5	18793238	LOC_Os05g32220.1	1055	ATACT	23	75	0.306667	8	71	0.112676	0.0277647	down
Chr10	19148333	LOC_Os10g35810.1	947	CAAAC	17	48	0.354167	2	30	0.0666667	0.0277766	down
Chr4	19687946	LOC_Os04g32660.1	1546	GAAGC	12	50	0.24	1	35	0.0285714	0.0278051	down
Chr2	31698517	LOC_Os02g51750.1	974	ACAAG	8	28	0.285714	1	34	0.0294118	0.0278105	down
Chr5	17343642	LOC_Os05g29990.1	1736	ACATA	8	19	0.421053	1	22	0.0454545	0.0278611	down
Chr4	29109108	LOC_Os04g48790.1	1305	ATAGC	7	15	0.466667	0	15	0	0.027885	down
Chr3	32567978	LOC_Os03g57120.1	873	CTACA	10	42	0.238095	0	22	0	0.0278945	down
Chr1	34140871	LOC_Os01g59090.1	851	TCAAG	0	29	0	6	29	0.206897	0.0279853	up
Chr7	27967746	LOC_Os07g46790.1	3207	TAAAG	6	27	0.222222	0	27	0	0.0280358	down
Chr4	22416153	LOC_Os04g37690.1	742	GTACC	20	95	0.210526	27	59	0.457627	0.0280471	up
Chr3	30857153	LOC_Os03g53800.2	2078	GTAGT	0	32	0	3	12	0.25	0.0280604	up
Chr5	28619645	LOC_Os05g49880.2	910	GCATT	3	12	0.25	0	32	0	0.0280604	down
Chr12	3551426	LOC_Os12g07220.1	609	ATAGT	12	40	0.3	0	19	0	0.0281163	down
Chr3	29560609	LOC_Os03g51650.1	2138	GAACA	16	52	0.307692	4	46	0.0869565	0.0281299	down
Chr5	26966761	LOC_Os05g46580.1	1346	AGACA	8	29	0.275862	1	34	0.0294118	0.0283989	down
Chr9	19956925	LOC_Os09g33800.1	455	ACATA	0	25	0	4	15	0.266667	0.0285523	up
Chr2	6606377	LOC_Os02g12650.1	2881	CCAGG	0	25	0	4	15	0.266667	0.0285523	up
Chr3	34957240	LOC_Os03g61680.1	468	ACACA	13	44	0.295455	1	28	0.0357143	0.0285656	down
Chr2	19955375	LOC_Os02g33550.1	286	CCAAG	1	51	0.0196078	4	19	0.210526	0.0286284	up
Chr8	17513170	LOC_Os08g28680.1	1102	AGAAC	0	14	0	7	15	0.466667	0.0287555	up
Chr12	12322241	LOC_Os12g21890.1	1913	AGAAG	7	15	0.466667	0	14	0	0.0287555	down
Chr1	28281608	LOC_Os01g49190.1	1719	ACATG	29	107	0.271028	21	157	0.133758	0.0288479	down
Chr8	26560225	LOC_Os08g42050.1	634	CCAAA	10	41	0.243902	0	21	0	0.0288581	down
Chr6	3921782	LOC_Os06g08080.1	888	ACACT	11	49	0.22449	0	25	0	0.0289631	down
Chr12	26649817	LOC_Os12g42876.1	1581	CCAAT	15	50	0.3	5	55	0.0909091	0.0290911	down
Chr2	35083941	LOC_Os02g57260.1	447	CCAGG	3	63	0.047619	5	19	0.263158	0.0291202	up
Chr8	19310808	LOC_Os08g31228.1	844	GAACC	8	32	0.25	1	37	0.027027	0.0291447	down
Chr7	14527680	LOC_Os07g25420.1	1001	TGAGA	16	58	0.275862	2	37	0.0540541	0.0291741	down
Chr8	27881776	LOC_Os08g44290.1	409	GAAGC	7	86	0.0813953	10	38	0.263158	0.0291948	up
Chr6	410111	LOC_Os06g01680.1	3900	GCAAA	6	18	0.333333	0	18	0	0.0291968	down
Chr3	28785955	LOC_Os03g50440.1	660	TAAAA	7	12	0.583333	0	11	0	0.0292249	down
Chr1	9198843	LOC_Os01g16240.1	120	TCACC	15	69	0.217391	2	48	0.0416667	0.0292665	down
Chr3	6130548	LOC_Os03g11720.1	2522	AGAGT	4	18	0.222222	0	29	0	0.0292717	down
Chr4	28592618	LOC_Os04g48050.1	1096	GCATA	4	18	0.222222	0	29	0	0.0292717	down
Chr2	11158032	LOC_Os02g19140.1	950	CCAGA	0	19	0	4	11	0.363636	0.0294333	up
Chr3	9735174	LOC_Os03g17520.1	667	AGATG	4	11	0.363636	0	19	0	0.0294333	down
Chr1	7355582	LOC_Os01g13200.1	705	CAAAC	0	29	0	3	11	0.272727	0.0294952	up
Chr1	14486478	LOC_Os01g25560.1	693	CTAAT	0	29	0	3	11	0.272727	0.0294952	up
Chr8	578252	LOC_Os08g01930.1	2332	TTAGT	5	14	0.357143	1	28	0.0357143	0.0296902	down
Chr1	31753343	LOC_Os01g55190.1	1750	ATATT	4	16	0.25	0	26	0	0.0296902	down
Chr12	19921925	LOC_Os12g32986.1	2598	CCAGA	0	26	0	6	27	0.222222	0.0296909	up
Chr10	20498898	LOC_Os10g38360.1	789	TGAAG	0	26	0	6	27	0.222222	0.0296909	up
Chr3	33961671	LOC_Os03g59640.1	2374	GAAGA	6	27	0.222222	0	26	0	0.0296909	down
Chr3	35830845	LOC_Os03g63420.1	487	ACATC	11	54	0.203704	0	26	0	0.0299104	down
Chr6	21166715	LOC_Os06g36160.1	492	AAAGA	33	112	0.294643	12	90	0.133333	0.0300786	down
Chr6	1809674	LOC_Os06g04270.1	1853	CAACA	44	215	0.204651	20	183	0.10929	0.0300893	down
Chr2	23515406	LOC_Os02g38900.1	697	CTATC	7	11	0.636364	0	10	0	0.0301713	down
Chr3	8755852	LOC_Os03g15870.1	1142	TGATG	16	64	0.25	2	41	0.0487805	0.0301882	down
Chr9	20976530	LOC_Os09g36350.1	2075	TGAGA	4	19	0.210526	0	30	0	0.0302399	down
Chr12	26101159	LOC_Os12g42090.2	1402	CCAAG	6	24	0.25	0	23	0	0.0302612	down
Chr6	867709	LOC_Os06g02510.1	736	CAACG	3	48	0.0625	9	32	0.28125	0.0303333	up
Chr11	631164	LOC_Os11g02240.1	1537	CAAGG	6	15	0.4	0	15	0	0.0304288	down
Chr1	37233212	LOC_Os01g64090.1	350	TAAGC	0	15	0	6	15	0.4	0.0304288	up
Chr1	37233217	LOC_Os01g64090.1	355	AGATT	6	15	0.4	0	15	0	0.0304288	down
Chr2	33116316	LOC_Os02g54060.1	337	TGAGC	11	52	0.211538	0	24	0	0.0304885	down
Chr2	27770496	LOC_Os02g45650.1	1595	GAAGT	8	19	0.421053	1	21	0.047619	0.0304994	down
Chr8	28083936	LOC_Os08g44680.1	363	GCACG	248	1104	0.224638	69	425	0.162353	0.0305425	down
Chr1	626779	LOC_Os01g02150.1	804	ATAAT	25	62	0.403226	9	58	0.155172	0.0306043	down
Chr3	1447129	LOC_Os03g03390.1	718	ACAAA	15	43	0.348837	1	23	0.0434783	0.0306483	down
Chr6	30496931	LOC_Os06g50380.2	1562	AGACA	7	17	0.411765	0	15	0	0.0307302	down
Chr1	34472395	LOC_Os01g59600.1	596	AGAAG	10	31	0.322581	2	33	0.0606061	0.0307526	down
Chr1	8213593	LOC_Os01g14690.1	463	TCAAG	1	41	0.0243902	5	22	0.227273	0.0307537	up
Chr11	23187266	LOC_Os11g38959.1	692	TAAAA	62	279	0.222222	31	235	0.131915	0.0307609	down
Chr2	14125995	LOC_Os02g24354.1	935	CAAGG	4	34	0.117647	9	18	0.5	0.030783	up
Chr8	4820285	LOC_Os08g08360.1	663	TAATG	7	18	0.388889	0	16	0	0.0307954	down
Chr2	2394148	LOC_Os02g05030.1	1490	AGATT	7	16	0.4375	0	14	0	0.0308541	down
Chr10	7414947	LOC_Os10g13670.1	1815	GGATG	4	12	0.333333	0	20	0	0.0308972	down
Chr7	3844346	LOC_Os07g07670.1	773	CCACT	6	14	0.428571	0	14	0	0.0310528	down
Chr3	12767007	LOC_Os03g22270.1	576	CAAGG	6	103	0.0582524	8	39	0.205128	0.0311087	up
Chr11	3488867	LOC_Os11g07020.1	1443	GGACA	207	870	0.237931	27	183	0.147541	0.0311139	down
Chr3	26033245	LOC_Os03g46060.1	558	GCAGC	5	23	0.217391	2	58	0.0344828	0.0311489	down
Chr6	21963201	LOC_Os06g37180.1	1989	ATACA	6	29	0.206897	0	27	0	0.031219	down
Chr2	18142264	LOC_Os02g30460.1	490	ACAGG	6	29	0.206897	0	27	0	0.031219	down
Chr1	10007344	LOC_Os01g17390.1	1951	ACAGA	7	15	0.466667	0	13	0	0.0312308	down
Chr7	23906556	LOC_Os07g39870.1	347	GTAGA	0	26	0	3	10	0.3	0.0312945	up
Chr4	27740110	LOC_Os04g46810.1	61	TCAGC	3	10	0.3	0	26	0	0.0312945	down
Chr12	3860689	LOC_Os12g07670.1	2074	TGACT	9	22	0.409091	1	24	0.0416667	0.0313951	down
Chr6	28403903	LOC_Os06g46770.5	1167	CAACA	4	15	0.266667	0	24	0	0.0314075	down
Chr12	25651584	LOC_Os12g41400.1	1438	CCAAG	4	15	0.266667	0	24	0	0.0314075	down
Chr5	184544	LOC_Os05g01262.2	257	ACAAC	2	60	0.0333333	5	24	0.208333	0.0315762	up
Chr2	29457700	LOC_Os02g48110.1	3161	CTAAT	3	11	0.272727	0	28	0	0.0317073	down
Chr4	32957791	LOC_Os04g55410.1	907	CCAAT	0	28	0	3	11	0.272727	0.0317073	up
Chr5	27648383	LOC_Os05g48240.1	2037	AAATA	7	21	0.333333	0	19	0	0.0317074	down
Chr12	728347	LOC_Os12g02300.1	458	TAATT	84	315	0.266667	14	104	0.134615	0.0317218	down
Chr1	10999814	LOC_Os01g19450.2	1982	ACACC	4	10	0.4	0	17	0	0.0318131	down
Chr2	12000018	LOC_Os02g20360.1	754	CAAGA	0	17	0	4	10	0.4	0.0318131	up
Chr2	28771685	LOC_Os02g47130.1	2152	AGACT	4	10	0.4	0	17	0	0.0318131	down
Chr9	18151778	LOC_Os09g29840.1	2064	CTATG	0	17	0	4	10	0.4	0.0318131	up
Chr6	5640512	LOC_Os06g10810.1	795	CAATG	0	17	0	4	10	0.4	0.0318131	up
Chr5	1001709	LOC_Os05g02780.4	334	ACATG	4	10	0.4	0	17	0	0.0318131	down
Chr10	12113813	LOC_Os10g23220.2	1756	CTATA	4	10	0.4	0	17	0	0.0318131	down
Chr3	32371095	LOC_Os03g56800.1	1906	CGAAT	5	12	0.416667	1	24	0.0416667	0.0318496	down
Chr1	26194352	LOC_Os01g46070.1	1318	GAACT	22	76	0.289474	9	77	0.116883	0.0319813	down
Chr3	15307892	LOC_Os03g26820.1	278	GAAGC	60	148	0.405405	7	43	0.162791	0.0320078	down
Chr1	14486798	LOC_Os01g25560.1	373	CTACT	12	55	0.218182	0	23	0	0.0320638	down
Chr9	20345620	LOC_Os09g34910.1	1393	CCACG	0	30	0	3	12	0.25	0.0320648	up
Chr5	24079755	LOC_Os05g41110.2	537	ATACA	29	101	0.287129	15	110	0.136364	0.0320715	down
Chr1	16130884	LOC_Os01g28790.1	370	GGAAG	0	21	0	4	13	0.307692	0.0322428	up
Chr7	18523222	LOC_Os07g31280.1	1264	CAATT	7	19	0.368421	2	32	0.0625	0.0323151	down
Chr8	242016	LOC_Os08g01380.1	619	GTATT	503	1775	0.28338	165	465	0.354839	0.0323158	up
Chr2	23892732	LOC_Os02g39580.1	394	CAACT	0	17	0	7	20	0.35	0.0324011	up
Chr3	7748798	LOC_Os03g14250.1	3612	GAAGC	6	25	0.24	0	23	0	0.0324166	down
Chr1	43235342	LOC_Os01g74650.3	1192	TAAGG	13	114	0.114035	12	40	0.3	0.0325294	up
Chr5	29660904	LOC_Os05g51700.1	910	ACACC	15	74	0.202703	2	46	0.0434783	0.0326704	down
Chr12	24146371	LOC_Os12g39220.1	393	CCAGA	6	18	0.333333	0	17	0	0.0326867	down
Chr1	6007949	LOC_Os01g11230.1	924	AGATT	6	12	0.5	1	21	0.047619	0.0327607	down
Chr7	22319773	LOC_Os07g37250.1	874	CCAGG	17	154	0.11039	21	89	0.235955	0.03278	up
Chr2	26409368	LOC_Os02g43760.1	917	AGATC	7	18	0.388889	0	15	0	0.0328403	down
Chr6	11288126	LOC_Os06g19750.1	141	GGAGA	9	25	0.36	1	25	0.04	0.0329316	down
Chr10	17227482	LOC_Os10g32920.1	525	CCAGT	52	245	0.212245	52	151	0.344371	0.0329785	up
Chr2	25590083	LOC_Os02g42570.1	722	AGACT	9	49	0.183673	11	19	0.578947	0.0330561	up
Chr6	9094866	LOC_Os06g15990.1	1168	ACACT	13	61	0.213115	1	35	0.0285714	0.0330687	down
Chr2	5907209	LOC_Os02g11030.1	971	GTACA	7	13	0.538462	0	11	0	0.0331194	down
Chr7	604806	LOC_Os07g01990.2	499	TGACT	8	29	0.275862	1	30	0.0333333	0.0331431	down
Chr3	9223735	LOC_Os03g16690.1	1585	ACACC	12	31	0.387097	2	28	0.0714286	0.0333037	down
Chr9	20346482	LOC_Os09g34910.1	1915	TCAGC	6	23	0.26087	0	21	0	0.0333078	down
Chr4	28047121	LOC_Os04g47220.1	585	GTACG	82	373	0.219839	11	104	0.105769	0.033314	down
Chr7	25019634	LOC_Os07g41750.1	900	TCAGC	6	29	0.206897	0	26	0	0.0333792	down
Chr11	28807810	LOC_Os11g47760.1	1649	AGATG	49	158	0.310127	7	56	0.125	0.0333853	down
Chr3	123931	LOC_Os03g01190.1	814	ATACA	7	17	0.411765	0	14	0	0.0334072	down
Chr3	33612165	LOC_Os03g59040.1	1651	ATAGA	0	14	0	7	17	0.411765	0.0334072	up
Chr7	28661468	LOC_Os07g47990.1	905	TCAGA	2	38	0.0526316	4	10	0.4	0.0334478	up
Chr11	20140441	LOC_Os11g34360.1	2029	ACACA	6	11	0.545455	1	19	0.0526316	0.0334601	down
Chr1	40633365	LOC_Os01g70200.1	1529	AAAAC	4	14	0.285714	0	22	0	0.0334829	down
Chr12	25282335	LOC_Os12g40840.3	1868	GCAAT	4	14	0.285714	0	22	0	0.0334829	down
Chr3	27413772	LOC_Os03g48180.2	1996	TTAAT	4	14	0.285714	0	22	0	0.0334829	down
Chr6	693041	LOC_Os06g02220.1	206	ACAAG	0	22	0	4	14	0.285714	0.0334829	up
Chr6	6253572	LOC_Os06g11800.1	1138	TGATT	4	17	0.235294	0	26	0	0.0335548	down
Chr5	16555724	LOC_Os05g28280.1	1507	TGATG	4	17	0.235294	0	26	0	0.0335548	down
Chr9	21033348	LOC_Os09g36450.1	1166	CAATC	26	110	0.236364	7	76	0.0921053	0.0335942	down
Chr12	19922686	LOC_Os12g32986.1	2160	AAACC	7	24	0.291667	0	20	0	0.0337608	down
Chr8	26183784	LOC_Os08g41460.1	960	TTACG	7	23	0.304348	0	19	0	0.0337617	down
Chr8	20858873	LOC_Os08g33440.1	1711	ATAAC	0	19	0	7	23	0.304348	0.0337617	up
Chr4	15918666	LOC_Os04g26910.1	1216	TGAAT	0	25	0	6	28	0.214286	0.0337792	up
Chr5	13533533	LOC_Os05g23600.1	1575	AGACC	0	25	0	6	28	0.214286	0.0337792	up
Chr5	14590654	LOC_Os05g25180.1	1051	TTAAG	8	15	0.533333	0	11	0	0.0338702	down
Chr3	1954758	LOC_Os03g04260.1	911	GGATA	7	22	0.318182	0	18	0	0.0338831	down
Chr10	16778938	LOC_Os10g31950.1	1547	CTACA	6	17	0.352941	1	30	0.0333333	0.0339021	down
Chr2	21348378	LOC_Os02g35500.1	1073	ACAGT	3	40	0.075	10	30	0.333333	0.0339111	up
Chr5	26465379	LOC_Os05g45660.2	948	CCACA	14	61	0.229508	18	30	0.6	0.0340677	up
Chr1	38962081	LOC_Os01g67120.1	1731	CGAGG	23	73	0.315068	6	56	0.107143	0.0340679	down
Chr11	6105014	LOC_Os11g11050.1	1089	ATAGC	7	21	0.333333	0	17	0	0.0341567	down
Chr2	4938810	LOC_Os02g09600.1	734	TGAAA	1	25	0.04	5	13	0.384615	0.0341876	up
Chr7	26621837	LOC_Os07g44610.1	192	AAAAA	6	27	0.222222	0	24	0	0.0342305	down
Chr2	18238313	LOC_Os02g30630.1	2289	CTACA	6	27	0.222222	0	24	0	0.0342305	down
Chr3	10966862	LOC_Os03g19510.1	1186	CAACT	1	32	0.03125	6	18	0.333333	0.0342674	up
Chr7	26916179	LOC_Os07g45090.1	1107	GAACT	13	61	0.213115	1	34	0.0294118	0.0342854	down
Chr1	23004870	LOC_Os01g40710.1	699	TAAGC	1	33	0.030303	5	18	0.277778	0.034309	up
Chr7	18579192	LOC_Os07g31370.1	1049	TAAAT	10	45	0.222222	2	45	0.0444444	0.0343303	down
Chr4	26917984	LOC_Os04g45490.1	2204	TAATG	7	29	0.241379	2	46	0.0434783	0.0343349	down
Chr7	21822133	LOC_Os07g36470.1	1134	ACAGA	18	39	0.461538	6	42	0.142857	0.0344065	down
Chr3	35832376	LOC_Os03g63420.1	748	AAATT	1	27	0.037037	6	16	0.375	0.0344773	up
Chr5	11248607	LOC_Os05g19370.1	373	GCAGC	18	74	0.243243	2	40	0.05	0.034515	down
Chr1	24937723	LOC_Os01g43540.1	59	TCACC	0	31	0	3	13	0.230769	0.0345359	up
Chr4	34909308	LOC_Os04g58710.1	1267	GGAAG	13	61	0.213115	0	25	0	0.0345455	down
Chr5	26619628	LOC_Os05g45930.1	1833	ACACA	7	20	0.35	0	16	0	0.0346227	down
Chr3	9846417	LOC_Os03g17690.2	924	TTAAG	5	20	0.25	4	75	0.0533333	0.0347233	down
Chr10	13360255	LOC_Os10g25780.1	1629	TCACC	4	12	0.333333	0	19	0	0.0347594	down
Chr2	6511815	LOC_Os02g12480.7	518	ACATC	4	79	0.0506329	7	31	0.225806	0.0347927	up
Chr4	33123374	LOC_Os04g55650.1	1726	ACAAG	14	119	0.117647	24	94	0.255319	0.034839	up
Chr6	28682317	LOC_Os06g47320.1	1871	GGAGG	1	36	0.0277778	8	36	0.222222	0.0348414	up
Chr4	34607591	LOC_Os04g58110.1	664	CTAAC	19	53	0.358491	0	13	0	0.0348857	down
Chr3	10330352	LOC_Os03g18420.1	679	ACAAC	13	60	0.216667	1	33	0.030303	0.0349669	down
Chr1	1748339	LOC_Os01g04020.1	1748	TCAAT	16	55	0.290909	1	26	0.0384615	0.0349967	down
Chr12	25282904	LOC_Os12g40840.2	925	AAACT	4	47	0.0851064	9	27	0.333333	0.0350283	up
Chr3	30304061	LOC_Os03g52840.1	1855	TAAGA	17	177	0.0960452	17	81	0.209877	0.0350491	up
Chr3	16209993	LOC_Os03g28160.1	765	GTATT	2	31	0.0645161	7	19	0.368421	0.035061	up
Chr9	18515580	LOC_Os09g30412.1	1605	ACATG	20	69	0.289855	4	47	0.0851064	0.0350704	down
Chr12	27471626	LOC_Os12g44310.2	2067	ACAAT	10	20	0.5	1	17	0.0588235	0.0352105	down
Chr6	23350763	LOC_Os06g39344.1	1410	AAAAA	8	19	0.421053	0	15	0	0.0352199	down
Chr5	2178570	LOC_Os05g04630.2	1520	GCAAG	8	19	0.421053	0	14	0	0.035268	down
Chr12	21640556	LOC_Os12g35590.1	1165	CAATG	0	15	0	7	19	0.368421	0.0353335	up
Chr2	27044701	LOC_Os02g44630.1	383	CCAAG	48	211	0.227488	3	47	0.0638298	0.0354145	down
Chr9	7225441	LOC_Os09g12600.1	217	GGAGT	0	28	0	4	19	0.210526	0.0354342	up
Chr5	16515689	LOC_Os05g28200.1	997	TGACA	4	19	0.210526	0	28	0	0.0354342	down
Chr7	20275405	LOC_Os07g33898.1	380	CAAGA	51	224	0.227679	27	206	0.131068	0.0355401	down
Chr7	28675295	LOC_Os07g48020.1	1246	AAAAT	7	23	0.304348	0	18	0	0.0356455	down
Chr3	10190149	LOC_Os03g18180.1	183	CCAGC	0	24	0	4	16	0.25	0.0356903	up
Chr3	15460970	LOC_Os03g27010.1	234	CCACC	0	24	0	4	16	0.25	0.0356903	up
Chr3	2213536	LOC_Os03g04660.1	1730	CCAGG	0	24	0	4	16	0.25	0.0356903	up
Chr3	17676980	LOC_Os03g31026.1	2637	GGACA	4	16	0.25	0	24	0	0.0356903	down
Chr1	30851367	LOC_Os01g53700.1	1518	GAAAG	8	27	0.296296	1	27	0.037037	0.0357154	down
Chr5	19694017	LOC_Os05g33520.1	272	GCAAA	8	17	0.470588	0	12	0	0.0357198	down
Chr10	19087127	LOC_Os10g35690.1	736	GCAAG	8	20	0.4	0	15	0	0.0357676	down
Chr8	28398524	LOC_Os08g45220.1	1164	AGATG	7	29	0.241379	0	23	0	0.0358404	down
Chr3	1685685	LOC_Os03g03770.1	562	ATAAA	7	29	0.241379	0	23	0	0.0358404	down
Chr12	19122188	LOC_Os12g31780.2	574	AAACT	3	41	0.0731707	7	20	0.35	0.0358584	up
Chr3	11353597	LOC_Os03g20100.1	497	ATATA	29	88	0.329545	3	35	0.0857143	0.0359047	down
Chr7	26733258	LOC_Os07g44790.1	904	CTAAG	8	26	0.307692	1	26	0.0384615	0.0359155	down
Chr12	21663830	LOC_Os12g35630.3	2458	AAAAC	1	35	0.0285714	6	21	0.285714	0.0359536	up
Chr5	25781915	LOC_Os05g44310.1	2575	AGAGG	7	28	0.25	0	22	0	0.035957	down
Chr7	7743448	LOC_Os07g13530.1	870	TCAAG	0	25	0	6	29	0.206897	0.0359593	up
Chr3	18486164	LOC_Os03g32314.1	2111	TCAAG	13	32	0.40625	2	26	0.0769231	0.0359746	down
Chr2	826136	LOC_Os02g02400.1	1135	CTACA	27	186	0.145161	24	85	0.282353	0.0360354	up
Chr1	41472552	LOC_Os01g71590.1	910	ACAAG	0	20	0	4	13	0.307692	0.036036	up
Chr7	27964506	LOC_Os07g46790.1	1882	GTATA	0	20	0	4	13	0.307692	0.036036	up
Chr4	19382087	LOC_Os04g32330.1	1291	TTACG	7	27	0.259259	0	21	0	0.0361748	down
Chr3	32629567	LOC_Os03g57220.1	455	CGAAG	4	99	0.040404	3	11	0.272727	0.0362378	up
Chr2	23113403	LOC_Os02g38210.1	1467	AAAGA	43	183	0.234973	14	122	0.114754	0.0362453	down
Chr3	34554730	LOC_Os03g60820.1	2187	ATAGT	7	18	0.388889	0	14	0	0.0363571	down
Chr3	32931407	LOC_Os03g57790.1	401	AAACC	31	125	0.248	10	92	0.108696	0.0363711	down
Chr2	23466529	LOC_Os02g38820.1	867	GAAGC	1	42	0.0238095	4	17	0.235294	0.0364225	up
Chr4	24648122	LOC_Os04g41560.2	1051	TAAGT	17	127	0.133858	15	48	0.3125	0.0364387	up
Chr1	24127095	LOC_Os01g42430.1	434	GCAGC	13	33	0.393939	2	28	0.0714286	0.0364417	down
Chr8	26535327	LOC_Os08g42000.1	653	AAAGA	24	109	0.220183	5	65	0.0769231	0.0364597	down
Chr1	39700432	LOC_Os01g68324.3	1729	TCAAC	10	24	0.416667	1	22	0.0454545	0.036501	down
Chr5	19719477	LOC_Os05g33570.1	2893	AGATA	4	10	0.4	0	16	0	0.0365262	down
Chr7	2545565	LOC_Os07g05470.1	2718	GGAGG	4	10	0.4	0	16	0	0.0365262	down
Chr7	26164191	LOC_Os07g43720.1	915	TAAGT	4	10	0.4	0	16	0	0.0365262	down
Chr3	29932448	LOC_Os03g52130.1	465	TCAGG	0	16	0	4	10	0.4	0.0365262	up
Chr10	19531476	LOC_Os10g36500.2	806	ATATA	1	31	0.0322581	4	12	0.333333	0.0365636	up
Chr3	31861028	LOC_Os03g55970.1	1675	AAAGA	8	21	0.380952	0	16	0	0.0365943	down
Chr1	2590085	LOC_Os01g05490.1	875	TGAAG	52	231	0.225108	27	207	0.130435	0.0366564	down
Chr2	8178827	LOC_Os02g14770.2	2730	CCAGG	6	85	0.0705882	15	73	0.205479	0.036762	up
Chr5	14194971	LOC_Os05g24601.1	1075	TTACA	0	30	0	3	13	0.230769	0.0368906	up
Chr5	28202556	LOC_Os05g49150.1	1672	TGAGG	3	14	0.214286	0	32	0	0.0369084	down
Chr1	40147027	LOC_Os01g69080.1	1442	CAAAT	11	52	0.211538	2	47	0.0425532	0.036929	down
Chr7	22573039	LOC_Os07g37650.1	1512	CCAGT	7	30	0.233333	0	23	0	0.0369638	down
Chr1	321475	LOC_Os01g01640.1	532	CAATC	7	21	0.333333	0	16	0	0.0370481	down
Chr1	4504318	LOC_Os01g08970.1	2448	GGAAG	7	21	0.333333	0	16	0	0.0370481	down
Chr6	22312944	LOC_Os06g37660.1	1108	AAATA	7	21	0.333333	0	16	0	0.0370481	down
Chr12	26630368	LOC_Os12g42860.1	1150	GGACG	8	22	0.363636	0	16	0	0.0371455	down
Chr2	33946045	LOC_Os02g55420.1	1521	ATACA	8	25	0.32	2	36	0.0555556	0.0371873	down
Chr12	10756969	LOC_Os12g18630.1	1371	CCAGC	4	14	0.285714	0	21	0	0.0372032	down
Chr12	22101324	LOC_Os12g36060.1	507	GCATG	8	19	0.421053	0	13	0	0.0373191	down
Chr1	7352253	LOC_Os01g13200.1	1937	TCACG	9	27	0.333333	1	24	0.0416667	0.0373263	down
Chr6	13685795	LOC_Os06g23440.1	374	ACAAG	11	116	0.0948276	16	70	0.228571	0.037328	up
Chr12	4534218	LOC_Os12g08810.1	1177	ATACT	6	21	0.285714	1	33	0.030303	0.0374354	down
Chr7	18335170	LOC_Os07g30970.1	699	TCACA	32	126	0.253968	10	89	0.11236	0.0374533	down
Chr5	25401199	LOC_Os05g43690.1	829	CGACC	1	35	0.0285714	4	14	0.285714	0.0375423	up
Chr4	19680320	LOC_Os04g32650.1	1362	GGATG	4	18	0.222222	0	26	0	0.0375938	down
Chr2	3872718	LOC_Os02g07490.1	1443	GTAAA	7	21	0.333333	3	42	0.0714286	0.0376497	down
Chr3	22219456	LOC_Os03g40010.1	2467	AAAAC	7	24	0.291667	0	18	0	0.0376817	down
Chr1	4514569	LOC_Os01g09000.1	2587	TTACC	7	28	0.25	0	21	0	0.037686	down
Chr7	26883951	LOC_Os07g45060.1	127	ACACC	1	36	0.0277778	6	23	0.26087	0.037792	up
Chr10	20553873	LOC_Os10g38489.1	210	AGAAG	16	46	0.347826	3	33	0.0909091	0.0377966	down
Chr5	1259418	LOC_Os05g03150.1	458	CAAAC	3	62	0.0483871	10	49	0.204082	0.0378202	up
Chr1	6572410	LOC_Os01g12080.1	1454	AAAGG	17	21	0.809524	1	10	0.1	0.0378811	down
Chr11	24652219	LOC_Os11g41150.1	506	TTAAA	1	37	0.027027	4	15	0.266667	0.0379537	up
Chr3	28731240	LOC_Os03g50350.1	3768	TCAGG	0	17	0	4	11	0.363636	0.0379588	up
Chr2	10509353	LOC_Os02g18090.1	918	CCATA	4	11	0.363636	0	17	0	0.0379588	down
Chr2	4127443	LOC_Os02g07870.1	2401	TAATA	4	11	0.363636	0	17	0	0.0379588	down
Chr7	16266168	LOC_Os07g27870.1	549	TCATG	0	17	0	4	11	0.363636	0.0379588	up
Chr9	22650711	LOC_Os09g39390.1	612	TCACA	19	70	0.271429	0	17	0	0.0379588	down
Chr7	23760471	LOC_Os07g39630.1	2313	TTAGA	15	31	0.483871	2	22	0.0909091	0.0379906	down
Chr2	13223617	LOC_Os02g22190.1	1546	GGAGT	9	25	0.36	1	22	0.0454545	0.0380127	down
Chr2	29756408	LOC_Os02g48610.2	260	GGACC	2	52	0.0384615	5	22	0.227273	0.0380756	up
Chr8	26394180	LOC_Os08g41790.1	1225	TAAGG	1	19	0.0526316	6	12	0.5	0.0380835	up
Chr10	21859497	LOC_Os10g40730.1	654	CAACC	7	44	0.159091	7	11	0.636364	0.0381042	up
Chr8	28250627	LOC_Os08g45010.1	2028	AGAGT	6	22	0.272727	1	34	0.0294118	0.0381268	down
Chr4	18382706	LOC_Os04g30760.1	1477	AAAGA	7	20	0.35	0	15	0	0.038164	down
Chr3	3974435	LOC_Os03g07800.1	1521	GAACA	7	20	0.35	0	15	0	0.038164	down
Chr6	693530	LOC_Os06g02220.1	247	AAAGG	8	22	0.363636	0	15	0	0.0381789	down
Chr8	9409881	LOC_Os08g15460.1	1384	TTAGT	0	22	0	4	15	0.266667	0.0382739	up
Chr12	26425820	LOC_Os12g42550.1	1154	CCAAG	7	31	0.225806	0	23	0	0.0382822	down
Chr11	244166	LOC_Os11g01380.1	5402	TTAAT	8	29	0.275862	2	41	0.0487805	0.0384716	down
Chr4	33624712	LOC_Os04g56400.1	1463	GCAAA	59	278	0.21223	24	194	0.123711	0.038553	down
Chr12	27024864	LOC_Os12g43550.2	803	GGATG	8	21	0.380952	0	14	0	0.0387142	down
Chr6	22270964	LOC_Os06g37610.1	1589	GGATA	7	30	0.233333	0	22	0	0.038771	down
Chr12	7480228	LOC_Os12g13380.1	1090	CCAAC	8	25	0.32	0	18	0	0.0389154	down
Chr8	5327740	LOC_Os08g09200.1	3393	GCAGG	2	42	0.047619	8	30	0.266667	0.0389517	up
Chr7	23363778	LOC_Os07g38970.1	770	CAACG	6	25	0.24	1	38	0.0263158	0.0389777	down
Chr6	24586272	LOC_Os06g41120.1	109	GGAGG	3	45	0.0666667	7	23	0.304348	0.0389972	up
Chr6	4669755	LOC_Os06g09290.1	821	ATAGG	7	26	0.269231	0	19	0	0.0390015	down
Chr11	4973925	LOC_Os11g09280.1	396	CCAAG	5	73	0.0684932	5	17	0.294118	0.0390717	up
Chr3	21382071	LOC_Os03g38520.1	513	GGAAC	23	102	0.22549	10	103	0.0970874	0.0390865	down
Chr5	27331112	LOC_Os05g47700.1	469	TAATA	21	92	0.228261	7	83	0.0843373	0.039088	down
Chr12	22968599	LOC_Os12g37410.1	1235	ATAAA	4	48	0.0833333	10	31	0.322581	0.0392254	up
Chr6	29156661	LOC_Os06g48200.1	1058	AGATG	7	33	0.212121	0	24	0	0.0392351	down
Chr7	23164351	LOC_Os07g38560.1	1283	GCAAT	4	12	0.333333	0	18	0	0.0392444	down
Chr9	22770501	LOC_Os09g39680.1	1778	TCACA	4	12	0.333333	0	18	0	0.0392444	down
Chr8	24125231	LOC_Os08g38086.4	2326	CAATT	0	18	0	4	12	0.333333	0.0392444	up
Chr1	28011393	LOC_Os01g48810.1	554	TGACT	0	18	0	4	12	0.333333	0.0392444	up
Chr4	27753935	LOC_Os04g46830.1	568	GCACG	4	16	0.25	0	23	0	0.0392594	down
Chr2	29382547	LOC_Os02g48010.1	3847	AAATA	4	16	0.25	0	23	0	0.0392594	down
Chr3	31488191	LOC_Os03g55350.1	2695	GTATC	0	23	0	4	16	0.25	0.0392594	up
Chr9	21355458	LOC_Os09g37020.3	684	CGAGA	0	31	0	3	14	0.214286	0.0393154	up
Chr7	29324270	LOC_Os07g48980.1	1177	TAAAT	3	14	0.214286	0	31	0	0.0393154	down
Chr2	19652705	LOC_Os02g33080.1	790	GGAAG	17	62	0.274194	1	25	0.04	0.0394367	down
Chr6	30995086	LOC_Os06g51220.4	964	TAACA	8	26	0.307692	0	18	0	0.0394616	down
Chr2	29026259	LOC_Os02g47510.1	2001	CCAGT	8	26	0.307692	0	18	0	0.0394616	down
Chr12	4216750	LOC_Os12g08280.1	1219	TCAAC	3	13	0.230769	0	29	0	0.0394644	down
Chr3	10517469	LOC_Os03g18770.1	893	ATAAA	0	29	0	3	13	0.230769	0.0394644	up
Chr4	8948945	LOC_Os04g16450.1	890	CCAGA	45	221	0.20362	5	65	0.0769231	0.0395208	down
Chr6	29235735	LOC_Os06g48350.1	1262	GCACG	6	18	0.333333	1	27	0.037037	0.0396072	down
Chr7	19625815	LOC_Os07g32800.1	729	TGATA	8	102	0.0784314	14	67	0.208955	0.0396262	up
Chr6	3421070	LOC_Os06g07140.1	564	GGAAG	9	35	0.257143	1	30	0.0333333	0.039632	down
Chr1	31638902	LOC_Os01g55030.1	677	TCAAG	9	35	0.257143	1	30	0.0333333	0.039632	down
Chr11	1281613	LOC_Os11g03390.1	1000	TCATC	0	27	0	3	12	0.25	0.0396341	up
Chr4	33102019	LOC_Os04g55600.1	435	CTACG	0	27	0	3	12	0.25	0.0396341	up
Chr7	22573798	LOC_Os07g37650.1	1017	TTATC	0	27	0	3	12	0.25	0.0396341	up
Chr6	26218493	LOC_Os06g43590.2	958	AAACC	24	49	0.489796	5	31	0.16129	0.0397767	down
Chr4	11285918	LOC_Os04g20220.1	1835	ACATT	7	32	0.21875	0	23	0	0.0397787	down
Chr2	11165120	LOC_Os02g19150.1	1432	TAAGG	8	20	0.4	0	13	0	0.0398342	down
Chr6	24401082	LOC_Os06g40940.1	2661	TAAGG	22	73	0.30137	4	42	0.0952381	0.0398412	down
Chr1	12645848	LOC_Os01g22490.1	562	CTACA	38	268	0.141791	44	188	0.234043	0.0398676	up
Chr5	718115	LOC_Os05g02250.1	1821	GGATG	8	34	0.235294	2	47	0.0425532	0.0399304	down
Chr3	9781820	LOC_Os03g17580.1	771	AGATG	21	88	0.238636	4	54	0.0740741	0.0399519	down
Chr1	1160384	LOC_Os01g03040.1	817	GTAAG	7	25	0.28	0	18	0	0.0399635	down
Chr10	7414875	LOC_Os10g13670.1	1887	CGACA	0	10	0	12	20	0.6	0.039964	up
Chr7	28475074	LOC_Os07g47640.1	154	TCAAG	85	482	0.176349	58	220	0.263636	0.0400137	up
Chr2	2922548	LOC_Os02g05890.1	1026	TGAGG	0	23	0	3	10	0.3	0.040056	up
Chr1	27681165	LOC_Os01g48300.2	383	ACATG	0	23	0	3	10	0.3	0.040056	up
Chr5	19109074	LOC_Os05g32630.1	1390	ACAGA	6	23	0.26087	1	34	0.0294118	0.0401004	down
Chr9	19737675	LOC_Os09g33480.1	959	CCAAG	1	43	0.0232558	3	11	0.272727	0.0401089	up
Chr1	21883822	LOC_Os01g38950.1	2070	GAAAT	1	28	0.0357143	9	33	0.272727	0.0401494	up
Chr8	152080	LOC_Os08g01220.1	1373	GTAGT	0	24	0	4	17	0.235294	0.0401691	up
Chr8	5373391	LOC_Os08g09250.2	1251	CCAGT	6	71	0.084507	24	103	0.23301	0.0402427	up
Chr5	2090980	LOC_Os05g04510.1	624	TCAGG	20	216	0.0925926	12	55	0.218182	0.0402586	up
Chr7	26708860	LOC_Os07g44744.1	396	GCAGA	10	21	0.47619	0	12	0	0.0402762	down
Chr10	17432432	LOC_Os10g33230.1	1093	AAACA	8	27	0.296296	0	18	0	0.0403228	down
Chr1	24398475	LOC_Os01g42880.1	731	CCAAG	0	19	0	4	13	0.307692	0.040404	up
Chr2	19099043	LOC_Os02g32350.2	3372	GAACT	4	13	0.307692	0	19	0	0.040404	down
Chr10	17047207	LOC_Os10g32540.1	2624	CGACG	4	13	0.307692	0	19	0	0.040404	down
Chr1	29170310	LOC_Os01g50770.1	1840	TGAGC	8	28	0.285714	0	19	0	0.0404438	down
Chr12	24639607	LOC_Os12g39860.1	244	GCAGG	19	68	0.279412	5	54	0.0925926	0.0404446	down
Chr9	4075	LOC_Os09g00999.1	1202	CAATC	61	388	0.157216	9	24	0.375	0.0404495	up
Chr2	24945078	LOC_Os02g41590.1	490	TGAAA	32	119	0.268908	11	89	0.123596	0.0404741	down
Chr5	28622549	LOC_Os05g49890.1	975	TTAAA	50	152	0.328947	37	188	0.196809	0.0405631	down
Chr1	34139489	LOC_Os01g59080.1	221	GGATG	17	70	0.242857	1	28	0.0357143	0.0405706	down
Chr2	24047998	LOC_Os02g39790.2	1792	AGATG	4	15	0.266667	1	36	0.0277778	0.0405883	down
Chr12	26702633	LOC_Os12g42980.1	452	CGAGT	3	35	0.0857143	11	31	0.354839	0.0406389	up
Chr1	10561565	LOC_Os01g18744.1	1422	CAAGT	23	48	0.479167	3	24	0.125	0.0407533	down
Chr3	15642337	LOC_Os03g27290.1	747	AGAGA	12	57	0.210526	2	49	0.0408163	0.0408018	down
Chr11	20181314	LOC_Os11g34450.1	1249	TGACA	28	56	0.5	12	56	0.214286	0.0409408	down
Chr5	2974329	LOC_Os05g05950.1	3633	CGACA	4	18	0.222222	0	25	0	0.0410114	down
Chr1	26815143	LOC_Os01g46980.1	598	TGAAA	21	104	0.201923	7	90	0.0777778	0.0410663	down
Chr3	5166390	LOC_Os03g10180.1	2158	GGACA	10	26	0.384615	1	20	0.05	0.0411355	down
Chr3	5288118	LOC_Os03g10370.1	688	TCACT	7	24	0.291667	0	17	0	0.0411886	down
Chr5	25214997	LOC_Os05g43360.1	244	ACATG	1	42	0.0238095	4	18	0.222222	0.0412692	up
Chr2	79939	LOC_Os02g01150.2	1452	TCACA	19	80	0.2375	0	18	0	0.0412971	down
Chr2	23665145	LOC_Os02g39180.1	262	TGATG	7	30	0.233333	0	21	0	0.0413056	down
Chr4	6232052	LOC_Os04g11400.2	310	ACAGA	8	30	0.266667	0	20	0	0.0413312	down
Chr5	2098726	LOC_Os05g04520.1	591	CCAGA	8	30	0.266667	0	20	0	0.0413312	down
Chr7	6866131	LOC_Os07g12250.1	402	GCAAG	10	41	0.243902	3	49	0.0612245	0.0413346	down
Chr6	19825150	LOC_Os06g34040.1	1091	GCAAG	6	20	0.3	1	29	0.0344828	0.0413962	down
Chr4	20655355	LOC_Os04g34100.1	714	GTAGG	11	38	0.289474	3	43	0.0697674	0.0414536	down
Chr3	8166031	LOC_Os03g14980.2	4050	ACAGC	4	14	0.285714	0	20	0	0.041455	down
Chr1	3846308	LOC_Os01g07960.1	1323	TTATG	4	14	0.285714	0	20	0	0.041455	down
Chr3	34527058	LOC_Os03g60740.1	723	CCAGA	10	31	0.322581	1	24	0.0416667	0.0414589	down
Chr8	24885655	LOC_Os08g39370.1	1943	TCAGC	4	58	0.0689655	5	16	0.3125	0.0414874	up
Chr6	2895628	LOC_Os06g06250.2	1366	AGAAG	1	39	0.025641	3	10	0.3	0.0415094	up
Chr3	31259050	LOC_Os03g54980.1	525	ATACA	14	56	0.25	4	54	0.0740741	0.0417061	down
Chr6	22251548	LOC_Os06g37560.1	2847	GCACA	9	17	0.529412	2	21	0.0952381	0.0417729	down
Chr7	3727723	LOC_Os07g07490.1	1729	AGAGG	4	19	0.210526	0	26	0	0.0417933	down
Chr9	15962046	LOC_Os09g26420.1	1210	CCAGG	49	219	0.223744	45	123	0.365854	0.0418901	up
Chr1	10123721	LOC_Os01g18070.1	1160	TTAAG	12	41	0.292683	2	32	0.0625	0.0418922	down
Chr1	39778253	LOC_Os01g68450.1	406	CAAGG	0	30	0	3	14	0.214286	0.0419365	up
Chr2	23112346	LOC_Os02g38210.1	410	CCAAG	3	88	0.0340909	3	13	0.230769	0.0419921	up
Chr3	34769569	LOC_Os03g61220.1	1448	AAACA	8	27	0.296296	0	17	0	0.0419972	down
Chr3	31845893	LOC_Os03g55930.1	486	GCAAG	31	117	0.264957	5	52	0.0961538	0.0420337	down
Chr5	21614533	LOC_Os05g36994.1	499	ACATT	2	22	0.0909091	6	10	0.6	0.0420405	up
Chr6	811250	LOC_Os06g02380.1	1929	GAAGG	42	155	0.270968	9	74	0.121622	0.0421422	down
Chr6	1416245	LOC_Os06g03640.1	1737	GCAAA	5	10	0.5	0	15	0	0.0421456	down
Chr2	35167625	LOC_Os02g57390.1	3171	CTAAC	4	10	0.4	0	15	0	0.0421456	down
Chr9	19219351	LOC_Os09g32200.1	1230	TTAAG	4	10	0.4	0	15	0	0.0421456	down
Chr3	34464682	LOC_Os03g60639.1	370	TGAAG	10	29	0.344828	1	22	0.0454545	0.0421639	down
Chr4	31822741	LOC_Os04g53440.2	1143	CAAAC	6	21	0.285714	1	30	0.0333333	0.0422182	down
Chr3	958319	LOC_Os03g02590.3	982	TTAAG	0	28	0	3	13	0.230769	0.0422833	up
Chr7	25350071	LOC_Os07g42370.1	1225	TGACT	2	50	0.04	8	38	0.210526	0.0422988	up
Chr2	2571077	LOC_Os02g05340.1	3165	TGAGG	0	22	0	7	32	0.21875	0.0423164	up
Chr1	9020114	LOC_Os01g16030.2	620	GGATG	8	30	0.266667	0	19	0	0.0423427	down
Chr4	20740106	LOC_Os04g34240.1	1274	CCAAG	8	33	0.242424	0	22	0	0.0423567	down
Chr5	494039	LOC_Os05g01820.1	716	GAAGG	17	58	0.293103	6	57	0.105263	0.0424107	down
Chr3	1448602	LOC_Os03g03390.1	1554	GTATC	0	21	0	4	15	0.266667	0.0424116	up
Chr2	35005718	LOC_Os02g57160.1	2254	TCAAA	4	15	0.266667	0	21	0	0.0424116	down
Chr5	286730	LOC_Os05g01480.1	450	CGACC	0	21	0	4	15	0.266667	0.0424116	up
Chr3	33626352	LOC_Os03g59060.1	1459	TCATG	7	26	0.269231	0	18	0	0.0424658	down
Chr1	27053969	LOC_Os01g47350.1	449	GGAAG	1	25	0.04	4	10	0.4	0.0425952	up
Chr3	34707403	LOC_Os03g61090.1	386	GGAAG	23	98	0.234694	2	37	0.0540541	0.0426041	down
Chr5	4143370	LOC_Os05g07700.1	553	CAAAA	55	234	0.235043	29	204	0.142157	0.0426433	down
Chr7	5459168	LOC_Os07g10150.1	2815	GGACC	6	27	0.222222	1	38	0.0263158	0.0426636	down
Chr12	5763493	LOC_Os12g10730.2	875	ATAAG	0	26	0	3	12	0.25	0.0426829	up
Chr7	24397245	LOC_Os07g40710.1	765	CAAGA	0	26	0	3	12	0.25	0.0426829	up
Chr4	34680921	LOC_Os04g58240.1	978	CAACG	9	25	0.36	0	16	0	0.0428022	down
Chr2	26317657	LOC_Os02g43600.1	866	CAAAC	43	124	0.346774	10	63	0.15873	0.0428149	down
Chr9	1216435	LOC_Os09g02700.1	558	AGACA	2	54	0.037037	3	10	0.3	0.0428675	up
Chr2	34352021	LOC_Os02g56130.1	530	CCAGG	0	22	0	8	34	0.235294	0.0428711	up
Chr12	26140715	LOC_Os12g42180.1	317	TCAAG	1	29	0.0344828	4	12	0.333333	0.0430187	up
Chr8	28274312	LOC_Os08g45040.1	195	TCAAG	8	35	0.228571	0	23	0	0.0430387	down
Chr5	18800550	LOC_Os05g32230.1	1097	TCAGG	3	11	0.272727	0	24	0	0.0431484	down
Chr5	29498090	LOC_Os05g51450.1	519	GCAGG	0	24	0	3	11	0.272727	0.0431484	up
Chr1	34168979	LOC_Os01g59150.1	164	TGATG	3	81	0.037037	3	12	0.25	0.043167	up
Chr2	19472405	LOC_Os02g32814.1	985	CCAAG	31	153	0.202614	40	335	0.119403	0.0431861	down
Chr2	30015524	LOC_Os02g49080.1	1351	TGATA	9	25	0.36	0	14	0	0.0431998	down
Chr7	28822111	LOC_Os07g48244.1	377	ATAAT	4	16	0.25	0	22	0	0.043286	down
Chr3	28720020	LOC_Os03g50340.1	3595	TGAGC	4	16	0.25	0	22	0	0.043286	down
Chr1	39699842	LOC_Os01g68324.3	1526	CAAGA	0	22	0	4	16	0.25	0.043286	up
Chr3	24220216	LOC_Os03g43430.1	629	CAATT	0	22	0	4	16	0.25	0.043286	up
Chr7	22338115	LOC_Os07g37270.1	1079	CCAAA	0	16	0	4	11	0.363636	0.0433815	up
Chr5	27936907	LOC_Os05g48750.1	840	GCAAC	4	11	0.363636	0	16	0	0.0433815	down
Chr3	30454855	LOC_Os03g53110.1	1147	CAAAT	4	11	0.363636	0	16	0	0.0433815	down
Chr11	20404841	LOC_Os11g34824.1	727	GTAGG	4	11	0.363636	0	16	0	0.0433815	down
Chr2	33495723	LOC_Os02g54700.2	1113	ATAAC	13	42	0.309524	2	30	0.0666667	0.043533	down
Chr1	2857725	LOC_Os01g05970.1	410	CTACA	12	51	0.235294	2	39	0.0512821	0.0435706	down
Chr7	21575038	LOC_Os07g36080.1	381	GAAAG	234	1098	0.213115	64	409	0.156479	0.0436015	down
Chr1	40169664	LOC_Os01g69100.1	683	GAAGA	7	28	0.25	0	19	0	0.0436166	down
Chr6	1734452	LOC_Os06g04150.1	684	GTACG	7	28	0.25	0	19	0	0.0436166	down
Chr5	13626291	LOC_Os05g23740.1	1718	GTAGA	4	46	0.0869565	7	20	0.35	0.0436352	up
Chr3	21639396	LOC_Os03g38960.1	363	CCAGT	10	25	0.4	0	13	0	0.0436422	down
Chr1	4896577	LOC_Os01g09560.1	1713	TCAGG	3	55	0.0545455	11	49	0.22449	0.0436496	up
Chr2	15773858	LOC_Os02g26860.1	912	TGAAC	5	10	0.5	0	13	0	0.0436508	down
Chr7	13500956	LOC_Os07g23880.1	3507	GTAAT	0	13	0	5	10	0.5	0.0436508	up
Chr9	16656553	LOC_Os09g27420.1	1279	AGACG	1	39	0.025641	4	17	0.235294	0.0436616	up
Chr3	30198682	LOC_Os03g52660.1	1175	GGAAG	0	22	0	3	10	0.3	0.0436975	up
Chr1	2077344	LOC_Os01g04630.1	560	CCAGG	1	41	0.0243902	4	18	0.222222	0.0437489	up
Chr1	24601522	LOC_Os01g43120.1	2035	GGACG	8	28	0.285714	0	17	0	0.0437557	down
Chr2	4184590	LOC_Os02g07980.1	503	CAAAG	9	22	0.409091	0	12	0	0.0437956	down
Chr5	5277024	LOC_Os05g09400.3	404	ACATC	13	80	0.1625	14	35	0.4	0.043848	up
Chr7	26483225	LOC_Os07g44330.2	838	ACATC	2	37	0.0540541	4	11	0.363636	0.0438913	up
Chr7	29198116	LOC_Os07g48780.1	547	TGAGG	2	46	0.0434783	8	36	0.222222	0.0439296	up
Chr3	32360765	LOC_Os03g56790.1	908	AAACT	31	98	0.316327	9	67	0.134328	0.0439856	down
Chr4	24404319	LOC_Os04g41150.1	670	ACATA	0	23	0	4	17	0.235294	0.0440881	up
Chr3	9372863	LOC_Os03g16860.1	2048	CAAGA	0	23	0	4	17	0.235294	0.0440881	up
Chr3	32386077	LOC_Os03g56840.1	1022	GCAAC	9	27	0.333333	0	15	0	0.0441012	down
Chr2	32019705	LOC_Os02g52290.1	191	GCACC	36	100	0.36	12	70	0.171429	0.044203	down
Chr2	23759557	LOC_Os02g39360.1	344	CCAGG	5	44	0.113636	7	16	0.4375	0.0442682	up
Chr7	1860970	LOC_Os07g04240.1	1981	GGACA	11	39	0.282051	3	42	0.0714286	0.0442831	down
Chr10	19556823	LOC_Os10g36550.1	846	ATAAA	7	33	0.212121	0	22	0	0.0443245	down
Chr1	4315220	LOC_Os01g08660.1	533	ACACG	9	24	0.375	0	13	0	0.0443661	down
Chr1	24483537	LOC_Os01g42980.1	1115	TCAAA	9	24	0.375	0	13	0	0.0443661	down
Chr11	22218959	LOC_Os11g37640.1	885	AAAAA	2	18	0.111111	9	15	0.6	0.0444766	up
Chr7	20087264	LOC_Os07g33630.1	3086	GGATT	9	15	0.6	2	18	0.111111	0.0444766	down
Chr3	5916508	LOC_Os03g11460.1	5183	ATAAT	4	12	0.333333	0	17	0	0.044477	down
Chr4	23964426	LOC_Os04g40310.1	1200	GCAAG	0	17	0	4	12	0.333333	0.044477	up
Chr2	3729392	LOC_Os02g07260.2	622	CTACA	4	12	0.333333	0	17	0	0.044477	down
Chr11	1994833	LOC_Os11g04670.1	2119	GTATG	4	12	0.333333	0	17	0	0.044477	down
Chr4	23830086	LOC_Os04g40040.1	2593	CCAAA	4	12	0.333333	0	17	0	0.044477	down
Chr7	28558493	LOC_Os07g47820.1	2352	CAACT	0	17	0	4	12	0.333333	0.044477	up
Chr7	13500467	LOC_Os07g23880.1	3018	GGACT	5	12	0.416667	0	16	0	0.044477	down
Chr1	7337786	LOC_Os01g13160.1	1583	GCATG	0	14	0	5	11	0.454545	0.0446999	up
Chr8	25388692	LOC_Os08g40110.2	1418	TTAGG	0	24	0	4	18	0.222222	0.0448264	up
Chr6	1819545	LOC_Os06g04280.1	1652	TAAAA	4	18	0.222222	0	24	0	0.0448264	down
Chr7	29009267	LOC_Os07g48500.1	397	TCAAG	15	58	0.258621	9	89	0.101124	0.044891	down
Chr5	27246119	LOC_Os05g47560.1	1401	TCAAC	15	44	0.340909	2	29	0.0689655	0.0449314	down
Chr3	857879	LOC_Os03g02420.1	912	CAATA	9	29	0.310345	0	16	0	0.0449629	down
Chr2	1082642	LOC_Os02g02840.1	564	CCAAC	9	29	0.310345	0	16	0	0.0449629	down
Chr10	18392994	LOC_Os10g34480.1	1405	AAAGA	9	26	0.346154	0	14	0	0.0449809	down
Chr1	2374837	LOC_Os01g05060.1	813	CGATT	2	53	0.0377358	5	24	0.208333	0.0450478	up
Chr3	13283629	LOC_Os03g23010.2	220	GCAGT	5	66	0.0757576	5	16	0.3125	0.0450499	up
Chr1	36627370	LOC_Os01g63190.1	1746	GAAGT	11	27	0.407407	1	18	0.0555556	0.0452389	down
Chr1	29565133	LOC_Os01g51410.1	2603	ATACA	24	100	0.24	4	54	0.0740741	0.0452677	down
Chr3	33596298	LOC_Os03g59020.1	1177	TTAGG	0	27	0	3	13	0.230769	0.0453772	up
Chr6	2244357	LOC_Os06g05080.1	476	TGAAT	9	31	0.290323	0	18	0	0.0454013	down
Chr3	17745561	LOC_Os03g31170.1	1265	AGAAT	9	31	0.290323	0	18	0	0.0454013	down
Chr7	450567	LOC_Os07g01760.1	329	TTACA	25	109	0.229358	0	20	0	0.045417	down
Chr11	3081108	LOC_Os11g06390.6	1473	TTATG	9	42	0.214286	1	33	0.030303	0.0454344	down
Chr2	34902133	LOC_Os02g56940.1	400	CAAGC	3	31	0.0967742	6	11	0.545455	0.0454491	up
Chr6	25968127	LOC_Os06g43210.1	3684	GTAGT	0	18	0	5	13	0.384615	0.0454545	up
Chr8	115499	LOC_Os08g01180.1	1863	TAATA	4	13	0.307692	0	18	0	0.0454545	down
Chr11	11347400	LOC_Os11g19700.1	775	CGACA	4	13	0.307692	0	18	0	0.0454545	down
Chr5	25811400	LOC_Os05g44360.1	2615	ACACC	5	13	0.384615	0	18	0	0.0454545	down
Chr8	3373019	LOC_Os08g06110.2	2401	ATACA	4	13	0.307692	0	18	0	0.0454545	down
Chr3	15685887	LOC_Os03g27390.2	2236	AAAGG	0	18	0	4	13	0.307692	0.0454545	up
Chr1	31999464	LOC_Os01g55540.1	1491	TAAGC	13	54	0.240741	2	38	0.0526316	0.0454926	down
Chr8	14360611	LOC_Os08g23730.1	1799	TCAAC	4	19	0.210526	0	25	0	0.0455083	down
Chr3	7774067	LOC_Os03g14280.1	892	TGAAG	0	25	0	4	19	0.210526	0.0455083	up
Chr5	16560529	LOC_Os05g28290.1	484	CGAAG	19	68	0.279412	3	41	0.0731707	0.0455689	down
Chr3	31645699	LOC_Os03g55590.1	1905	TGAGC	10	36	0.277778	1	26	0.0384615	0.0456246	down
Chr3	7611767	LOC_Os03g14030.1	1406	CCAAG	0	15	0	5	12	0.416667	0.045641	up
Chr4	26904678	LOC_Os04g45470.1	1210	AGATA	5	12	0.416667	0	15	0	0.045641	down
Chr8	25688614	LOC_Os08g40580.1	527	CTAGA	5	12	0.416667	0	15	0	0.045641	down
Chr2	33200917	LOC_Os02g54160.1	670	GCAAG	11	33	0.333333	1	22	0.0454545	0.0460253	down
Chr6	27676810	LOC_Os06g45710.1	1304	GCAAG	3	12	0.25	0	25	0	0.0460526	down
Chr3	2989107	LOC_Os03g05980.1	877	GGATT	41	130	0.315385	21	123	0.170732	0.046064	down
Chr2	6916592	LOC_Os02g13060.1	1180	AGAAT	8	28	0.285714	2	35	0.0571429	0.0462202	down
Chr5	2517430	LOC_Os05g05160.1	2130	CGATG	9	30	0.3	0	16	0	0.0462523	down
Chr1	9703121	LOC_Os01g16970.1	2021	CTACA	5	14	0.357143	0	18	0	0.046332	down
Chr6	27442601	LOC_Os06g45390.1	1196	CAAGA	5	14	0.357143	0	18	0	0.046332	down
Chr2	34369497	LOC_Os02g56180.1	1037	GCAAG	5	14	0.357143	0	18	0	0.046332	down
Chr2	3144444	LOC_Os02g06300.1	2137	CCAAT	0	19	0	5	14	0.357143	0.046332	up
Chr7	21628768	LOC_Os07g36190.1	1090	TGATG	0	18	0	5	14	0.357143	0.046332	up
Chr1	34043768	LOC_Os01g58910.1	1071	GCATG	0	19	0	4	14	0.285714	0.046332	up
Chr8	15501710	LOC_Os08g25460.1	1960	CTATG	4	14	0.285714	0	19	0	0.046332	down
Chr3	12380702	LOC_Os03g21690.1	2024	GTAGT	4	14	0.285714	0	19	0	0.046332	down
Chr5	15610505	LOC_Os05g26890.1	698	TGACT	4	14	0.285714	0	19	0	0.046332	down
Chr6	297531	LOC_Os06g01490.1	2040	AGATT	7	11	0.636364	1	14	0.0714286	0.0463394	down
Chr2	22600681	LOC_Os02g37420.1	412	TCAAG	1	38	0.0263158	4	17	0.235294	0.0464641	up
Chr6	24036442	LOC_Os06g40360.1	2689	CCAGT	0	16	0	5	13	0.384615	0.0464896	up
Chr7	28498020	LOC_Os07g47700.1	1829	GGAAC	5	13	0.384615	0	16	0	0.0464896	down
Chr8	6245997	LOC_Os08g10608.1	201	GTAAC	10	47	0.212766	1	34	0.0294118	0.0466612	down
Chr1	37440850	LOC_Os01g64520.1	1149	AAAAG	1	30	0.0333333	4	13	0.307692	0.046702	up
Chr5	24275042	LOC_Os05g41440.1	1806	TGACT	9	25	0.36	0	13	0	0.046767	down
Chr8	28008561	LOC_Os08g44530.1	1677	GCACA	6	20	0.3	1	27	0.037037	0.0467999	down
Chr2	29606551	LOC_Os02g48360.1	1072	GGAGG	0	23	0	3	11	0.272727	0.0468468	up
Chr3	9079897	LOC_Os03g16470.3	296	TGATG	0	23	0	3	11	0.272727	0.0468468	up
Chr1	1018058	LOC_Os01g02880.1	650	GCATG	0	23	0	3	11	0.272727	0.0468468	up
Chr3	33314753	LOC_Os03g58480.1	1497	TGAAC	0	23	0	3	11	0.272727	0.0468468	up
Chr1	21897783	LOC_Os01g38970.1	3707	ATAAG	8	38	0.210526	0	22	0	0.0468509	down
Chr2	4720495	LOC_Os02g09180.1	1457	TCACT	4	11	0.363636	1	26	0.0384615	0.0468549	down
Chr7	7982846	LOC_Os07g13969.1	346	CGAGG	4	40	0.1	8	19	0.421053	0.0468794	up
Chr3	30532387	LOC_Os03g53230.1	1642	GCAAA	22	75	0.293333	9	75	0.12	0.0468823	down
Chr2	6509875	LOC_Os02g12480.7	1200	GCACC	19	68	0.279412	3	38	0.0789474	0.0469156	down
Chr11	22460570	LOC_Os11g37890.1	999	AAAGA	10	29	0.344828	0	14	0	0.0469978	down
Chr12	10963741	LOC_Os12g18900.1	1568	TGAAA	5	10	0.5	0	12	0	0.0470085	down
Chr2	13132535	LOC_Os02g22070.1	1035	ACATT	0	12	0	5	10	0.5	0.0470085	up
Chr8	2183028	LOC_Os08g04460.1	714	TCACC	0	20	0	4	15	0.266667	0.047124	up
Chr2	32944938	LOC_Os02g53770.1	3393	TAATT	4	15	0.266667	0	20	0	0.047124	down
Chr5	20850616	LOC_Os05g35110.1	1380	CCACA	0	20	0	4	15	0.266667	0.047124	up
Chr6	2679520	LOC_Os06g05860.1	1497	TCAAT	0	20	0	4	15	0.266667	0.047124	up
Chr6	2555765	LOC_Os06g05650.1	563	ATAAG	4	15	0.266667	0	20	0	0.047124	down
Chr3	32759027	LOC_Os03g57460.1	1609	GGAGA	4	15	0.266667	0	20	0	0.047124	down
Chr8	4951905	LOC_Os08g08570.1	713	ACAAG	5	15	0.333333	0	19	0	0.047124	down
Chr8	3340679	LOC_Os08g06100.1	281	GGAGG	37	117	0.316239	2	26	0.0769231	0.0472169	down
Chr7	704863	LOC_Os07g02210.1	457	TGACT	9	34	0.264706	0	20	0	0.0472308	down
Chr10	21849080	LOC_Os10g40720.1	408	ATAAG	1	46	0.0217391	3	13	0.230769	0.0472413	up
Chr10	14542080	LOC_Os10g28020.1	2328	ATATC	0	17	0	5	14	0.357143	0.0472583	up
Chr1	1012026	LOC_Os01g02870.1	1119	GCAGG	0	17	0	5	14	0.357143	0.0472583	up
Chr3	30984105	LOC_Os03g54040.1	509	GCAAA	11	40	0.275	1	28	0.0357143	0.0472795	down
Chr1	30886243	LOC_Os01g53730.1	98	CCAGA	2	50	0.04	5	23	0.217391	0.0475629	up
Chr3	30991548	LOC_Os03g54050.2	1085	TAAGT	0	13	0	5	11	0.454545	0.047619	up
Chr12	18346257	LOC_Os12g30540.1	3298	GCAGA	0	13	0	5	11	0.454545	0.047619	up
Chr3	31392917	LOC_Os03g55164.1	1033	AGAGG	0	13	0	5	11	0.454545	0.047619	up
Chr7	18337073	LOC_Os07g30970.1	217	CTACC	19	123	0.154472	26	86	0.302326	0.0477098	up
Chr3	6295858	LOC_Os03g12020.1	387	GGACA	18	88	0.204545	3	54	0.0555556	0.047745	down
Chr3	10187813	LOC_Os03g18180.1	813	CAACC	8	37	0.216216	2	45	0.0444444	0.0477557	down
Chr1	32327905	LOC_Os01g56140.1	3243	AAAAA	3	10	0.3	0	21	0	0.0477941	down
Chr7	15422042	LOC_Os07g26700.1	716	CCAAA	0	21	0	3	10	0.3	0.0477941	up
Chr12	19928867	LOC_Os12g32992.1	600	CCAAG	0	21	0	3	10	0.3	0.0477941	up
Chr7	21827612	LOC_Os07g36500.1	400	AAATA	10	30	0.333333	0	16	0	0.0478288	down
Chr12	24490841	LOC_Os12g39660.1	3546	ATATT	5	16	0.3125	0	21	0	0.0478424	down
Chr3	10478876	LOC_Os03g18720.1	563	GCAAG	5	16	0.3125	0	20	0	0.0478424	down
Chr2	1159390	LOC_Os02g02960.4	505	GGAAG	0	21	0	4	16	0.25	0.0478424	up
Chr1	37512944	LOC_Os01g64630.4	1398	GAAGG	4	16	0.25	0	21	0	0.0478424	down
Chr4	33844759	LOC_Os04g56740.1	2677	GGATG	4	16	0.25	0	21	0	0.0478424	down
Chr2	22084698	LOC_Os02g36570.1	2273	ATACT	4	16	0.25	0	21	0	0.0478424	down
Chr12	26630206	LOC_Os12g42860.1	1312	TCAGT	0	21	0	4	16	0.25	0.0478424	up
Chr4	33462798	LOC_Os04g56160.1	2208	CTAGC	10	99	0.10101	5	14	0.357143	0.0478954	up
Chr6	908954	LOC_Os06g02580.1	1181	CCATT	0	28	0	3	14	0.214286	0.0479211	up
Chr4	29125161	LOC_Os04g48840.1	374	TTATC	0	28	0	3	14	0.214286	0.0479211	up
Chr7	18687722	LOC_Os07g31490.2	521	TGATA	4	55	0.0727273	10	40	0.25	0.048064	up
Chr7	4509369	LOC_Os07g08770.1	877	CAAGT	1	34	0.0294118	6	26	0.230769	0.0480736	up
Chr3	110418	LOC_Os03g01150.1	1164	CAAGT	0	14	0	5	12	0.416667	0.0482017	up
Chr5	27048358	LOC_Os05g46720.1	2146	CAAGG	0	14	0	5	12	0.416667	0.0482017	up
Chr1	38262047	LOC_Os01g65900.1	2012	CAACT	9	33	0.272727	0	17	0	0.0482074	down
Chr3	35135712	LOC_Os03g61990.4	412	CCACA	11	30	0.366667	0	13	0	0.0484056	down
Chr1	37441822	LOC_Os01g64520.1	917	TCAAC	11	30	0.366667	0	13	0	0.0484056	down
Chr10	8693845	LOC_Os10g17280.1	452	TGACA	20	69	0.289855	6	57	0.105263	0.0484739	down
Chr5	23685948	LOC_Os05g40300.2	232	ACATC	7	68	0.102941	13	44	0.295455	0.0484809	up
Chr5	3697391	LOC_Os05g07030.1	2136	TAACA	4	17	0.235294	0	22	0	0.0484969	down
Chr2	13917718	LOC_Os02g24020.1	1054	AGAGG	4	17	0.235294	0	22	0	0.0484969	down
Chr8	18257091	LOC_Os08g29720.2	1372	AAAGG	4	17	0.235294	0	22	0	0.0484969	down
Chr2	30675137	LOC_Os02g50240.2	1092	CCATT	5	17	0.294118	0	21	0	0.0484969	down
Chr7	26245048	LOC_Os07g43890.1	975	ATATT	5	17	0.294118	0	22	0	0.0484969	down
Chr3	26617731	LOC_Os03g47050.1	604	CGAGT	5	17	0.294118	0	21	0	0.0484969	down
Chr5	2173619	LOC_Os05g04620.1	925	CGAGC	5	13	0.384615	0	15	0	0.0487537	down
Chr5	16782181	LOC_Os05g28630.1	1917	AAACA	5	13	0.384615	0	15	0	0.0487537	down
Chr8	5141317	LOC_Os08g08840.1	804	CGACA	8	34	0.235294	0	19	0	0.0487576	down
Chr7	20871	LOC_Os07g01030.1	1604	CTACA	3	13	0.230769	0	26	0	0.0487805	down
Chr8	682833	LOC_Os08g02080.1	641	GTATG	14	63	0.222222	2	41	0.0487805	0.0488269	down
Chr10	6246057	LOC_Os10g11260.1	268	GCAAT	9	40	0.225	0	22	0	0.0489548	down
Chr9	3660575	LOC_Os09g07360.1	2048	TTAAT	1	30	0.0333333	6	23	0.26087	0.0489789	up
Chr9	17837024	LOC_Os09g29380.2	575	TAAGT	0	23	0	4	18	0.222222	0.0490956	up
Chr7	16213659	LOC_Os07g27790.1	2006	CCAGA	5	18	0.277778	0	22	0	0.0490956	down
Chr9	22170670	LOC_Os09g38530.1	796	ACAAG	1	41	0.0243902	4	19	0.210526	0.0490998	up
Chr7	2946299	LOC_Os07g06080.1	980	CTACC	5	17	0.294118	0	20	0	0.0491825	down
Chr3	33613169	LOC_Os03g59050.1	1801	GCAGG	0	20	0	5	17	0.294118	0.0491825	up
Chr10	5788900	LOC_Os10g10500.1	2417	CAAGT	6	28	0.214286	1	36	0.0277778	0.0492044	down
Chr12	27096805	LOC_Os12g43630.1	800	TCAGA	2	42	0.047619	8	35	0.228571	0.0492091	up
Chr4	24687870	LOC_Os04g41620.1	971	GTAAG	0	16	0	5	14	0.357143	0.0492743	up
Chr6	2259190	LOC_Os06g05110.1	787	TGAGG	5	14	0.357143	0	16	0	0.0492743	down
Chr6	408696	LOC_Os06g01680.1	2993	CAAGG	0	16	0	5	14	0.357143	0.0492743	up
Chr10	18414130	LOC_Os10g34520.1	649	CGAGT	1	42	0.0238095	3	12	0.25	0.0493318	up
Chr3	21238678	LOC_Os03g38260.1	862	TGATG	12	39	0.307692	3	37	0.0810811	0.0493395	down
Chr5	20548836	LOC_Os05g34650.1	1774	GAAGT	0	17	0	10	32	0.3125	0.0493714	up
Chr7	18582426	LOC_Os07g31370.1	439	CCAGG	2	38	0.0526316	6	20	0.3	0.049509	up
Chr1	7363804	LOC_Os01g13210.2	1256	CCATA	1	31	0.0322581	6	24	0.25	0.049619	up
Chr5	11609793	LOC_Os05g19910.1	1249	CTAAT	0	24	0	4	19	0.210526	0.0496454	up
Chr3	2883207	LOC_Os03g05780.1	1747	CAATC	5	18	0.277778	0	21	0	0.0497215	down
Chr6	834849	LOC_Os06g02420.1	67	AGACA	10	41	0.243902	1	28	0.0357143	0.0497619	down
Chr3	1433719	LOC_Os03g03360.1	1105	GTAAA	5	15	0.333333	0	17	0	0.049764	down
Chr1	36132551	LOC_Os01g62420.1	1251	TGATA	5	15	0.333333	0	17	0	0.049764	down
Chr6	26317162	LOC_Os06g43710.1	639	AGAGG	0	17	0	5	15	0.333333	0.049764	up
Chr4	5990032	LOC_Os04g11040.1	405	GGAGA	0	24	0	3	12	0.25	0.0497866	up
Chr8	9082098	LOC_Os08g15040.1	420	TCAAC	0	24	0	3	12	0.25	0.0497866	up
Chr7	23256895	LOC_Os07g38760.1	3222	GGAAC	3	12	0.25	0	24	0	0.0497866	down
Chr1	38261907	LOC_Os01g65900.1	2152	TTATG	0	24	0	3	12	0.25	0.0497866	up
Chr7	23153690	LOC_Os07g38540.1	507	GTACG	3	12	0.25	0	24	0	0.0497866	down
Chr12	22189182	LOC_Os12g36194.1	850	TCAGC	14	59	0.237288	2	37	0.0540541	0.0498262	down
Chr1	8213124	LOC_Os01g14690.1	609	CCAAA	9	43	0.209302	0	23	0	0.0498536	down
Chr7	28075725	LOC_Os07g46990.1	659	GGATG	15	55	0.272727	5	58	0.0862069	0.0499628	down
