# Supplementary material for: Transfer learning enables identification of multiple types of RNA modifications using nanopore direct RNA sequencing
Source: Nat Commun. 2024 May 14;15:4049. doi: 10.1038/s41467-024-48437-4 (PMC11094168; doi:10.1038/s41467-024-48437-4)
Supplement: Supplementary file 7 — Supplementary Data 4 [file 41467_2024_48437_MOESM7_ESM.xlsx]

## Sheet: Supplementary Data 4
Supplementary Data 4: Genes with differential m5C-modified rates detected by TandemMod in rice sample with NaCl treatment as compared to control.
chromosome	chromosome site	transcript	transcript site	motif	CK m5C count	CK C count	CK m5C ratio	NaCl m5C count	NaCl C count	NaCl m5C ratio	p-value	regulation
Chr3	9492134	LOC_Os03g17070.1.MSUv7.0	361	GGCGC	27	197	0.137056	18	65	0.276923	0.0448688	up
Chr5	24059732	LOC_Os05g41060.1.MSUv7.0	132	ACCAC	26	77	0.337662	8	63	0.126984	0.0314039	down
Chr8	27974585	LOC_Os08g44480.1.MSUv7.0	563	TTCAG	37	154	0.24026	11	126	0.0873016	0.00421695	down
Chr2	5469256	LOC_Os02g10390.3.MSUv7.0	693	TTCGT	9	107	0.0841121	19	89	0.213483	0.0417146	up
Chr2	5468837	LOC_Os02g10390.1.MSUv7.0	1015	TGCGT	236	1172	0.201365	51	359	0.142061	0.037537	down
Chr11	7661814	LOC_Os11g13890.1.MSUv7.0	838	TTCAT	183	912	0.200658	15	231	0.0649351	6.15484e-06	down
Chr7	4574563	LOC_Os07g08840.1.MSUv7.0	491	ATCAA	47	219	0.214612	42	320	0.13125	0.0369445	down
Chr3	17347449	LOC_Os03g30430.1.MSUv7.0	653	GTCGC	56	198	0.282828	11	126	0.0873016	0.000379431	down
Chr8	905463	LOC_Os08g02340.1.MSUv7.0	501	TTCAC	94	410	0.229268	48	325	0.147692	0.0258378	down
Chr1	38962075	LOC_Os01g67120.1.MSUv7.0	1737	TTCAG	20	73	0.273973	4	56	0.0714286	0.0211969	down
Chr5	28202367	LOC_Os05g49150.1.MSUv7.0	1861	CGCTT	4	14	0.285714	0	32	0	0.013287	down
Chr6	1809768	LOC_Os06g04270.1.MSUv7.0	1759	AGCAC	54	206	0.262136	19	156	0.121795	0.00854255	down
Chr5	2091260	LOC_Os05g04510.1.MSUv7.0	904	CACTT	19	228	0.0833333	16	76	0.210526	0.0147505	up
Chr2	898870	LOC_Os02g02520.1.MSUv7.0	767	AGCCC	0	44	0	3	13	0.230769	0.0163647	up
Chr2	899689	LOC_Os02g02520.1.MSUv7.0	1102	CACTA	17	44	0.386364	1	22	0.0454545	0.0186131	down
Chr1	27050240	LOC_Os01g47340.1.MSUv7.0	247	CGCGG	18	87	0.206897	3	57	0.0526316	0.0283902	down
Chr3	25130818	LOC_Os03g44620.2.MSUv7.0	1683	CTCGT	18	65	0.276923	6	78	0.0769231	0.00827039	down
Chr5	7951231	LOC_Os05g14180.1.MSUv7.0	360	TCCGC	11	52	0.211538	0	45	0	0.00239698	down
Chr2	35347024	LOC_Os02g57710.1.MSUv7.0	1753	GACAC	10	27	0.37037	0	16	0	0.0228842	down
Chr12	10080975	LOC_Os12g17600.1.MSUv7.0	584	ACCAC	2896	11499	0.251848	617	3399	0.181524	5.59868e-12	down
Chr8	5750282	LOC_Os08g09940.1.MSUv7.0	1042	CCCTG	8	32	0.25	2	55	0.0363636	0.0144998	down
Chr6	480104	LOC_Os06g01850.1.MSUv7.0	867	TACAA	19	88	0.215909	1	79	0.0126582	0.000173905	down
Chr4	22937436	LOC_Os04g38600.3.MSUv7.0	284	CTCCT	30	295	0.101695	6	21	0.285714	0.0445716	up
Chr4	22938843	LOC_Os04g38600.3.MSUv7.0	1505	TGCTT	129	353	0.365439	25	146	0.171233	0.00112019	down
Chr9	920929	LOC_Os09g02270.1.MSUv7.0	825	TTCTG	4	12	0.333333	0	17	0	0.044477	down
Chr3	29075395	LOC_Os03g50885.1.MSUv7.0	1069	CACAT	33	120	0.275	16	123	0.130081	0.0276557	down
Chr2	33495093	LOC_Os02g54700.2.MSUv7.0	483	TCCAC	13	43	0.302326	0	23	0	0.0155226	down
Chr1	4853719	LOC_Os01g09510.1.MSUv7.0	248	ATCAC	51	237	0.21519	35	267	0.131086	0.0364029	down
Chr3	16372336	LOC_Os03g28420.1.MSUv7.0	2130	TTCTC	6	24	0.25	0	27	0	0.0245199	down
Chr3	35125634	LOC_Os03g61970.1.MSUv7.0	1650	GGCTA	4	17	0.235294	0	23	0	0.0440881	down
Chr6	7649892	LOC_Os06g13810.1.MSUv7.0	1631	ATCGT	20	48	0.416667	0	43	0	1.9528e-05	down
Chr1	25704135	LOC_Os01g45274.1.MSUv7.0	630	GCCGC	178	654	0.272171	12	140	0.0857143	4.67714e-05	down
Chr7	26213388	LOC_Os07g43810.1.MSUv7.0	758	TCCGC	70	262	0.267176	23	156	0.147436	0.0224791	down
Chr3	11677374	LOC_Os03g20630.2.MSUv7.0	733	TGCTT	14	24	0.583333	3	24	0.125	0.0239474	down
Chr1	12236200	LOC_Os01g21820.1.MSUv7.0	2974	TTCTT	8	22	0.363636	0	16	0	0.0371455	down
Chr8	25448560	LOC_Os08g40230.1.MSUv7.0	802	TTCAG	6	18	0.333333	0	19	0	0.0265282	down
Chr2	32689360	LOC_Os02g53420.1.MSUv7.0	1797	CTCAG	11	24	0.458333	1	35	0.0285714	0.00133614	down
Chr6	12453681	LOC_Os06g21590.1.MSUv7.0	733	GGCTT	399	1182	0.337563	99	460	0.215217	0.000242073	down
Chr9	11808809	LOC_Os09g19734.3.MSUv7.0	1072	TCCAA	3	98	0.0306122	16	77	0.207792	0.00113999	up
Chr8	23613169	LOC_Os08g37370.2.MSUv7.0	1412	TTCCT	4	11	0.363636	0	24	0	0.0165955	down
Chr1	35155659	LOC_Os01g60790.1.MSUv7.0	610	TTCAT	16	58	0.275862	3	48	0.0625	0.0212177	down
Chr1	5549692	LOC_Os01g10490.1.MSUv7.0	1143	TTCAA	20	41	0.487805	3	28	0.107143	0.0208595	down
Chr3	34168711	LOC_Os03g60090.1.MSUv7.0	1619	GTCAC	24	95	0.252632	8	102	0.0784314	0.00689381	down
Chr1	7718334	LOC_Os01g13770.1.MSUv7.0	1772	TTCAT	36	136	0.264706	7	98	0.0714286	0.00113147	down
Chr9	21033279	LOC_Os09g36450.1.MSUv7.0	1235	ACCTG	16	105	0.152381	24	71	0.338028	0.0334517	up
Chr9	21033286	LOC_Os09g36450.1.MSUv7.0	1228	CTCAT	26	105	0.247619	5	71	0.0704225	0.00905469	down
Chr3	1787907	LOC_Os03g03910.1.MSUv7.0	1867	TTCAG	22	83	0.26506	2	57	0.0350877	0.00216769	down
Chr6	149652	LOC_Os06g01210.1.MSUv7.0	595	TTCTT	469	2050	0.22878	54	461	0.117137	3.69223e-06	down
Chr2	6720299	LOC_Os02g12794.3.MSUv7.0	1651	GTCAG	12	54	0.222222	1	57	0.0175439	0.0026822	down
Chr3	20248983	LOC_Os03g36540.1.MSUv7.0	970	CTCAT	20	92	0.217391	3	69	0.0434783	0.00580423	down
Chr1	12364239	LOC_Os01g22010.3.MSUv7.0	1358	CGCTA	5	24	0.208333	0	47	0	0.00642793	down
Chr2	12871337	LOC_Os02g21660.1.MSUv7.0	451	GTCTT	35	135	0.259259	16	137	0.116788	0.0143935	down
Chr7	2547168	LOC_Os07g05480.1.MSUv7.0	507	TTCAT	403	1241	0.324738	105	423	0.248227	0.0288884	down
Chr9	21680006	LOC_Os09g37600.1.MSUv7.0	1141	TTCTT	8	20	0.4	2	29	0.0689655	0.0363107	down
Chr8	5807668	LOC_Os08g10020.2.MSUv7.0	421	TTCGT	444	1530	0.290196	74	373	0.198391	0.00594936	down
Chr6	4938232	LOC_Os06g09679.2.MSUv7.0	889	AACTA	5	19	0.263158	1	37	0.027027	0.028463	down
Chr10	17052401	LOC_Os10g32550.1.MSUv7.0	1549	ATCAA	7	29	0.241379	0	53	0	0.00121152	down
Chr2	24974099	LOC_Os02g41630.2.MSUv7.0	1901	CTCAC	53	244	0.217213	19	248	0.0766129	0.000131159	down
Chr10	5642578	LOC_Os10g10244.1.MSUv7.0	3067	AGCTT	9	31	0.290323	0	35	0	0.00273932	down
Chr6	4796768	LOC_Os06g09450.1.MSUv7.0	2709	TACTT	21	70	0.3	0	15	0	0.0381359	down
Chr2	1569243	LOC_Os02g03740.1.MSUv7.0	228	GCCGG	0	17	0	4	10	0.4	0.0318131	up
Chr11	1869200	LOC_Os11g04480.1.MSUv7.0	1098	GACTT	7	31	0.225806	0	27	0	0.0355602	down
Chr7	20725942	LOC_Os07g34570.1.MSUv7.0	1302	TTCAT	57	201	0.283582	46	280	0.164286	0.0158865	down
Chr2	29758410	LOC_Os02g48610.2.MSUv7.0	739	TACTA	0	52	0	7	26	0.269231	0.000865515	up
Chr12	10297091	LOC_Os12g17910.1.MSUv7.0	1562	TTCAA	42	166	0.253012	8	119	0.0672269	0.000432912	down
Chr1	38619545	LOC_Os01g66500.1.MSUv7.0	4210	GTCCC	5	10	0.5	0	16	0	0.017674	down
Chr4	22836055	LOC_Os04g38410.1.MSUv7.0	1430	GCCGC	185	859	0.215367	60	485	0.123711	0.000426246	down
Chr2	15894491	LOC_Os02g27030.1.MSUv7.0	941	TGCAA	39	189	0.206349	6	135	0.0444444	0.000139488	down
Chr9	5104	LOC_Os09g00999.1.MSUv7.0	2231	CACTG	283	724	0.390884	30	187	0.160428	6.9393e-06	down
Chr12	17788996	LOC_Os12g29760.1.MSUv7.0	1018	AGCCT	7	20	0.35	0	20	0	0.0153526	down
Chr1	26395381	LOC_Os01g46380.1.MSUv7.0	1393	TTCAC	37	66	0.560606	15	60	0.25	0.0295051	down
Chr7	23358355	LOC_Os07g38960.1.MSUv7.0	486	TTCAT	221	874	0.25286	44	249	0.176707	0.0450448	down
Chr3	4096717	LOC_Os03g08010.1.MSUv7.0	822	ACCAC	88	274	0.321168	67	368	0.182065	0.00166303	down
Chr12	1169840	LOC_Os12g03090.1.MSUv7.0	634	TGCAT	36	156	0.230769	7	103	0.0679612	0.00325139	down
Chr10	4834871	LOC_Os10g08930.1.MSUv7.0	549	TGCTT	33	150	0.22	10	111	0.0900901	0.0184329	down
Chr12	259505	LOC_Os12g01390.1.MSUv7.0	5237	TTCTT	10	24	0.416667	1	28	0.0357143	0.00780206	down
Chr2	28704022	LOC_Os02g47020.1.MSUv7.0	1437	TTCAT	125	439	0.284738	34	253	0.134387	0.000265419	down
Chr7	4264079	LOC_Os07g08330.1.MSUv7.0	908	TTCAT	16	76	0.210526	7	141	0.0496454	0.00256227	down
Chr7	9222234	LOC_Os07g15880.1.MSUv7.0	654	TTCGG	8	39	0.205128	0	36	0	0.0087396	down
Chr5	16554963	LOC_Os05g28280.1.MSUv7.0	1065	GTCCT	13	53	0.245283	2	50	0.04	0.0117033	down
Chr1	43047836	LOC_Os01g74300.1.MSUv7.0	708	CCCTA	40	265	0.150943	80	336	0.238095	0.0334225	up
Chr9	10845819	LOC_Os09g17740.1.MSUv7.0	142	CTCAC	462	1993	0.231811	33	233	0.141631	0.00934849	down
Chr3	30856930	LOC_Os03g53800.1.MSUv7.0	2292	TGCTG	9	36	0.25	0	19	0	0.0480943	down
Chr5	3535420	LOC_Os05g06770.1.MSUv7.0	85	ATCTT	44	183	0.240437	8	95	0.0842105	0.00849777	down
Chr3	5276381	LOC_Os03g10340.1.MSUv7.0	464	ACCAC	60	193	0.310881	27	166	0.162651	0.0112545	down
Chr2	20868475	LOC_Os02g34810.1.MSUv7.0	1610	TTCCA	19	70	0.271429	2	37	0.0540541	0.0215335	down
Chr6	27151560	LOC_Os06g44910.1.MSUv7.0	85	TCCGC	7	13	0.538462	1	18	0.0555556	0.043596	down
Chr7	22317446	LOC_Os07g37240.1.MSUv7.0	491	GCCGC	246	1169	0.210436	42	331	0.126888	0.0042596	down
Chr7	24317942	LOC_Os07g40580.1.MSUv7.0	766	AGCTT	31	147	0.210884	11	126	0.0873016	0.0186635	down
Chr3	33770673	LOC_Os03g59310.1.MSUv7.0	863	GGCTC	30	224	0.133929	49	191	0.256545	0.00994209	up
Chr3	33770734	LOC_Os03g59310.1.MSUv7.0	924	GTCTT	47	223	0.210762	21	191	0.109948	0.0245111	down
Chr12	23351577	LOC_Os12g38000.1.MSUv7.0	828	ACCGC	63	241	0.261411	26	194	0.134021	0.00923867	down
Chr6	30418636	LOC_Os06g50230.1.MSUv7.0	980	CTCTT	15	71	0.211268	0	23	0	0.0372786	down
Chr7	5216400	LOC_Os07g09800.1.MSUv7.0	697	ACCTT	8	23	0.347826	1	25	0.04	0.0307701	down
Chr1	9876288	LOC_Os01g17170.1.MSUv7.0	1348	AGCTT	100	252	0.396825	46	203	0.226601	0.00516235	down
Chr5	16517507	LOC_Os05g28200.1.MSUv7.0	1401	TCCAG	5	20	0.25	0	33	0	0.0115951	down
Chr1	2687109	LOC_Os01g05630.1.MSUv7.0	381	CGCCG	8	34	0.235294	0	31	0	0.0175836	down
Chr10	19895457	LOC_Os10g37180.1.MSUv7.0	390	TACAG	69	297	0.232323	14	124	0.112903	0.021539	down
Chr1	32148216	LOC_Os01g55830.1.MSUv7.0	1095	AGCAT	99	446	0.221973	49	456	0.107456	8.68161e-05	down
Chr3	14866796	LOC_Os03g25960.1.MSUv7.0	1043	ATCAT	16	62	0.258065	1	34	0.0294118	0.020184	down
Chr7	23364840	LOC_Os07g38970.1.MSUv7.0	996	TGCTG	7	27	0.259259	1	48	0.0208333	0.00714337	down
Chr4	34908661	LOC_Os04g58710.1.MSUv7.0	1914	TTCTG	46	200	0.23	14	139	0.100719	0.00951334	down
Chr2	23529158	LOC_Os02g38920.1.MSUv7.0	693	AGCAC	64	296	0.216216	24	190	0.126316	0.0413338	down
Chr5	606010	LOC_Os05g02070.2.MSUv7.0	144	GCCAG	12	46	0.26087	7	93	0.0752688	0.0200928	down
Chr3	6297430	LOC_Os03g12020.1.MSUv7.0	807	TACTT	22	93	0.236559	4	66	0.0606061	0.015068	down
Chr9	22506422	LOC_Os09g39180.1.MSUv7.0	654	GGCTG	23	68	0.338235	5	51	0.0980392	0.0169015	down
Chr1	2077345	LOC_Os01g04630.1.MSUv7.0	559	TCCAG	1	41	0.0243902	4	18	0.222222	0.0437489	up
Chr1	2075028	LOC_Os01g04630.1.MSUv7.0	1471	TTCAT	16	51	0.313725	4	50	0.08	0.0249288	down
Chr3	14850981	LOC_Os03g25940.4.MSUv7.0	1317	ATCTA	9	41	0.219512	1	67	0.0149254	0.00185359	down
Chr1	27042029	LOC_Os01g47330.1.MSUv7.0	239	CACCG	92	254	0.362205	15	105	0.142857	0.00152217	down
Chr12	25651313	LOC_Os12g41400.1.MSUv7.0	1246	GTCTT	4	13	0.307692	0	20	0	0.036036	down
Chr4	32793132	LOC_Os04g55159.1.MSUv7.0	1038	TTCAA	48	223	0.215247	12	132	0.0909091	0.012114	down
Chr1	32127551	LOC_Os01g55770.1.MSUv7.0	503	CGCCG	8	39	0.205128	0	29	0	0.0207949	down
Chr6	17839683	LOC_Os06g30750.1.MSUv7.0	421	ATCCG	11	50	0.22	0	27	0	0.0158439	down
Chr5	13612142	LOC_Os05g23720.1.MSUv7.0	655	GTCTT	14	53	0.264151	0	25	0	0.00955004	down
Chr9	17773670	LOC_Os09g29270.1.MSUv7.0	685	GTCTA	11	36	0.305556	0	20	0	0.0260509	down
Chr2	31676944	LOC_Os02g51710.1.MSUv7.0	433	ATCTT	0	42	0	8	31	0.258065	0.0019128	up
Chr2	82116	LOC_Os02g01150.2.MSUv7.0	598	TACGA	1	77	0.012987	3	11	0.272727	0.0105195	up
Chr10	13360153	LOC_Os10g25780.2.MSUv7.0	1779	ACCAC	15	36	0.416667	1	23	0.0434783	0.0146921	down
Chr8	22558545	LOC_Os08g35760.1.MSUv7.0	553	TACAC	264	891	0.296296	29	180	0.161111	0.00330032	down
Chr2	34901969	LOC_Os02g56940.1.MSUv7.0	236	CACAC	0	32	0	3	13	0.230769	0.0323774	up
Chr2	19884504	LOC_Os02g33450.2.MSUv7.0	682	ATCAT	27	106	0.254717	3	58	0.0517241	0.00510119	down
Chr6	877182	LOC_Os06g02540.1.MSUv7.0	1297	TACCA	11	48	0.229167	0	29	0	0.0136773	down
Chr2	162775	LOC_Os02g01280.1.MSUv7.0	1738	GCCGC	3	11	0.272727	0	23	0	0.0468468	down
Chr11	28935416	LOC_Os11g47970.1.MSUv7.0	456	GACTT	273	1017	0.268437	10	95	0.105263	0.00343585	down
Chr3	6302935	LOC_Os03g12030.1.MSUv7.0	1901	CGCTT	9	28	0.321429	0	17	0	0.044085	down
Chr5	24379997	LOC_Os05g41640.2.MSUv7.0	1231	CACAT	146	519	0.28131	24	223	0.107623	1.4183e-05	down
Chr8	242532	LOC_Os08g01380.1.MSUv7.0	103	GGCAC	427	1516	0.281662	70	379	0.184697	0.00239265	down
Chr8	27963758	LOC_Os08g44450.1.MSUv7.0	182	CTCAA	7	22	0.318182	0	22	0	0.0149542	down
Chr3	30301459	LOC_Os03g52840.1.MSUv7.0	729	GGCTT	51	172	0.296512	1	44	0.0227273	0.000654039	down
Chr7	29436873	LOC_Os07g49150.1.MSUv7.0	1054	TTCTT	12	57	0.210526	0	40	0	0.00350037	down
Chr6	19619407	LOC_Os06g33710.1.MSUv7.0	1383	GTCCT	8	32	0.25	0	22	0	0.0420705	down
Chr2	29824528	LOC_Os02g48720.1.MSUv7.0	1025	TTCTT	66	198	0.333333	27	153	0.176471	0.0124759	down
Chr2	15677598	LOC_Os02g26700.1.MSUv7.0	656	GTCAA	17	63	0.269841	0	30	0	0.00558612	down
Chr4	8948917	LOC_Os04g16450.1.MSUv7.0	918	AGCTG	45	219	0.205479	5	65	0.0769231	0.0390511	down
Chr1	7280158	LOC_Os01g13080.1.MSUv7.0	93	ACCTT	6	86	0.0697674	13	57	0.22807	0.0254737	up
Chr1	7279014	LOC_Os01g13080.1.MSUv7.0	445	TGCTT	24	87	0.275862	4	65	0.0615385	0.0052434	down
Chr3	33064730	LOC_Os03g58070.1.MSUv7.0	1970	CTCTC	14	35	0.4	0	24	0	0.00308355	down
Chr7	6766233	LOC_Os07g12110.1.MSUv7.0	649	GCCGA	6	27	0.222222	0	26	0	0.0296909	down
Chr12	22429764	LOC_Os12g36640.2.MSUv7.0	520	CACCG	4	82	0.0487805	7	34	0.205882	0.0374787	up
Chr1	13357196	LOC_Os01g23740.1.MSUv7.0	1244	TCCAT	8	32	0.25	0	30	0	0.00876637	down
Chr4	34664523	LOC_Os04g58200.1.MSUv7.0	1348	TACCC	12	51	0.235294	0	24	0	0.0315456	down
Chr2	22882818	LOC_Os02g37862.1.MSUv7.0	405	ATCAA	32	100	0.32	12	98	0.122449	0.00762924	down
Chr12	26103277	LOC_Os12g42090.2.MSUv7.0	282	GGCTG	13	62	0.209677	0	24	0	0.0340621	down
Chr8	22034949	LOC_Os08g34984.1.MSUv7.0	633	GCCCT	7	33	0.212121	0	25	0	0.0376452	down
Chr1	36627440	LOC_Os01g63190.1.MSUv7.0	1816	TTCAT	8	27	0.296296	0	18	0	0.0403228	down
Chr3	31205038	LOC_Os03g54890.1.MSUv7.0	697	ATCAA	42	193	0.217617	12	113	0.106195	0.0434144	down
Chr12	3431544	LOC_Os12g07010.1.MSUv7.0	1249	TTCAA	29	119	0.243697	11	147	0.0748299	0.00116445	down
Chr6	29235704	LOC_Os06g48350.1.MSUv7.0	1293	AACGG	4	18	0.222222	0	27	0	0.0345249	down
Chr4	33463887	LOC_Os04g56160.1.MSUv7.0	2828	ATCCG	29	121	0.239669	2	62	0.0322581	0.00123334	down
Chr8	26141411	LOC_Os08g41390.2.MSUv7.0	1151	TTCAA	14	54	0.259259	1	39	0.025641	0.00863859	down
Chr7	7233416	LOC_Os07g12650.1.MSUv7.0	1774	GTCAG	20	81	0.246914	10	100	0.1	0.03047	down
Chr8	21171559	LOC_Os08g33820.1.MSUv7.0	937	TTCTT	305	1082	0.281885	80	445	0.179775	0.000885462	down
Chr4	33624668	LOC_Os04g56400.1.MSUv7.0	1507	ATCTT	71	277	0.256318	21	194	0.108247	0.000946246	down
Chr2	24374164	LOC_Os02g40260.1.MSUv7.0	1360	GCCCG	54	190	0.284211	13	94	0.138298	0.0278701	down
Chr11	12636384	LOC_Os11g21990.1.MSUv7.0	1039	CGCAT	17	68	0.25	1	59	0.0169492	0.000627682	down
Chr4	24528142	LOC_Os04g41340.1.MSUv7.0	1220	GCCCC	43	160	0.26875	9	99	0.0909091	0.00382513	down
Chr3	9372452	LOC_Os03g16860.1.MSUv7.0	1637	CACCA	0	20	0	5	15	0.333333	0.047124	up
Chr3	9372984	LOC_Os03g16860.1.MSUv7.0	2169	TTCAT	7	22	0.318182	0	17	0	0.0362287	down
Chr1	40633422	LOC_Os01g70200.1.MSUv7.0	1472	GACCG	4	14	0.285714	0	23	0	0.0302163	down
Chr12	26662613	LOC_Os12g42884.3.MSUv7.0	2471	CTCGC	10	29	0.344828	3	77	0.038961	0.000740736	down
Chr7	29584160	LOC_Os07g49400.1.MSUv7.0	1032	CTCTT	43	138	0.311594	6	65	0.0923077	0.00469966	down
Chr2	29457463	LOC_Os02g48110.1.MSUv7.0	2924	GTCAG	0	13	0	12	29	0.413793	0.0496743	up
Chr7	3847743	LOC_Os07g07680.1.MSUv7.0	1353	GGCCC	11	21	0.52381	0	12	0	0.0208716	down
Chr7	20311685	LOC_Os07g33997.1.MSUv7.0	313	AGCAT	39	175	0.222857	21	183	0.114754	0.0252255	down
Chr3	22336821	LOC_Os03g40180.1.MSUv7.0	757	TGCAC	41	149	0.275168	12	112	0.107143	0.00562599	down
Chr5	28330377	LOC_Os05g49410.1.MSUv7.0	490	GACCT	6	11	0.545455	0	14	0	0.0208874	down
Chr5	28227627	LOC_Os05g49180.1.MSUv7.0	3023	TGCTT	5	13	0.384615	0	23	0	0.0114332	down
Chr3	1664751	LOC_Os03g03720.1.MSUv7.0	1166	AACAC	59	290	0.203448	3	66	0.0454545	0.00505131	down
Chr6	29976148	LOC_Os06g49480.2.MSUv7.0	893	ACCCC	16	72	0.222222	4	69	0.057971	0.0166804	down
Chr6	3923472	LOC_Os06g08080.1.MSUv7.0	2118	CTCTC	28	92	0.304348	15	101	0.148515	0.0437027	down
Chr10	4640904	LOC_Os10g08550.5.MSUv7.0	1142	ATCCA	10	45	0.222222	4	72	0.0555556	0.0230368	down
Chr3	28819972	LOC_Os03g50480.2.MSUv7.0	1877	TTCTT	8	19	0.421053	3	38	0.0789474	0.020239	down
Chr1	34138671	LOC_Os01g59080.1.MSUv7.0	639	GGCTG	8	79	0.101266	13	39	0.333333	0.0151127	up
Chr2	18921590	LOC_Os02g32030.1.MSUv7.0	2781	TACAT	42	178	0.235955	13	248	0.0524194	1.21967e-06	down
Chr3	21500374	LOC_Os03g38730.1.MSUv7.0	1251	TTCAA	26	106	0.245283	5	75	0.0666667	0.00841421	down
Chr9	18581142	LOC_Os09g30478.1.MSUv7.0	1280	CTCTT	7	14	0.5	1	25	0.04	0.0152295	down
Chr3	8165995	LOC_Os03g14980.2.MSUv7.0	4086	ATCTG	4	14	0.285714	0	20	0	0.041455	down
Chr5	28617746	LOC_Os05g49880.2.MSUv7.0	1450	CTCCG	3	13	0.230769	0	27	0	0.0453772	down
Chr9	7205753	LOC_Os09g12570.1.MSUv7.0	397	ATCAA	14	59	0.237288	2	41	0.0487805	0.0479742	down
Chr3	1433792	LOC_Os03g03360.1.MSUv7.0	1032	GTCAG	33	125	0.264	9	81	0.111111	0.0340901	down
Chr6	28403964	LOC_Os06g46770.1.MSUv7.0	1458	TTCGT	11	51	0.215686	0	29	0	0.0145971	down
Chr6	4897609	LOC_Os06g09630.1.MSUv7.0	1555	TGCAT	7	27	0.259259	0	32	0	0.0112296	down
Chr4	16645948	LOC_Os04g28180.1.MSUv7.0	807	GCCTA	60	232	0.258621	22	207	0.10628	0.000650783	down
Chr11	15420383	LOC_Os11g26850.2.MSUv7.0	1639	TTCAT	65	311	0.209003	43	456	0.0942982	0.000165183	down
Chr6	811178	LOC_Os06g02380.1.MSUv7.0	2001	GACAA	31	154	0.201299	2	74	0.027027	0.000912408	down
Chr2	13063516	LOC_Os02g21970.1.MSUv7.0	1346	TTCTA	11	37	0.297297	2	57	0.0350877	0.00259527	down
Chr2	4695534	LOC_Os02g09150.1.MSUv7.0	1356	GTCAT	7	31	0.225806	0	25	0	0.0358428	down
Chr7	16213938	LOC_Os07g27790.1.MSUv7.0	1727	GTCCG	8	26	0.307692	0	28	0	0.00628917	down
Chr2	33114855	LOC_Os02g54060.1.MSUv7.0	1037	GCCAA	2	45	0.0444444	5	20	0.25	0.0449647	up
Chr8	701348	LOC_Os08g02120.1.MSUv7.0	103	CTCTC	15	122	0.122951	5	12	0.416667	0.0487548	up
Chr8	703597	LOC_Os08g02120.1.MSUv7.0	1032	ACCAA	55	240	0.229167	12	108	0.111111	0.0385613	down
Chr3	16975352	LOC_Os03g29770.1.MSUv7.0	384	CACAG	6	100	0.06	10	46	0.217391	0.0237907	up
Chr2	33691486	LOC_Os02g54990.2.MSUv7.0	1138	GCCCC	13	61	0.213115	1	47	0.0212766	0.00835797	down
Chr1	30023751	LOC_Os01g52214.1.MSUv7.0	62	CGCGG	0	24	0	4	14	0.285714	0.0273385	up
Chr2	23655533	LOC_Os02g39160.1.MSUv7.0	1527	TTCTT	12	32	0.375	0	14	0	0.0283171	down
Chr3	4102157	LOC_Os03g08020.1.MSUv7.0	822	ACCAC	65	207	0.31401	61	312	0.195513	0.0205567	down
Chr3	11718686	LOC_Os03g20700.1.MSUv7.0	4376	AACTT	33	94	0.351064	7	80	0.0875	0.00111363	down
Chr1	39433562	LOC_Os01g67860.1.MSUv7.0	1346	TGCTT	78	311	0.250804	32	217	0.147465	0.0237329	down
Chr7	3183632	LOC_Os07g06550.1.MSUv7.0	1440	GGCGT	4	12	0.333333	0	19	0	0.0347594	down
Chr2	3341114	LOC_Os02g06640.1.MSUv7.0	987	TTCGT	59	228	0.258772	3	53	0.0566038	0.00437833	down
Chr11	23615481	LOC_Os11g39650.1.MSUv7.0	1253	TACTA	4	11	0.363636	0	16	0	0.0433815	down
Chr3	33145299	LOC_Os03g58204.1.MSUv7.0	754	GGCGT	11	53	0.207547	1	46	0.0217391	0.0126378	down
Chr11	4971704	LOC_Os11g09280.1.MSUv7.0	1589	CTCAA	38	101	0.376238	9	97	0.0927835	0.000156805	down
Chr5	26467181	LOC_Os05g45660.2.MSUv7.0	1637	TACCA	8	25	0.32	0	27	0	0.00629411	down
Chr2	35274260	LOC_Os02g57590.1.MSUv7.0	794	CCCTC	7	30	0.233333	0	27	0	0.0180026	down
Chr3	34771881	LOC_Os03g61220.1.MSUv7.0	2385	GCCGC	12	50	0.24	4	60	0.0666667	0.0333574	down
Chr7	22186191	LOC_Os07g37030.1.MSUv7.0	615	CGCAG	147	525	0.28	23	150	0.153333	0.0108235	down
Chr3	3119695	LOC_Os03g06220.1.MSUv7.0	1529	AACAC	5	18	0.277778	0	22	0	0.0490956	down
Chr4	31064288	LOC_Os04g52270.1.MSUv7.0	1027	TGCAG	13	51	0.254902	1	35	0.0285714	0.016068	down
Chr8	25063076	LOC_Os08g39590.1.MSUv7.0	2254	TTCGC	7	14	0.5	0	13	0	0.0286325	down
Chr2	827162	LOC_Os02g02400.1.MSUv7.0	195	TCCTC	6	86	0.0697674	4	13	0.307692	0.0478146	up
Chr2	825134	LOC_Os02g02400.1.MSUv7.0	1788	AACTT	44	175	0.251429	7	118	0.059322	0.000223136	down
Chr1	28281790	LOC_Os01g49190.1.MSUv7.0	1901	CACTT	43	107	0.401869	22	157	0.140127	0.000266665	down
Chr4	31062301	LOC_Os04g52260.1.MSUv7.0	620	TACAT	71	252	0.281746	33	211	0.156398	0.0115439	down
Chr9	15961936	LOC_Os09g26420.1.MSUv7.0	1100	TACAC	68	215	0.316279	14	106	0.132075	0.00443111	down
Chr2	26522437	LOC_Os02g43930.2.MSUv7.0	1007	TGCAA	0	29	0	3	14	0.214286	0.0447958	up
Chr11	3489651	LOC_Os11g07020.7.MSUv7.0	1173	TCCAC	23	107	0.214953	1	65	0.0153846	0.000455979	down
Chr9	5871155	LOC_Os09g10760.1.MSUv7.0	980	TTCAC	20	66	0.30303	2	56	0.0357143	0.000833593	down
Chr2	25858661	LOC_Os02g42960.1.MSUv7.0	824	CACGG	10	41	0.243902	0	27	0	0.0126008	down
Chr1	42815098	LOC_Os01g73880.1.MSUv7.0	904	GCCGT	6	25	0.24	0	23	0	0.0324166	down
Chr3	28241532	LOC_Os03g49600.1.MSUv7.0	1185	TTCAC	21	84	0.25	3	53	0.0566038	0.0184524	down
Chr4	24917488	LOC_Os04g42090.3.MSUv7.0	1443	TACTC	5	22	0.227273	0	45	0	0.00576991	down
Chr9	12218193	LOC_Os09g20350.1.MSUv7.0	1762	TTCTA	8	37	0.216216	0	26	0	0.0231895	down
Chr6	13408237	LOC_Os06g22960.1.MSUv7.0	736	ATCTA	113	526	0.214829	20	178	0.11236	0.010362	down
Chr2	27559591	LOC_Os02g45344.1.MSUv7.0	389	ATCCA	1	30	0.0333333	4	13	0.307692	0.046702	up
Chr2	27567006	LOC_Os02g45344.1.MSUv7.0	1900	GCCAA	4	13	0.307692	0	20	0	0.036036	down
Chr1	27745867	LOC_Os01g48420.1.MSUv7.0	777	TCCAC	23	114	0.201754	5	86	0.0581395	0.0126732	down
Chr8	22530359	LOC_Os08g35710.1.MSUv7.0	865	CGCTT	11	28	0.392857	1	25	0.04	0.019934	down
Chr10	11723501	LOC_Os10g22590.1.MSUv7.0	83	TTCAC	24	65	0.369231	2	35	0.0571429	0.00689882	down
Chr7	2796713	LOC_Os07g05810.1.MSUv7.0	892	GTCAA	7	28	0.25	0	26	0	0.0169214	down
Chr2	33781225	LOC_Os02g55140.1.MSUv7.0	1006	TACTT	0	35	0	3	13	0.230769	0.0268908	up
Chr6	30875574	LOC_Os06g51029.1.MSUv7.0	1621	TTCTT	13	44	0.295455	1	39	0.025641	0.00653994	down
Chr4	24999221	LOC_Os04g42250.2.MSUv7.0	1744	TTCTC	17	48	0.354167	0	29	0	0.00111416	down
Chr1	42977567	LOC_Os01g74190.1.MSUv7.0	1111	GGCTT	6	25	0.24	0	23	0	0.0324166	down
Chr7	29005899	LOC_Os07g48490.4.MSUv7.0	1008	ACCGA	6	20	0.3	1	67	0.0149254	0.00159375	down
Chr8	20812675	LOC_Os08g33370.2.MSUv7.0	2021	CTCTG	4	19	0.210526	0	43	0	0.0122863	down
Chr5	2972403	LOC_Os05g05940.1.MSUv7.0	256	GGCTG	0	40	0	3	11	0.272727	0.0146751	up
Chr12	23420639	LOC_Os12g38140.1.MSUv7.0	598	ATCAT	44	219	0.200913	12	138	0.0869565	0.0161438	down
Chr3	2853675	LOC_Os03g05730.1.MSUv7.0	1711	GACTT	9	25	0.36	0	27	0	0.00329483	down
Chr8	5142181	LOC_Os08g08840.1.MSUv7.0	1136	TTCGC	13	34	0.382353	2	27	0.0740741	0.0371702	down
Chr3	16301651	LOC_Os03g28330.1.MSUv7.0	2633	TTCTT	61	205	0.297561	16	129	0.124031	0.00342322	down
Chr1	40244288	LOC_Os01g69250.1.MSUv7.0	768	CACTA	0	28	0	4	16	0.25	0.0248998	up
Chr5	26496997	LOC_Os05g45730.1.MSUv7.0	936	GACAA	16	31	0.516129	4	29	0.137931	0.0355778	down
Chr8	28083999	LOC_Os08g44680.1.MSUv7.0	300	CCCCC	248	1070	0.231776	63	389	0.161954	0.0181815	down
Chr9	19754848	LOC_Os09g33500.1.MSUv7.0	499	GGCAT	16	43	0.372093	1	22	0.0454545	0.0312976	down
Chr9	9010	LOC_Os09g01000.1.MSUv7.0	2627	TACTG	377	1047	0.360076	15	202	0.0742574	5.33436e-12	down
Chr9	16656872	LOC_Os09g27420.1.MSUv7.0	1598	GACCT	11	46	0.23913	0	28	0	0.0134634	down
Chr12	20008370	LOC_Os12g33080.1.MSUv7.0	1507	TCCTC	6	22	0.272727	1	32	0.03125	0.0410032	down
Chr3	34786289	LOC_Os03g61260.1.MSUv7.0	395	GACTT	81	218	0.37156	15	105	0.142857	0.0012201	down
Chr1	34807968	LOC_Os01g60190.1.MSUv7.0	2003	ATCCG	15	51	0.294118	1	47	0.0212766	0.0018358	down
Chr7	4687317	LOC_Os07g09000.1.MSUv7.0	1449	TTCAT	2	30	0.0666667	9	27	0.333333	0.0492819	up
Chr4	32847938	LOC_Os04g55230.1.MSUv7.0	5162	AACAG	8	36	0.222222	0	29	0	0.0186131	down
Chr1	30096315	LOC_Os01g52390.1.MSUv7.0	1117	TTCAT	15	31	0.483871	4	46	0.0869565	0.00401361	down
Chr5	19779523	LOC_Os05g33620.1.MSUv7.0	1088	GTCTT	15	44	0.340909	0	24	0	0.00418731	down
Chr6	6895516	LOC_Os06g12630.1.MSUv7.0	129	GCCCG	0	26	0	3	13	0.230769	0.0487805	up
Chr6	6893513	LOC_Os06g12630.1.MSUv7.0	794	TGCCC	8	38	0.210526	0	28	0	0.0211331	down
Chr7	3761792	LOC_Os07g07540.1.MSUv7.0	1320	CACAC	22	60	0.366667	4	38	0.105263	0.034661	down
Chr1	21897615	LOC_Os01g38970.1.MSUv7.0	3539	GTCAT	8	38	0.210526	0	22	0	0.0468509	down
Chr3	4825922	LOC_Os03g09250.1.MSUv7.0	1902	GGCGA	4	16	0.25	0	23	0	0.0392594	down
Chr5	25620616	LOC_Os05g44050.1.MSUv7.0	66	TCCTC	0	20	0	6	15	0.4	0.0206886	up
Chr5	25620659	LOC_Os05g44050.1.MSUv7.0	109	CCCCC	9	25	0.36	0	19	0	0.0188151	down
Chr6	26277011	LOC_Os06g43660.1.MSUv7.0	1734	CGCCA	17	62	0.274194	0	29	0	0.00540485	down
Chr8	1528391	LOC_Os08g03290.1.MSUv7.0	1052	GACTT	91	267	0.340824	41	214	0.191589	0.00696646	down
Chr3	25746801	LOC_Os03g45619.1.MSUv7.0	1452	GCCTT	9	33	0.272727	1	27	0.037037	0.042691	down
Chr1	29565185	LOC_Os01g51410.1.MSUv7.0	2655	ATCTT	27	101	0.267327	3	59	0.0508475	0.00293982	down
Chr9	9637742	LOC_Os09g15770.1.MSUv7.0	1770	TTCTG	9	27	0.333333	0	28	0	0.00366914	down
Chr6	4694921	LOC_Os06g09330.1.MSUv7.0	396	CGCTC	7	15	0.466667	0	12	0	0.0356278	down
Chr2	1305738	LOC_Os02g03260.1.MSUv7.0	1441	CCCTA	8	25	0.32	0	15	0	0.0443769	down
Chr8	963866	LOC_Os08g02410.1.MSUv7.0	358	TACTT	32	141	0.22695	9	95	0.0947368	0.0349844	down
Chr3	6754549	LOC_Os03g12670.1.MSUv7.0	279	GTCCT	2	27	0.0740741	6	14	0.428571	0.0496759	up
Chr3	6756225	LOC_Os03g12670.2.MSUv7.0	1837	CTCAT	15	63	0.238095	0	62	0	0.000123062	down
Chr4	27508916	LOC_Os04g46390.1.MSUv7.0	822	GCCAA	11	90	0.122222	15	50	0.3	0.0481524	up
Chr7	25315522	LOC_Os07g42300.1.MSUv7.0	302	CTCAC	43	111	0.387387	18	99	0.181818	0.0184272	down
Chr9	19238625	LOC_Os09g32220.1.MSUv7.0	1085	ACCAC	9	26	0.346154	0	15	0	0.0428765	down
Chr2	3729481	LOC_Os02g07260.1.MSUv7.0	601	CACAC	21	104	0.201923	3	55	0.0545455	0.0340044	down
Chr11	7963188	LOC_Os11g14220.1.MSUv7.0	1593	TTCGA	73	341	0.214076	16	223	0.0717489	5.12375e-05	down
Chr1	31368447	LOC_Os01g54540.1.MSUv7.0	591	CACAG	27	134	0.201493	8	105	0.0761905	0.0262075	down
Chr3	2563094	LOC_Os03g05290.1.MSUv7.0	801	TTCAT	149	588	0.253401	39	238	0.163866	0.0292514	down
Chr1	40611370	LOC_Os01g70170.1.MSUv7.0	1023	GGCTT	19	77	0.246753	9	122	0.0737705	0.00419772	down
Chr2	22337309	LOC_Os02g36974.1.MSUv7.0	1043	TTCTC	14	44	0.318182	0	21	0	0.0159835	down
Chr4	33123941	LOC_Os04g55650.1.MSUv7.0	1255	CTCGA	29	127	0.228346	5	99	0.0505051	0.00117069	down
Chr7	25774644	LOC_Os07g43020.1.MSUv7.0	697	ATCAA	8	20	0.4	0	14	0	0.0367901	down
Chr10	20634528	LOC_Os10g38740.1.MSUv7.0	1217	GGCTG	15	48	0.3125	4	48	0.0833333	0.0240044	down
Chr2	35081673	LOC_Os02g57260.1.MSUv7.0	1374	TGCAG	30	114	0.263158	4	75	0.0533333	0.00153763	down
Chr1	5329337	LOC_Os01g10150.1.MSUv7.0	2018	GACAC	4	12	0.333333	0	19	0	0.0347594	down
Chr12	23277064	LOC_Os12g37870.1.MSUv7.0	766	TACCG	17	68	0.25	0	28	0	0.0062382	down
Chr2	1641457	LOC_Os02g03860.1.MSUv7.0	833	GCCAT	15	127	0.11811	35	136	0.257353	0.0199531	up
Chr2	1641487	LOC_Os02g03860.1.MSUv7.0	863	CTCGG	27	127	0.212598	10	136	0.0735294	0.00502536	down
Chr8	24828331	LOC_Os08g39300.4.MSUv7.0	2044	TGCAT	13	60	0.216667	1	44	0.0227273	0.0161699	down
Chr6	22617192	LOC_Os06g38210.1.MSUv7.0	606	GCCAC	58	238	0.243697	21	164	0.128049	0.0223379	down
Chr3	26398801	LOC_Os03g46650.1.MSUv7.0	1554	GACTC	4	13	0.307692	0	27	0	0.0175321	down
Chr10	19171814	LOC_Os10g35870.1.MSUv7.0	975	CCCTT	17	50	0.34	4	44	0.0909091	0.026629	down
Chr9	5868389	LOC_Os09g10750.1.MSUv7.0	616	GTCAA	11	53	0.207547	0	26	0	0.0296429	down
Chr6	19868942	LOC_Os06g34120.1.MSUv7.0	410	GCCGC	0	20	0	4	11	0.363636	0.0260695	up
Chr7	5752786	LOC_Os07g10600.1.MSUv7.0	863	ATCCG	8	34	0.235294	0	22	0	0.0428711	down
Chr11	28807695	LOC_Os11g47760.1.MSUv7.0	1534	GACAT	40	135	0.296296	5	46	0.108696	0.0460579	down
Chr1	24942624	LOC_Os01g43540.1.MSUv7.0	1237	CACTT	15	57	0.263158	1	56	0.0178571	0.00085671	down
Chr4	34492612	LOC_Os04g57890.1.MSUv7.0	2322	CCCCG	4	13	0.307692	0	33	0	0.0103343	down
Chr3	15648011	LOC_Os03g27310.2.MSUv7.0	648	CTCTT	5	19	0.263158	0	34	0	0.00927606	down
Chr7	5458214	LOC_Os07g10150.1.MSUv7.0	2352	ATCAT	9	25	0.36	0	25	0	0.00726326	down
Chr7	16628229	LOC_Os07g28440.1.MSUv7.0	988	TACAG	8	25	0.32	0	22	0	0.0162881	down
Chr5	29345206	LOC_Os05g51150.1.MSUv7.0	2097	TTCGA	7	15	0.466667	0	12	0	0.0356278	down
Chr3	10080373	LOC_Os03g18070.1.MSUv7.0	1622	TTCTT	19	40	0.475	4	36	0.111111	0.0143631	down
Chr7	22488022	LOC_Os07g37550.1.MSUv7.0	450	GACTT	222	1100	0.201818	38	347	0.10951	0.000686635	down
Chr2	29726635	LOC_Os02g48560.2.MSUv7.0	568	GTCGC	6	87	0.0689655	5	14	0.357143	0.0198765	up
Chr2	29725884	LOC_Os02g48560.6.MSUv7.0	1295	AACAA	5	12	0.416667	0	22	0	0.0107476	down
Chr11	13461029	LOC_Os11g23790.1.MSUv7.0	1448	GCCTA	8	28	0.285714	0	23	0	0.0178475	down
Chr3	9845731	LOC_Os03g17690.2.MSUv7.0	622	GGCTT	4	19	0.210526	2	68	0.0294118	0.0312776	down
Chr1	29366847	LOC_Os01g51120.1.MSUv7.0	786	TACTA	3	45	0.0666667	7	22	0.318182	0.0354407	up
Chr1	29365485	LOC_Os01g51120.1.MSUv7.0	614	CTCTC	14	44	0.318182	0	21	0	0.0159835	down
Chr11	23185980	LOC_Os11g38959.1.MSUv7.0	222	GCCGT	51	253	0.201581	17	184	0.0923913	0.00760035	down
Chr6	21963247	LOC_Os06g37180.1.MSUv7.0	1943	TACTT	21	81	0.259259	6	88	0.0681818	0.00616539	down
Chr7	23798273	LOC_Os07g39710.1.MSUv7.0	647	CCCCC	5	54	0.0925926	15	53	0.283019	0.0498824	up
Chr5	23285591	LOC_Os05g39670.1.MSUv7.0	959	TGCTG	6	16	0.375	1	25	0.04	0.0375977	down
Chr6	694775	LOC_Os06g02220.1.MSUv7.0	663	TACAG	9	22	0.409091	1	23	0.0434783	0.0312042	down
Chr1	9390399	LOC_Os01g16540.1.MSUv7.0	1536	CACAT	4	10	0.4	0	16	0	0.0365262	down
Chr5	12833660	LOC_Os05g22614.1.MSUv7.0	1605	ATCTT	25	80	0.3125	2	41	0.0487805	0.00480391	down
Chr4	24308145	LOC_Os04g40950.1.MSUv7.0	890	GTCTG	93	336	0.276786	38	274	0.138686	0.00087311	down
Chr1	13287907	LOC_Os01g23620.1.MSUv7.0	697	ATCTG	14	64	0.21875	2	41	0.0487805	0.0494278	down
Chr10	8693186	LOC_Os10g17280.1.MSUv7.0	384	TTCAC	30	68	0.441176	10	54	0.185185	0.0399176	down
Chr12	26425877	LOC_Os12g42550.1.MSUv7.0	1097	GTCCG	8	30	0.266667	0	23	0	0.0199366	down
Chr5	802428	LOC_Os05g02420.1.MSUv7.0	1342	ATCAC	0	32	0	6	28	0.214286	0.0247758	up
Chr9	19683842	LOC_Os09g32976.1.MSUv7.0	897	TTCAT	32	142	0.225352	9	129	0.0697674	0.00217563	down
Chr2	35350852	LOC_Os02g57720.1.MSUv7.0	947	ATCGG	21	88	0.238636	3	66	0.0454545	0.00585269	down
Chr3	30514307	LOC_Os03g53190.2.MSUv7.0	334	CCCGC	8	24	0.333333	2	31	0.0645161	0.0439658	down
Chr6	24493757	LOC_Os06g41010.1.MSUv7.0	864	TGCAT	21	93	0.225806	5	72	0.0694444	0.0188352	down
Chr2	1346805	LOC_Os02g03330.1.MSUv7.0	911	TTCTT	28	83	0.337349	4	44	0.0909091	0.0170397	down
Chr3	35834946	LOC_Os03g63430.1.MSUv7.0	1111	TTCTT	13	48	0.270833	3	52	0.0576923	0.0155798	down
Chr3	7227834	LOC_Os03g13380.1.MSUv7.0	2299	GACAT	10	49	0.204082	0	40	0	0.00512276	down
Chr7	17269396	LOC_Os07g29410.2.MSUv7.0	640	CCCCG	3	45	0.0666667	6	16	0.375	0.0230454	up
Chr2	27768023	LOC_Os02g45650.1.MSUv7.0	889	CACTC	12	17	0.705882	0	10	0	0.0171966	down
Chr2	7687296	LOC_Os02g14059.1.MSUv7.0	764	GTCAA	11	32	0.34375	1	25	0.04	0.0236628	down
Chr7	524022	LOC_Os07g01870.1.MSUv7.0	637	TACGA	12	59	0.20339	1	49	0.0204082	0.0141359	down
Chr3	27343427	LOC_Os03g48080.1.MSUv7.0	686	TTCTA	39	156	0.25	22	168	0.130952	0.0258446	down
Chr4	31503255	LOC_Os04g52900.1.MSUv7.0	4902	GACTG	1	28	0.0357143	10	41	0.243902	0.0497619	up
Chr1	14452369	LOC_Os01g25484.2.MSUv7.0	1513	GACCT	2	52	0.0384615	4	14	0.285714	0.0311068	up
Chr4	21887250	LOC_Os04g35900.1.MSUv7.0	1736	ATCCC	6	25	0.24	0	29	0	0.0241951	down
Chr10	17917550	LOC_Os10g33800.1.MSUv7.0	1188	GACTT	40	182	0.21978	19	199	0.0954774	0.00493079	down
Chr5	15051263	LOC_Os05g25850.1.MSUv7.0	812	TTCAC	15	69	0.217391	3	80	0.0375	0.00479685	down
Chr7	23245332	LOC_Os07g38730.1.MSUv7.0	549	TGCTG	7	71	0.0985915	12	43	0.27907	0.0457666	up
Chr7	23246053	LOC_Os07g38730.1.MSUv7.0	713	TGCTT	17	80	0.2125	1	49	0.0204082	0.00649364	down
Chr2	26814770	LOC_Os02g44320.1.MSUv7.0	215	TTCAC	128	622	0.205788	17	153	0.111111	0.0261692	down
Chr11	7935166	LOC_Os11g14180.1.MSUv7.0	2079	CTCGA	4	15	0.266667	0	23	0	0.0346288	down
Chr3	12531930	LOC_Os03g21900.1.MSUv7.0	868	TACAG	14	65	0.215385	1	34	0.0294118	0.0352178	down
Chr3	1447500	LOC_Os03g03390.1.MSUv7.0	820	GGCAT	16	43	0.372093	2	24	0.0833333	0.0484274	down
Chr4	33706049	LOC_Os04g56520.1.MSUv7.0	555	TTCTT	0	21	0	3	10	0.3	0.0477941	up
Chr4	33707067	LOC_Os04g56520.2.MSUv7.0	1556	CCCAC	7	21	0.333333	0	24	0	0.0114374	down
Chr4	18561137	LOC_Os04g31070.1.MSUv7.0	771	CCCTA	9	26	0.346154	2	37	0.0540541	0.0200545	down
Chr4	22414678	LOC_Os04g37690.1.MSUv7.0	181	CCCGC	2	72	0.0277778	5	18	0.277778	0.00767549	up
Chr4	22417011	LOC_Os04g37690.1.MSUv7.0	964	TTCTA	32	101	0.316832	8	76	0.105263	0.00707883	down
Chr6	5836298	LOC_Os06g11130.1.MSUv7.0	737	TTCAG	7	24	0.291667	0	22	0	0.0331713	down
Chr5	6791094	LOC_Os05g11910.1.MSUv7.0	1104	ACCGC	16	42	0.380952	0	18	0	0.00891076	down
Chr5	27879196	LOC_Os05g48630.2.MSUv7.0	435	TTCTT	465	1027	0.452775	71	216	0.328704	0.0295903	down
Chr5	28622724	LOC_Os05g49890.1.MSUv7.0	800	CTCTT	45	204	0.220588	21	249	0.0843373	0.000539105	down
Chr6	646323	LOC_Os06g02144.2.MSUv7.0	1464	CTCCT	6	22	0.272727	0	33	0	0.00678501	down
Chr3	22832185	LOC_Os03g41080.1.MSUv7.0	1089	CACTC	14	62	0.225806	0	37	0	0.00437513	down
Chr9	19415543	LOC_Os09g32526.1.MSUv7.0	660	ACCAT	1	24	0.0416667	8	23	0.347826	0.0333885	up
Chr7	607433	LOC_Os07g01990.2.MSUv7.0	54	GTCAG	7	24	0.291667	0	25	0	0.0134111	down
Chr10	19238937	LOC_Os10g35990.1.MSUv7.0	1466	TGCAG	4	13	0.307692	0	18	0	0.0454545	down
Chr1	43235129	LOC_Os01g74650.3.MSUv7.0	1328	TTCAT	52	115	0.452174	6	47	0.12766	0.00397988	down
Chr9	18515215	LOC_Os09g30412.1.MSUv7.0	1970	ATCAT	22	86	0.255814	5	96	0.0520833	0.000851639	down
Chr5	29662876	LOC_Os05g51700.1.MSUv7.0	459	TACAT	29	71	0.408451	4	33	0.121212	0.041129	down
Chr5	28236391	LOC_Os05g49200.2.MSUv7.0	1913	ATCTT	10	28	0.357143	2	49	0.0408163	0.00347785	down
Chr3	776127	LOC_Os03g02270.1.MSUv7.0	1254	GTCAG	11	24	0.458333	0	13	0	0.0228338	down
Chr3	12318026	LOC_Os03g21550.1.MSUv7.0	593	ATCCT	0	22	0	4	14	0.285714	0.0334829	up
Chr6	27286690	LOC_Os06g45120.1.MSUv7.0	1947	CGCAA	17	55	0.309091	2	74	0.027027	0.00012147	down
Chr3	28856257	LOC_Os03g50540.1.MSUv7.0	2127	GACCG	12	30	0.4	3	48	0.0625	0.00413616	down
Chr10	22256639	LOC_Os10g41400.1.MSUv7.0	690	ATCTA	4	55	0.0727273	9	27	0.333333	0.0276707	up
Chr5	3295275	LOC_Os05g06430.2.MSUv7.0	1063	ATCTG	17	58	0.293103	3	45	0.0666667	0.0225654	down
Chr12	26650259	LOC_Os12g42876.1.MSUv7.0	1865	TGCTT	16	58	0.275862	6	75	0.08	0.0196121	down
Chr5	25156766	LOC_Os05g43230.1.MSUv7.0	1414	ACCTA	5	13	0.384615	0	16	0	0.0464896	down
Chr7	27723250	LOC_Os07g46460.1.MSUv7.0	5569	CACTT	31	107	0.28972	9	111	0.0810811	0.000946937	down
Chr5	187786	LOC_Os05g01270.1.MSUv7.0	632	TTCAA	60	182	0.32967	14	103	0.135922	0.00516141	down
Chr5	7935775	LOC_Os05g14170.1.MSUv7.0	2902	CTCTC	8	24	0.333333	2	31	0.0645161	0.0439658	down
Chr1	10749575	LOC_Os01g19020.1.MSUv7.0	449	GCCCC	0	40	0	3	10	0.3	0.0122087	up
Chr1	14515116	LOC_Os01g25610.1.MSUv7.0	912	TTCAA	35	99	0.353535	11	74	0.148649	0.0262283	down
Chr7	2801264	LOC_Os07g05820.1.MSUv7.0	1679	TACCT	8	136	0.0588235	8	30	0.266667	0.00642426	up
Chr12	19465250	LOC_Os12g32240.1.MSUv7.0	618	CTCAC	29	118	0.245763	9	83	0.108434	0.0461211	down
Chr4	32735269	LOC_Os04g55040.1.MSUv7.0	1208	ATCCA	10	39	0.25641	1	29	0.0344828	0.044468	down
Chr12	24816128	LOC_Os12g40115.1.MSUv7.0	349	GACAG	9	25	0.36	2	32	0.0625	0.0445771	down
Chr12	12270794	LOC_Os12g21798.1.MSUv7.0	896	CACTT	15	67	0.223881	4	65	0.0615385	0.0262161	down
Chr3	9073457	LOC_Os03g16440.1.MSUv7.0	2628	GTCAA	4	13	0.307692	0	25	0	0.0212633	down
Chr4	27643318	LOC_Os04g46620.1.MSUv7.0	1571	AGCAT	6	23	0.26087	0	34	0	0.00699119	down
Chr3	32273621	LOC_Os03g56670.1.MSUv7.0	554	ATCAC	108	461	0.234273	21	178	0.117978	0.00577939	down
Chr2	23913219	LOC_Os02g39630.1.MSUv7.0	617	TGCAT	18	63	0.285714	5	52	0.0961538	0.0397572	down
Chr5	24777747	LOC_Os05g42350.1.MSUv7.0	2036	TTCGC	10	35	0.285714	0	49	0	0.000352848	down
Chr12	23116419	LOC_Os12g37650.1.MSUv7.0	995	TTCTT	23	109	0.211009	2	62	0.0322581	0.00511141	down
Chr2	25431568	LOC_Os02g42290.1.MSUv7.0	292	CGCAG	3	79	0.0379747	4	18	0.222222	0.0349079	up
Chr7	26916674	LOC_Os07g45090.1.MSUv7.0	1602	GACTT	19	72	0.263889	2	53	0.0377358	0.00329778	down
Chr2	23113239	LOC_Os02g38210.1.MSUv7.0	1303	TACAT	41	182	0.225275	9	115	0.0782609	0.00408148	down
Chr3	30182195	LOC_Os03g52630.1.MSUv7.0	1987	TACAA	20	47	0.425532	4	42	0.0952381	0.00920345	down
Chr9	9087545	LOC_Os09g15044.1.MSUv7.0	923	GTCTG	4	53	0.0754717	10	35	0.285714	0.0407927	up
Chr9	1213475	LOC_Os09g02700.1.MSUv7.0	1904	CTCTT	27	111	0.243243	7	142	0.0492958	9.37144e-05	down
Chr10	22642263	LOC_Os10g42100.1.MSUv7.0	682	TTCAT	7	15	0.466667	0	12	0	0.0356278	down
Chr3	30204755	LOC_Os03g52680.1.MSUv7.0	1022	TTCCG	3	10	0.3	0	39	0	0.0129412	down
Chr7	5099060	LOC_Os07g09600.1.MSUv7.0	848	CTCAT	11	48	0.229167	1	54	0.0185185	0.00434736	down
Chr4	371772	LOC_Os04g01540.1.MSUv7.0	505	AGCGG	2	46	0.0434783	8	34	0.235294	0.0407282	up
Chr4	370856	LOC_Os04g01540.1.MSUv7.0	993	ATCAT	10	42	0.238095	1	40	0.025	0.0202588	down
Chr4	34607468	LOC_Os04g58110.1.MSUv7.0	787	GCCGA	3	53	0.0566038	5	17	0.294118	0.0364549	up
Chr4	34605589	LOC_Os04g58110.1.MSUv7.0	2088	CTCTA	17	64	0.265625	0	47	0	0.000260432	down
Chr4	33334629	LOC_Os04g55960.1.MSUv7.0	1737	ATCAT	4	17	0.235294	0	23	0	0.0440881	down
Chr7	15409541	LOC_Os07g26690.1.MSUv7.0	1090	TTCAA	95	302	0.31457	24	155	0.154839	0.00376895	down
Chr1	30158056	LOC_Os01g52490.1.MSUv7.0	691	AGCGT	15	51	0.294118	3	48	0.0625	0.0183091	down
Chr6	27878038	LOC_Os06g46000.1.MSUv7.0	1307	TACAC	15	49	0.306122	3	43	0.0697674	0.0197851	down
Chr10	21694247	LOC_Os10g40520.1.MSUv7.0	256	GTCAA	13	56	0.232143	2	49	0.0408163	0.0229217	down
Chr11	6323129	LOC_Os11g11390.1.MSUv7.0	571	TCCAC	30	143	0.20979	10	139	0.0719424	0.00393673	down
Chr3	1689066	LOC_Os03g03770.1.MSUv7.0	475	TTCAG	0	29	0	6	24	0.25	0.0237207	up
Chr4	9095775	LOC_Os04g16722.1.MSUv7.0	1701	GTCTT	90	285	0.315789	1	48	0.0208333	7.13819e-05	down
Chr6	29527470	LOC_Os06g48780.1.MSUv7.0	569	TGCGT	11	37	0.297297	2	35	0.0571429	0.0337043	down
Chr2	35167686	LOC_Os02g57390.1.MSUv7.0	3232	TTCAC	4	10	0.4	0	17	0	0.0318131	down
Chr3	9440452	LOC_Os03g16980.1.MSUv7.0	1686	TACTA	47	137	0.343066	8	70	0.114286	0.00480728	down
Chr3	12766565	LOC_Os03g22270.1.MSUv7.0	1018	ACCTT	0	37	0	3	12	0.25	0.0205882	up
Chr1	2592308	LOC_Os01g05490.1.MSUv7.0	228	TACAG	58	192	0.302083	15	111	0.135135	0.0087269	down
Chr2	27246433	LOC_Os02g44980.1.MSUv7.0	1606	TTCTT	12	58	0.206897	2	58	0.0344828	0.0203047	down
Chr4	19602049	LOC_Os04g32560.1.MSUv7.0	2779	GACAG	15	66	0.227273	1	46	0.0217391	0.00553301	down
Chr12	7991666	LOC_Os12g14070.1.MSUv7.0	2309	TTCAA	9	33	0.272727	1	35	0.0285714	0.0172705	down
Chr5	16562255	LOC_Os05g28290.1.MSUv7.0	965	TTCAC	22	74	0.297297	4	54	0.0740741	0.0134645	down
Chr8	15501586	LOC_Os08g25460.1.MSUv7.0	1836	ACCAT	5	15	0.333333	0	21	0	0.0206886	down
Chr7	6866061	LOC_Os07g12250.1.MSUv7.0	332	GTCTA	11	41	0.268293	2	49	0.0408163	0.0149532	down
Chr7	3201466	LOC_Os07g06590.1.MSUv7.0	469	CACCA	13	47	0.276596	2	33	0.0606061	0.045046	down
Chr6	25693036	LOC_Os06g42720.1.MSUv7.0	1622	GCCAT	33	150	0.22	11	136	0.0808824	0.00542596	down
Chr8	26533929	LOC_Os08g41990.1.MSUv7.0	146	GCCGG	7	59	0.118644	7	17	0.411765	0.0472416	up
Chr8	26531531	LOC_Os08g41990.1.MSUv7.0	1602	CACTC	31	101	0.306931	11	87	0.126437	0.0240812	down
Chr3	6129618	LOC_Os03g11720.1.MSUv7.0	2104	TACTA	6	13	0.461538	0	16	0	0.0216491	down
Chr12	21640755	LOC_Os12g35590.1.MSUv7.0	966	CTCGG	4	15	0.266667	0	20	0	0.047124	down
Chr12	21665999	LOC_Os12g35630.1.MSUv7.0	3614	TTCAC	13	45	0.288889	1	36	0.0277778	0.00765934	down
Chr12	2245643	LOC_Os12g05110.1.MSUv7.0	1887	TTCAA	6	25	0.24	0	23	0	0.0324166	down
Chr3	22381917	LOC_Os03g40270.1.MSUv7.0	960	TACAA	38	154	0.246753	21	153	0.137255	0.0474298	down
Chr8	21818510	LOC_Os08g34720.1.MSUv7.0	1891	TCCGC	5	15	0.333333	0	22	0	0.0182257	down
Chr1	4893691	LOC_Os01g09560.1.MSUv7.0	896	CCCCG	1	47	0.0212766	5	24	0.208333	0.0260456	up
Chr1	4895049	LOC_Os01g09560.1.MSUv7.0	1312	GGCTA	15	56	0.267857	3	44	0.0681818	0.0363581	down
Chr2	33200097	LOC_Os02g54160.1.MSUv7.0	1410	CTCTT	13	41	0.317073	4	48	0.0833333	0.0325808	down
Chr2	11592550	LOC_Os02g19820.1.MSUv7.0	1200	AGCAA	8	37	0.216216	3	64	0.046875	0.0262859	down
Chr1	9195847	LOC_Os01g16240.1.MSUv7.0	490	GGCTG	22	75	0.293333	6	58	0.103448	0.0340314	down
Chr10	16778638	LOC_Os10g31950.1.MSUv7.0	1326	TGCAG	0	18	0	8	24	0.333333	0.0387204	up
Chr10	16778633	LOC_Os10g31950.1.MSUv7.0	1321	AGCTT	4	18	0.222222	0	24	0	0.0448264	down
Chr3	4111753	LOC_Os03g08050.1.MSUv7.0	345	ATCAT	16	58	0.275862	5	56	0.0892857	0.0348154	down
Chr9	11703005	LOC_Os09g19560.1.MSUv7.0	1488	AACTA	9	21	0.428571	1	26	0.0384615	0.0130926	down
Chr5	13543677	LOC_Os05g23620.3.MSUv7.0	895	TGCCA	2	35	0.0571429	11	38	0.289474	0.0351557	up
Chr5	13543289	LOC_Os05g23620.3.MSUv7.0	1105	TTCTT	10	35	0.285714	2	38	0.0526316	0.0294293	down
Chr10	13353443	LOC_Os10g25770.1.MSUv7.0	940	AACAC	8	25	0.32	0	15	0	0.0443769	down
Chr5	2720146	LOC_Os05g05470.1.MSUv7.0	1269	TACTG	6	29	0.206897	0	27	0	0.031219	down
Chr4	20368834	LOC_Os04g33630.1.MSUv7.0	473	GGCCG	0	61	0	3	13	0.230769	0.0076555	up
Chr4	19382123	LOC_Os04g32330.1.MSUv7.0	1327	CCCAC	7	27	0.259259	0	21	0	0.0361748	down
Chr3	4373207	LOC_Os03g08500.1.MSUv7.0	254	GGCGG	9	93	0.0967742	5	14	0.357143	0.0444164	up
Chr3	12468928	LOC_Os03g21810.1.MSUv7.0	3586	ATCTC	5	10	0.5	0	16	0	0.017674	down
Chr6	31208738	LOC_Os06g51510.1.MSUv7.0	998	TGCCT	6	26	0.230769	0	25	0	0.0298524	down
Chr10	18671127	LOC_Os10g35010.1.MSUv7.0	2170	GTCAC	1	24	0.0416667	5	10	0.5	0.020863	up
Chr2	316899	LOC_Os02g01560.1.MSUv7.0	963	AACTA	60	269	0.223048	20	198	0.10101	0.00303103	down
Chr2	31698607	LOC_Os02g51750.1.MSUv7.0	884	ATCAT	9	28	0.321429	1	34	0.0294118	0.0139842	down
Chr4	30963870	LOC_Os04g52130.1.MSUv7.0	939	TTCAA	24	81	0.296296	3	39	0.0769231	0.0326697	down
Chr5	4244626	LOC_Os05g07860.1.MSUv7.0	962	GTCAC	8	36	0.222222	1	36	0.0277778	0.0348414	down
Chr9	3974685	LOC_Os09g07830.1.MSUv7.0	1291	TTCAG	7	22	0.318182	1	29	0.0344828	0.0256907	down
Chr1	19139563	LOC_Os01g34700.1.MSUv7.0	797	TGCTT	12	39	0.307692	2	44	0.0454545	0.0086731	down
Chr7	22635625	LOC_Os07g37750.1.MSUv7.0	4818	AGCAC	7	19	0.368421	0	15	0	0.0353335	down
Chr12	4534836	LOC_Os12g08810.1.MSUv7.0	993	GCCCA	4	17	0.235294	0	22	0	0.0484969	down
Chr1	18014656	LOC_Os01g32830.1.MSUv7.0	2199	GACCA	4	14	0.285714	0	20	0	0.041455	down
Chr11	17038769	LOC_Os11g29370.1.MSUv7.0	957	CTCCA	9	24	0.375	1	33	0.030303	0.00618953	down
Chr3	7437693	LOC_Os03g13730.1.MSUv7.0	285	AGCTC	1	35	0.0285714	5	16	0.3125	0.0216827	up
Chr3	7434298	LOC_Os03g13730.1.MSUv7.0	1168	ATCAT	10	45	0.222222	0	30	0	0.0123858	down
Chr12	3860681	LOC_Os12g07670.1.MSUv7.0	2066	CTCTT	7	22	0.318182	0	24	0	0.0123709	down
Chr6	29758744	LOC_Os06g49110.3.MSUv7.0	1301	GTCTT	4	18	0.222222	0	24	0	0.0448264	down
Chr3	25093265	LOC_Os03g44560.1.MSUv7.0	915	TGCCC	9	22	0.409091	0	22	0	0.00689825	down
Chr8	19725500	LOC_Os08g31810.1.MSUv7.0	277	GCCGG	5	11	0.454545	0	14	0	0.0446999	down
Chr1	35388002	LOC_Os01g61120.1.MSUv7.0	2025	GCCGC	7	21	0.333333	0	16	0	0.0370481	down
Chr7	28412385	LOC_Os07g47510.1.MSUv7.0	694	GCCGC	13	58	0.224138	1	52	0.0192308	0.00371893	down
Chr5	20880633	LOC_Os05g35170.1.MSUv7.0	2256	GACTG	16	47	0.340426	3	34	0.0882353	0.0373237	down
Chr5	28120216	LOC_Os05g49030.1.MSUv7.0	705	TTCAT	23	84	0.27381	8	95	0.0842105	0.00608831	down
Chr7	25348562	LOC_Os07g42370.1.MSUv7.0	440	GCCCG	8	29	0.275862	0	21	0	0.0413469	down
Chr4	33309113	LOC_Os04g55920.2.MSUv7.0	507	GCCCC	14	42	0.333333	2	36	0.0555556	0.0128567	down
Chr7	25021430	LOC_Os07g41750.1.MSUv7.0	188	GGCTA	8	36	0.222222	0	31	0	0.0178307	down
Chr6	2771261	LOC_Os06g06030.1.MSUv7.0	1090	CTCAT	16	55	0.290909	5	57	0.0877193	0.0309099	down
Chr4	33169680	LOC_Os04g55720.1.MSUv7.0	1913	TGCGT	6	16	0.375	1	34	0.0294118	0.0105225	down
Chr5	27459505	LOC_Os05g47890.1.MSUv7.0	1269	TGCAT	7	29	0.241379	0	35	0	0.0113334	down
Chr5	3529982	LOC_Os05g06750.1.MSUv7.0	1600	TTCAA	3	12	0.25	0	30	0	0.0320648	down
Chr6	30994469	LOC_Os06g51220.3.MSUv7.0	574	GTCCG	26	127	0.204724	0	34	0	0.00521517	down
Chr10	12972656	LOC_Os10g25130.1.MSUv7.0	1402	ATCAT	23	47	0.489362	7	40	0.175	0.0325486	down
Chr10	14983754	LOC_Os10g28710.1.MSUv7.0	1935	TTCAT	7	11	0.636364	1	14	0.0714286	0.0463394	down
Chr4	13155293	LOC_Os04g23140.1.MSUv7.0	1195	TGCTA	13	46	0.282609	3	49	0.0612245	0.0163311	down
Chr2	34933144	LOC_Os02g57040.1.MSUv7.0	984	TGCAT	21	72	0.291667	1	54	0.0185185	0.000266522	down
Chr1	26194085	LOC_Os01g46070.1.MSUv7.0	1051	TTCTT	26	80	0.325	9	84	0.107143	0.00838271	down
Chr4	35445526	LOC_Os04g59610.2.MSUv7.0	1087	ATCAA	9	36	0.25	0	19	0	0.0480943	down
Chr6	29505533	LOC_Os06g48750.1.MSUv7.0	454	GACTA	27	118	0.228814	0	38	0	0.00154467	down
Chr3	2883112	LOC_Os03g05780.1.MSUv7.0	1842	ATCAG	7	18	0.388889	0	21	0	0.0111534	down
Chr7	2455472	LOC_Os07g05360.1.MSUv7.0	834	GTCTA	75	331	0.226586	13	113	0.115044	0.0387407	down
Chr4	30388220	LOC_Os04g51300.1.MSUv7.0	1445	TTCTC	20	55	0.363636	1	28	0.0357143	0.00650385	down
Chr8	14341320	LOC_Os08g23710.1.MSUv7.0	543	CTCAT	19	86	0.22093	8	100	0.08	0.0232653	down
Chr1	40507065	LOC_Os01g70020.1.MSUv7.0	1528	GTCTG	7	22	0.318182	0	18	0	0.0338831	down
Chr7	3844000	LOC_Os07g07670.1.MSUv7.0	427	TTCGT	1	14	0.0714286	9	12	0.75	0.0244746	up
Chr5	26966627	LOC_Os05g46580.1.MSUv7.0	1480	GACCG	8	28	0.285714	0	34	0	0.00512868	down
Chr3	21086588	LOC_Os03g37970.1.MSUv7.0	791	ATCTA	40	163	0.245399	13	133	0.0977444	0.00622832	down
Chr3	32086094	LOC_Os03g56280.1.MSUv7.0	1460	AACCT	33	77	0.428571	7	50	0.14	0.0126074	down
Chr3	27301287	LOC_Os03g48030.1.MSUv7.0	843	AACTC	6	13	0.461538	0	20	0	0.00831601	down
Chr2	10378633	LOC_Os02g17920.1.MSUv7.0	1552	GACCA	0	30	0	3	11	0.272727	0.0274841	up
Chr9	22648197	LOC_Os09g39380.1.MSUv7.0	1050	TCCGT	3	13	0.230769	0	35	0	0.0268908	down
Chr3	137038	LOC_Os03g01210.1.MSUv7.0	595	TGCAT	8	21	0.380952	0	18	0	0.0167234	down
Chr9	7225410	LOC_Os09g12600.1.MSUv7.0	248	GGCTC	0	28	0	5	21	0.238095	0.0207999	up
Chr9	7224256	LOC_Os09g12600.1.MSUv7.0	559	GTCAT	11	39	0.282051	1	32	0.03125	0.0230602	down
Chr5	27511083	LOC_Os05g47980.1.MSUv7.0	1130	CTCTG	17	75	0.226667	3	52	0.0576923	0.0269622	down
Chr3	25589573	LOC_Os03g45320.1.MSUv7.0	1184	TTCTT	11	44	0.25	1	30	0.0333333	0.0486457	down
Chr4	19913596	LOC_Os04g32950.1.MSUv7.0	1776	TGCTT	9	37	0.243243	0	30	0	0.00972338	down
Chr8	1645117	LOC_Os08g03520.1.MSUv7.0	888	TTCGT	28	122	0.229508	14	133	0.105263	0.0298906	down
Chr12	14889783	LOC_Os12g25690.1.MSUv7.0	1223	CACCG	11	48	0.229167	1	35	0.0285714	0.0269436	down
Chr7	26242739	LOC_Os07g43890.1.MSUv7.0	280	CTCGA	0	17	0	5	12	0.416667	0.044477	up
Chr1	10099841	LOC_Os01g18050.1.MSUv7.0	1354	TGCAT	39	98	0.397959	6	46	0.130435	0.0136785	down
Chr5	25501217	LOC_Os05g43850.1.MSUv7.0	1338	GCCGC	8	21	0.380952	1	27	0.037037	0.0252585	down
Chr3	15462342	LOC_Os03g27010.1.MSUv7.0	694	AGCAA	9	34	0.264706	1	34	0.0294118	0.0197679	down
Chr3	33612805	LOC_Os03g59050.1.MSUv7.0	2165	ATCAT	9	21	0.428571	0	14	0	0.0396151	down
Chr1	27778827	LOC_Os01g48444.1.MSUv7.0	722	TTCCT	11	31	0.354839	0	20	0	0.0115671	down
Chr3	12716025	LOC_Os03g22180.1.MSUv7.0	738	TGCAC	13	62	0.209677	0	42	0	0.00385596	down
Chr4	34878221	LOC_Os04g58640.1.MSUv7.0	891	TGCAC	4	15	0.266667	0	22	0	0.0382739	down
Chr3	30532651	LOC_Os03g53230.1.MSUv7.0	1476	GACTT	39	75	0.52	13	75	0.173333	0.00195618	down
Chr3	28719962	LOC_Os03g50340.1.MSUv7.0	3653	ATCTA	6	16	0.375	0	22	0	0.0211397	down
Chr3	32424298	LOC_Os03g56930.1.MSUv7.0	1096	TACAT	6	13	0.461538	1	26	0.0384615	0.0146279	down
Chr12	25282903	LOC_Os12g40840.2.MSUv7.0	926	AACTA	12	47	0.255319	0	27	0	0.0150258	down
Chr1	32902387	LOC_Os01g56969.1.MSUv7.0	584	AACTT	2	46	0.0434783	9	37	0.243243	0.0257119	up
Chr1	21881689	LOC_Os01g38950.1.MSUv7.0	1082	TACCT	0	26	0	4	16	0.25	0.0296902	up
Chr1	21883462	LOC_Os01g38950.1.MSUv7.0	1710	ATCTT	7	31	0.225806	0	34	0	0.012219	down
Chr4	28876949	LOC_Os04g48410.1.MSUv7.0	648	TTCAA	7	18	0.388889	0	14	0	0.0363571	down
Chr6	9397992	LOC_Os06g16420.1.MSUv7.0	1175	TTCTT	5	11	0.454545	0	14	0	0.0446999	down
Chr8	1720479	LOC_Os08g03640.1.MSUv7.0	1179	TTCTA	82	266	0.308271	51	283	0.180212	0.00678294	down
Chr4	20224792	LOC_Os04g33440.2.MSUv7.0	594	ACCGC	1	24	0.0416667	7	14	0.5	0.0160657	up
Chr6	2555861	LOC_Os06g05650.1.MSUv7.0	467	GCCTT	4	15	0.266667	0	20	0	0.047124	down
Chr9	16153636	LOC_Os09g26620.1.MSUv7.0	247	ATCTC	14	59	0.237288	0	20	0	0.0350738	down
Chr1	27102978	LOC_Os01g47430.2.MSUv7.0	2408	CCCAC	7	23	0.304348	0	18	0	0.0356455	down
Chr2	21601977	LOC_Os02g35950.1.MSUv7.0	870	TTCCG	6	15	0.4	0	33	0	0.00210104	down
Chr3	28667616	LOC_Os03g50290.3.MSUv7.0	1374	ATCAT	5	17	0.294118	0	23	0	0.0215542	down
Chr7	3874853	LOC_Os07g07709.1.MSUv7.0	589	TTCAT	33	90	0.366667	10	73	0.136986	0.0138274	down
Chr5	1295392	LOC_Os05g03190.1.MSUv7.0	2179	AACTA	8	30	0.266667	0	18	0	0.0444965	down
Chr2	31527279	LOC_Os02g51470.1.MSUv7.0	360	TTCTT	25	117	0.213675	3	49	0.0612245	0.0392895	down
Chr8	15234754	LOC_Os08g25090.2.MSUv7.0	717	TTCTC	5	10	0.5	0	13	0	0.0436508	down
Chr12	24639700	LOC_Os12g39860.1.MSUv7.0	151	GGCTG	3	63	0.047619	12	46	0.26087	0.0108859	up
Chr12	24638384	LOC_Os12g39860.1.MSUv7.0	661	GCCGT	23	80	0.2875	10	87	0.114943	0.0235139	down
Chr5	4107178	LOC_Os05g07650.1.MSUv7.0	2373	GCCTT	4	17	0.235294	0	26	0	0.0335548	down
Chr4	23630419	LOC_Os04g39660.1.MSUv7.0	1572	ATCAG	6	10	0.6	1	22	0.0454545	0.0127186	down
Chr12	23736011	LOC_Os12g38640.1.MSUv7.0	682	ACCAC	22	91	0.241758	4	51	0.0784314	0.042935	down
Chr6	30497234	LOC_Os06g50380.1.MSUv7.0	1420	CTCAA	5	10	0.5	0	12	0	0.0470085	down
Chr8	24994359	LOC_Os08g39500.1.MSUv7.0	148	CTCCA	0	24	0	4	14	0.285714	0.0273385	up
Chr1	2637538	LOC_Os01g05530.1.MSUv7.0	2054	ATCCG	7	19	0.368421	0	15	0	0.0353335	down
Chr1	35147017	LOC_Os01g60770.1.MSUv7.0	1034	GTCCA	0	27	0	8	38	0.210526	0.0226156	up
Chr2	29079525	LOC_Os02g47590.1.MSUv7.0	487	TGCTT	0	19	0	4	13	0.307692	0.040404	up
Chr4	23830153	LOC_Os04g40040.1.MSUv7.0	2526	AACTG	4	12	0.333333	0	17	0	0.044477	down
Chr3	5874555	LOC_Os03g11410.1.MSUv7.0	1915	TTCTT	24	52	0.461538	0	64	0	7.67504e-08	down
Chr1	2857998	LOC_Os01g05970.1.MSUv7.0	137	GGCGG	10	48	0.208333	1	35	0.0285714	0.0465052	down
Chr4	16694343	LOC_Os04g28250.1.MSUv7.0	491	CTCAA	8	36	0.222222	0	22	0	0.0445089	down
Chr5	24554895	LOC_Os05g41930.1.MSUv7.0	177	CTCTT	1	42	0.0238095	3	11	0.272727	0.0421584	up
Chr1	34941475	LOC_Os01g60410.1.MSUv7.0	439	CTCAC	28	86	0.325581	7	56	0.125	0.032167	down
Chr5	26630483	LOC_Os05g45950.1.MSUv7.0	628	TTCTG	16	59	0.271186	3	57	0.0526316	0.00655125	down
Chr12	17618164	LOC_Os12g29550.1.MSUv7.0	1580	GACTC	4	13	0.307692	0	19	0	0.040404	down
Chr3	8887596	LOC_Os03g16110.2.MSUv7.0	968	TTCTT	16	56	0.285714	0	38	0	0.0010386	down
Chr6	20724515	LOC_Os06g35530.1.MSUv7.0	1802	TTCAC	8	31	0.258065	0	22	0	0.042034	down
Chr1	35841131	LOC_Os01g61920.1.MSUv7.0	617	AGCTA	16	72	0.222222	0	44	0	0.00127043	down
Chr7	2137981	LOC_Os07g04840.1.MSUv7.0	249	AACAC	59	199	0.296482	10	78	0.128205	0.0203796	down
Chr7	19656234	LOC_Os07g32880.1.MSUv7.0	1370	CTCTC	66	221	0.298643	11	93	0.11828	0.00605733	down
Chr11	3668645	LOC_Os11g07280.1.MSUv7.0	2833	TGCTA	7	16	0.4375	2	32	0.0625	0.0230615	down
Chr7	4484621	LOC_Os07g08710.1.MSUv7.0	1042	AGCAG	9	44	0.204545	1	36	0.0277778	0.0425848	down
Chr3	33045792	LOC_Os03g58050.1.MSUv7.0	747	ACCCA	16	74	0.216216	1	42	0.0238095	0.0117858	down
Chr3	12543445	LOC_Os03g21940.1.MSUv7.0	269	CACTC	89	206	0.432039	22	92	0.23913	0.0263093	down
Chr3	21635058	LOC_Os03g38950.1.MSUv7.0	192	CTCTT	2	51	0.0392157	3	10	0.3	0.0484831	up
Chr3	29561612	LOC_Os03g51650.1.MSUv7.0	1511	AACAG	16	52	0.307692	2	30	0.0666667	0.0494445	down
Chr7	5852885	LOC_Os07g10770.1.MSUv7.0	3851	TTCTT	13	55	0.236364	2	67	0.0298507	0.00241162	down
Chr2	26929877	LOC_Os02g44500.1.MSUv7.0	163	ATCCT	0	26	0	4	19	0.210526	0.0417933	up
Chr1	41188545	LOC_Os01g71190.1.MSUv7.0	651	TCCAG	3	81	0.037037	7	34	0.205882	0.0141278	up
Chr9	22170893	LOC_Os09g38530.1.MSUv7.0	901	CCCGT	16	46	0.347826	0	22	0	0.0088094	down
Chr6	1642964	LOC_Os06g04020.1.MSUv7.0	748	ATCCG	15	55	0.272727	0	38	0	0.00100887	down
Chr7	20314809	LOC_Os07g34006.1.MSUv7.0	1023	GCCGA	7	26	0.269231	1	47	0.0212766	0.00680701	down
Chr2	24943860	LOC_Os02g41590.1.MSUv7.0	496	ATCAC	25	120	0.208333	7	89	0.0786517	0.0321899	down
Chr2	24063417	LOC_Os02g39830.1.MSUv7.0	730	GTCAG	7	10	0.7	0	10	0	0.0260554	down
Chr3	31462933	LOC_Os03g55280.1.MSUv7.0	1067	ACCTC	4	17	0.235294	0	32	0	0.0204388	down
Chr6	26560150	LOC_Os06g44034.1.MSUv7.0	1057	CACAC	4	12	0.333333	0	19	0	0.0347594	down
Chr1	25973916	LOC_Os01g45750.1.MSUv7.0	395	GCCCT	1	47	0.0212766	4	18	0.222222	0.0311868	up
Chr6	3040474	LOC_Os06g06460.1.MSUv7.0	648	TTCTT	11	46	0.23913	1	35	0.0285714	0.0253143	down
Chr5	29340175	LOC_Os05g51140.2.MSUv7.0	1346	AACAT	6	18	0.333333	0	26	0	0.00847011	down
Chr6	23614706	LOC_Os06g39760.1.MSUv7.0	1114	TTCAT	8	22	0.363636	0	23	0	0.00715681	down
Chr2	27044670	LOC_Os02g44630.1.MSUv7.0	352	CTCAC	19	205	0.0926829	10	44	0.227273	0.0445363	up
Chr2	27046036	LOC_Os02g44630.1.MSUv7.0	727	GCCAC	64	268	0.238806	12	105	0.114286	0.0307823	down
Chr3	32931433	LOC_Os03g57790.1.MSUv7.0	375	TACAA	33	125	0.264	5	89	0.0561798	0.000843344	down
Chr1	38307377	LOC_Os01g66000.1.MSUv7.0	353	CCCGA	0	33	0	6	24	0.25	0.00873899	up
Chr8	15662640	LOC_Os08g25720.1.MSUv7.0	1913	GGCTT	10	47	0.212766	0	25	0	0.0276234	down
Chr7	23008259	LOC_Os07g38300.1.MSUv7.0	1039	GGCAT	17	46	0.369565	0	28	0	0.00108848	down
Chr6	30037407	LOC_Os06g49640.1.MSUv7.0	336	TACCG	29	63	0.460317	0	11	0	0.0314986	down
Chr3	3126315	LOC_Os03g06240.1.MSUv7.0	2770	CCCGT	8	20	0.4	1	37	0.027027	0.00337749	down
Chr8	11889957	LOC_Os08g19850.1.MSUv7.0	1897	AGCCA	5	15	0.333333	1	32	0.03125	0.0239744	down
Chr9	10452617	LOC_Os09g17049.1.MSUv7.0	2486	TTCTC	4	11	0.363636	0	17	0	0.0379588	down
Chr1	12655153	LOC_Os01g22520.1.MSUv7.0	1766	TTCCA	18	55	0.327273	4	59	0.0677966	0.00456617	down
Chr6	11288073	LOC_Os06g19750.1.MSUv7.0	88	TGCAG	9	20	0.45	0	17	0	0.0169192	down
Chr3	13587108	LOC_Os03g23950.1.MSUv7.0	2890	CTCAA	6	26	0.230769	1	40	0.025	0.0386668	down
Chr6	410102	LOC_Os06g01680.1.MSUv7.0	3891	TACTA	6	18	0.333333	0	18	0	0.0291968	down
Chr10	19100407	LOC_Os10g35720.1.MSUv7.0	1751	GCCAC	8	31	0.258065	1	31	0.0322581	0.0351659	down
Chr3	8755973	LOC_Os03g15870.1.MSUv7.0	1263	TGCAT	8	30	0.266667	0	21	0	0.0413413	down
Chr8	27931196	LOC_Os08g44380.2.MSUv7.0	560	AGCTG	3	44	0.0681818	11	41	0.268293	0.0446311	up
Chr8	27930092	LOC_Os08g44380.1.MSUv7.0	105	AACCG	15	48	0.3125	0	28	0	0.00416614	down
Chr9	20976802	LOC_Os09g36350.1.MSUv7.0	1803	GGCAA	9	32	0.28125	1	42	0.0238095	0.0065567	down
Chr2	29084383	LOC_Os02g47600.1.MSUv7.0	174	GCCCC	9	21	0.428571	0	21	0	0.00680593	down
Chr7	26882539	LOC_Os07g45060.1.MSUv7.0	610	GTCGT	13	60	0.216667	0	48	0	0.00153806	down
Chr11	3081009	LOC_Os11g06390.5.MSUv7.0	1308	TTCTT	3	12	0.25	0	24	0	0.0497866	down
Chr8	28135451	LOC_Os08g44770.1.MSUv7.0	1116	TACAT	9	36	0.25	0	22	0	0.0250221	down
Chr6	21599154	LOC_Os06g36700.1.MSUv7.0	1514	TCCAC	16	53	0.301887	3	67	0.0447761	0.00118927	down
Chr5	29753848	LOC_Os05g51830.1.MSUv7.0	961	CACTC	19	45	0.422222	14	74	0.189189	0.0481536	down
Chr8	21221397	LOC_Os08g33920.1.MSUv7.0	557	TCCTC	9	106	0.0849057	11	48	0.229167	0.0446821	up
Chr8	21221403	LOC_Os08g33920.1.MSUv7.0	551	TTCAA	31	106	0.292453	5	48	0.104167	0.0401057	down
Chr6	24400722	LOC_Os06g40940.1.MSUv7.0	2851	GACTA	20	76	0.263158	1	49	0.0204082	0.00114726	down
Chr5	5335943	LOC_Os05g09490.1.MSUv7.0	818	TGCTG	8	39	0.205128	0	25	0	0.0442457	down
Chr1	2872780	LOC_Os01g06010.1.MSUv7.0	671	ATCCT	12	47	0.255319	0	32	0	0.00681309	down
Chr3	2004756	LOC_Os03g04340.1.MSUv7.0	1647	TTCTT	10	38	0.263158	2	47	0.0425532	0.0145324	down
Chr7	26630868	LOC_Os07g44620.1.MSUv7.0	750	AACCG	4	19	0.210526	0	26	0	0.0417933	down
Chr3	9781949	LOC_Os03g17580.1.MSUv7.0	642	CTCGC	22	92	0.23913	3	55	0.0545455	0.0121245	down
Chr4	23662865	LOC_Os04g39700.1.MSUv7.0	177	ATCAA	16	65	0.246154	0	41	0	0.00117447	down
Chr1	26453959	LOC_Os01g46510.1.MSUv7.0	4362	TCCAC	8	15	0.533333	0	11	0	0.0338702	down
Chr6	26228453	LOC_Os06g43600.1.MSUv7.0	1061	TGCTA	6	27	0.222222	2	76	0.0263158	0.00831915	down
Chr10	18538996	LOC_Os10g34710.1.MSUv7.0	2908	CTCTT	6	11	0.545455	0	13	0	0.0237329	down
Chr3	16385790	LOC_Os03g28410.1.MSUv7.0	239	CACTC	0	27	0	5	16	0.3125	0.011884	up
Chr1	36397321	LOC_Os01g62840.1.MSUv7.0	1058	CACAT	7	24	0.291667	0	17	0	0.0411886	down
Chr1	34140775	LOC_Os01g59090.1.MSUv7.0	755	CTCAC	10	29	0.344828	1	29	0.0344828	0.0178617	down
Chr1	149881	LOC_Os01g01307.1.MSUv7.0	503	TGCAC	21	47	0.446809	3	25	0.12	0.0414953	down
Chr3	32377633	LOC_Os03g56820.2.MSUv7.0	629	GGCTT	0	16	0	4	10	0.4	0.0365262	up
Chr2	32646144	LOC_Os02g53330.2.MSUv7.0	837	ACCAT	7	13	0.538462	1	16	0.0625	0.0481009	down
Chr1	62555	LOC_Os01g01120.1.MSUv7.0	408	GACCT	0	23	0	3	10	0.3	0.040056	up
Chr3	30763153	LOC_Os03g53650.2.MSUv7.0	1060	GTCGC	12	27	0.444444	1	29	0.0344828	0.00438331	down
Chr8	20385608	LOC_Os08g32870.1.MSUv7.0	1565	AGCGC	5	23	0.217391	0	41	0	0.00874493	down
Chr8	27376134	LOC_Os08g43320.1.MSUv7.0	1341	TGCAT	13	62	0.209677	0	43	0	0.00206636	down
Chr2	180616	LOC_Os02g01332.1.MSUv7.0	651	ATCAC	29	81	0.358025	9	69	0.130435	0.0160408	down
Chr4	5527364	LOC_Os04g10240.1.MSUv7.0	532	CACAA	10	34	0.294118	0	17	0	0.0492693	down
Chr4	14719228	LOC_Os04g25410.1.MSUv7.0	1240	ATCCG	6	11	0.545455	0	13	0	0.0237329	down
Chr1	28128538	LOC_Os01g48990.1.MSUv7.0	806	AACAC	8	38	0.210526	0	21	0	0.049468	down
Chr4	227860	LOC_Os04g01300.2.MSUv7.0	864	CTCAA	1	30	0.0333333	5	15	0.333333	0.0288395	up
Chr4	227280	LOC_Os04g01300.2.MSUv7.0	1169	TTCTT	18	31	0.580645	2	22	0.0909091	0.0119443	down
Chr4	31964182	LOC_Os04g53620.2.MSUv7.0	504	ACCTT	1	41	0.0243902	4	10	0.4	0.0115304	up
Chr5	3493187	LOC_Os05g06710.1.MSUv7.0	1270	TTCAC	6	11	0.545455	1	18	0.0555556	0.0365347	down
Chr6	29978994	LOC_Os06g49500.3.MSUv7.0	1935	TGCTT	4	19	0.210526	0	25	0	0.0455083	down
Chr7	11896	LOC_Os07g01020.1.MSUv7.0	1091	CGCTA	25	61	0.409836	9	55	0.163636	0.0320115	down
Chr2	18315	LOC_Os02g01030.2.MSUv7.0	1397	GTCTC	7	20	0.35	0	21	0	0.0136401	down
Chr5	28580841	LOC_Os05g49800.1.MSUv7.0	829	ATCAA	11	45	0.244444	0	21	0	0.029592	down
Chr1	41086310	LOC_Os01g70980.1.MSUv7.0	632	TTCAT	22	56	0.392857	1	31	0.0322581	0.00352013	down
Chr3	32361719	LOC_Os03g56790.1.MSUv7.0	328	TTCAA	24	95	0.252632	4	52	0.0769231	0.0286361	down
Chr2	7325059	LOC_Os02g13660.1.MSUv7.0	117	TTCTC	8	32	0.25	0	21	0	0.0421367	down
Chr5	3346969	LOC_Os05g06500.1.MSUv7.0	305	CTCCC	11	50	0.22	0	36	0	0.00609724	down
Chr2	3622626	LOC_Os02g07060.1.MSUv7.0	1574	TACTC	24	59	0.40678	1	41	0.0243902	0.000246346	down
Chr9	4391903	LOC_Os09g08430.1.MSUv7.0	183	TGCTA	38	175	0.217143	16	144	0.111111	0.0374874	down
Chr2	35302097	LOC_Os02g57640.1.MSUv7.0	1304	TTCAC	10	18	0.555556	1	18	0.0555556	0.0319226	down
Chr10	17433113	LOC_Os10g33230.1.MSUv7.0	1774	GCCTT	7	32	0.21875	0	50	0	0.00223227	down
Chr3	20383158	LOC_Os03g36750.1.MSUv7.0	644	TTCAA	22	82	0.268293	0	39	0	0.00056077	down
Chr2	17036786	LOC_Os02g28810.1.MSUv7.0	393	GCCAA	11	46	0.23913	2	45	0.0444444	0.0341345	down
Chr5	27231878	LOC_Os05g47540.1.MSUv7.0	697	CTCAT	10	28	0.357143	0	14	0	0.0458622	down
Chr3	17377785	LOC_Os03g30460.1.MSUv7.0	1892	TTCAC	7	13	0.538462	0	17	0	0.00941851	down
Chr4	20579410	LOC_Os04g33990.1.MSUv7.0	1037	CGCTT	7	31	0.225806	0	21	0	0.0433785	down
Chr12	321073	LOC_Os12g01530.2.MSUv7.0	965	ATCAA	22	87	0.252874	0	25	0	0.0134648	down
Chr9	3660982	LOC_Os09g07360.1.MSUv7.0	1641	GCCAC	10	32	0.3125	1	26	0.0384615	0.0405189	down
Chr2	32319545	LOC_Os02g52860.1.MSUv7.0	1453	GCCCC	28	101	0.277228	10	118	0.0847458	0.00246777	down
Chr6	3536851	LOC_Os06g07350.1.MSUv7.0	1897	TTCTT	4	11	0.363636	0	18	0	0.0333578	down
Chr8	5229283	LOC_Os08g08980.1.MSUv7.0	232	GACTT	13	41	0.317073	0	18	0	0.0294044	down
Chr6	2909887	LOC_Os06g06290.1.MSUv7.0	944	AGCAA	5	46	0.108696	9	23	0.391304	0.0383911	up
Chr8	8155335	LOC_Os08g13690.1.MSUv7.0	623	TGCAT	78	214	0.364486	32	155	0.206452	0.0146503	down
Chr7	6799612	LOC_Os07g12150.1.MSUv7.0	561	TGCTG	2	38	0.0526316	8	31	0.258065	0.0476252	up
Chr8	8670237	LOC_Os08g14440.2.MSUv7.0	854	GACAG	33	106	0.311321	0	31	0	0.000806419	down
Chr4	26904575	LOC_Os04g45470.1.MSUv7.0	1313	TGCAA	5	13	0.384615	0	15	0	0.0487537	down
Chr9	14930196	LOC_Os09g24990.1.MSUv7.0	1040	GGCAC	7	13	0.538462	0	19	0	0.00831601	down
Chr12	1155467	LOC_Os12g03060.1.MSUv7.0	156	CTCCT	7	13	0.538462	0	11	0	0.0331194	down
Chr1	27668786	LOC_Os01g48280.1.MSUv7.0	728	AACTG	26	72	0.361111	7	58	0.12069	0.0166754	down
Chr8	27400655	LOC_Os08g43360.2.MSUv7.0	925	GTCAG	5	21	0.238095	0	27	0	0.0229224	down
Chr7	16745316	LOC_Os07g28610.2.MSUv7.0	685	TACTA	49	191	0.256545	9	75	0.12	0.0481826	down
Chr1	7252389	LOC_Os01g13030.2.MSUv7.0	882	CTCAG	12	37	0.324324	1	37	0.027027	0.00520079	down
Chr10	16693292	LOC_Os10g31820.1.MSUv7.0	2711	CACGG	6	12	0.5	0	13	0	0.0275438	down
Chr10	22454615	LOC_Os10g41710.1.MSUv7.0	379	GCCAA	7	83	0.0843373	16	58	0.275862	0.0132388	up
Chr12	1157840	LOC_Os12g03070.2.MSUv7.0	723	CTCAT	1	36	0.0277778	6	25	0.24	0.0414335	up
Chr5	3251567	LOC_Os05g06350.1.MSUv7.0	2145	TTCAT	22	59	0.372881	6	59	0.101695	0.00633299	down
Chr1	4949437	LOC_Os01g09620.1.MSUv7.0	1690	GCCCT	7	16	0.4375	0	15	0	0.029057	down
Chr5	29359038	LOC_Os05g51180.1.MSUv7.0	1546	ACCAT	11	33	0.333333	1	31	0.0322581	0.0107485	down
Chr5	2173989	LOC_Os05g04620.1.MSUv7.0	1295	TTCAG	6	15	0.4	0	17	0	0.024139	down
Chr2	24047804	LOC_Os02g39790.2.MSUv7.0	1598	GCCTA	5	15	0.333333	2	36	0.0555556	0.041406	down
Chr1	20571271	LOC_Os01g36920.2.MSUv7.0	319	GTCAA	1	23	0.0434783	6	12	0.5	0.0305232	up
Chr1	35501329	LOC_Os01g61380.1.MSUv7.0	1326	TTCTT	3	12	0.25	0	24	0	0.0497866	down
Chr8	9409838	LOC_Os08g15460.1.MSUv7.0	1341	TTCAA	9	22	0.409091	0	15	0	0.0212004	down
Chr3	29528955	LOC_Os03g51600.1.MSUv7.0	1705	GTCAC	25	123	0.203252	6	91	0.0659341	0.017379	down
Chr3	6003246	LOC_Os03g11570.1.MSUv7.0	1164	GCCTA	6	27	0.222222	0	29	0	0.0257438	down
Chr8	23936595	LOC_Os08g37790.1.MSUv7.0	821	TTCAT	13	43	0.302326	0	29	0	0.00338576	down
Chr7	14528254	LOC_Os07g25420.1.MSUv7.0	617	TTCAT	18	61	0.295082	3	37	0.0810811	0.0437736	down
Chr2	13175878	LOC_Os02g22130.1.MSUv7.0	900	ATCAG	12	33	0.363636	1	22	0.0454545	0.0469552	down
Chr5	4143898	LOC_Os05g07700.1.MSUv7.0	801	CACTT	53	232	0.228448	22	203	0.108374	0.00552016	down
Chr8	13478589	LOC_Os08g22354.1.MSUv7.0	1920	CCCAG	4	57	0.0701754	9	32	0.28125	0.0328716	up
Chr8	13478494	LOC_Os08g22354.2.MSUv7.0	1780	TCCCC	4	15	0.266667	0	37	0	0.010553	down
Chr6	16651293	LOC_Os06g29180.1.MSUv7.0	699	GTCGT	11	53	0.207547	1	37	0.027027	0.0291381	down
Chr3	2027405	LOC_Os03g04410.1.MSUv7.0	2884	TTCCT	18	57	0.315789	1	41	0.0243902	0.00154449	down
Chr2	9005987	LOC_Os02g15900.1.MSUv7.0	481	TACAT	27	119	0.226891	4	71	0.056338	0.00739328	down
Chr9	10340247	LOC_Os09g16920.1.MSUv7.0	1690	TTCAT	6	24	0.25	0	25	0	0.0265914	down
Chr2	32944652	LOC_Os02g53770.1.MSUv7.0	3107	TCCGT	5	15	0.333333	0	20	0	0.047124	down
Chr1	27268355	LOC_Os01g47660.1.MSUv7.0	99	CGCGG	18	84	0.214286	3	48	0.0625	0.0495916	down
Chr2	31269897	LOC_Os02g51110.1.MSUv7.0	1453	CACCC	7	83	0.0843373	7	23	0.304348	0.0427319	up
Chr1	40596531	LOC_Os01g70140.1.MSUv7.0	534	GACTA	7	22	0.318182	0	23	0	0.0134988	down
Chr2	13285784	LOC_Os02g22260.1.MSUv7.0	852	ATCAT	25	64	0.390625	6	58	0.103448	0.00442866	down
Chr11	18171965	LOC_Os11g31190.1.MSUv7.0	1234	AGCTA	0	17	0	5	13	0.384615	0.0454545	up
Chr9	19568518	LOC_Os09g32810.2.MSUv7.0	774	TGCAT	17	42	0.404762	4	36	0.111111	0.0266912	down
Chr5	19512721	LOC_Os05g33290.1.MSUv7.0	440	TTCCT	1	45	0.0222222	5	20	0.25	0.0183012	up
Chr5	19510076	LOC_Os05g33290.1.MSUv7.0	1131	ACCTT	12	49	0.244898	0	30	0	0.00733869	down
Chr3	5164898	LOC_Os03g10180.1.MSUv7.0	1824	TACAC	8	26	0.307692	0	19	0	0.0396763	down
Chr4	1137884	LOC_Os04g02900.1.MSUv7.0	1246	CTCTT	7	16	0.4375	0	13	0	0.0343019	down
Chr2	8180199	LOC_Os02g14770.2.MSUv7.0	1867	AGCGG	5	65	0.0769231	7	25	0.28	0.0464256	up
Chr2	8177920	LOC_Os02g14770.2.MSUv7.0	3262	CGCAC	31	84	0.369048	9	81	0.111111	0.00244745	down
Chr6	4323446	LOC_Os06g08670.1.MSUv7.0	639	GCCCC	17	81	0.209877	2	43	0.0465116	0.0362366	down
Chr1	6455556	LOC_Os01g11900.1.MSUv7.0	5954	GCCGT	7	12	0.583333	1	16	0.0625	0.0438197	down
Chr8	2179187	LOC_Os08g04450.1.MSUv7.0	470	CACCT	1	29	0.0344828	5	13	0.384615	0.0224588	up
Chr8	2178477	LOC_Os08g04450.1.MSUv7.0	924	TGCAT	16	29	0.551724	3	24	0.125	0.0280827	down
Chr5	14164239	LOC_Os05g24550.4.MSUv7.0	949	ACCAA	12	37	0.324324	1	22	0.0454545	0.0495789	down
Chr2	30922477	LOC_Os02g50620.1.MSUv7.0	488	CGCAC	8	35	0.228571	0	23	0	0.0430387	down
Chr8	5327957	LOC_Os08g09200.1.MSUv7.0	3176	ACCAT	13	56	0.232143	2	40	0.05	0.0450314	down
Chr4	23279268	LOC_Os04g39150.1.MSUv7.0	655	CACGG	15	65	0.230769	1	39	0.025641	0.019733	down
Chr5	14195546	LOC_Os05g24601.1.MSUv7.0	1239	AACAG	0	30	0	4	17	0.235294	0.0239496	up
Chr5	4567040	LOC_Os05g08370.1.MSUv7.0	2567	AACTG	1	44	0.0227273	7	24	0.291667	0.00669391	up
Chr5	4565386	LOC_Os05g08370.1.MSUv7.0	3860	TTCTT	15	48	0.3125	4	62	0.0645161	0.00568871	down
Chr10	19556566	LOC_Os10g36550.1.MSUv7.0	589	CTCCT	8	35	0.228571	0	22	0	0.0435943	down
Chr9	12121076	LOC_Os09g20220.1.MSUv7.0	260	GTCCA	0	34	0	3	13	0.230769	0.0285714	up
Chr2	33759993	LOC_Os02g55120.1.MSUv7.0	747	AACTT	9	28	0.321429	1	24	0.0416667	0.0395987	down
Chr2	2570981	LOC_Os02g05340.1.MSUv7.0	3069	ATCAC	10	23	0.434783	3	32	0.09375	0.0313454	down
Chr7	23420002	LOC_Os07g39070.1.MSUv7.0	396	TTCTG	0	14	0	7	15	0.466667	0.0287555	up
Chr5	13064882	LOC_Os05g22940.1.MSUv7.0	7121	CTCAA	8	25	0.32	1	44	0.0227273	0.00363752	down
Chr3	18486019	LOC_Os03g32314.1.MSUv7.0	2256	ATCAC	13	32	0.40625	2	28	0.0714286	0.0204387	down
Chr2	2128759	LOC_Os02g04710.1.MSUv7.0	2326	TTCAA	7	18	0.388889	0	15	0	0.0328403	down
Chr10	17204957	LOC_Os10g32880.1.MSUv7.0	1008	ATCCT	10	29	0.344828	2	31	0.0645161	0.0306825	down
Chr3	21108842	LOC_Os03g38020.1.MSUv7.0	79	AGCCT	7	24	0.291667	0	18	0	0.0376817	down
Chr3	28034022	LOC_Os03g49210.1.MSUv7.0	1518	GGCAA	7	19	0.368421	0	18	0	0.0305916	down
Chr2	31988816	LOC_Os02g52230.1.MSUv7.0	2183	TACAG	4	19	0.210526	0	27	0	0.0384498	down
Chr5	18789920	LOC_Os05g32220.1.MSUv7.0	285	CTCGA	1	49	0.0204082	4	16	0.25	0.0212967	up
Chr5	18793050	LOC_Os05g32220.1.MSUv7.0	948	CACAT	20	74	0.27027	3	69	0.0434783	0.00133606	down
Chr6	1819619	LOC_Os06g04280.1.MSUv7.0	1726	TTCTT	6	18	0.333333	0	24	0	0.0219363	down
Chr12	9915825	LOC_Os12g17320.1.MSUv7.0	1331	TCCAA	0	21	0	4	16	0.25	0.0478424	up
Chr12	9915993	LOC_Os12g17320.1.MSUv7.0	1163	CGCTT	8	20	0.4	0	14	0	0.0367901	down
Chr12	27098222	LOC_Os12g43630.1.MSUv7.0	193	GGCAA	0	32	0	4	19	0.210526	0.0259636	up
Chr10	12048669	LOC_Os10g23100.1.MSUv7.0	663	TTCTT	7	18	0.388889	0	16	0	0.0307954	down
Chr7	29009231	LOC_Os07g48500.1.MSUv7.0	361	AGCAT	13	58	0.224138	5	82	0.0609756	0.0215254	down
Chr1	21179503	LOC_Os01g37837.1.MSUv7.0	1587	ATCCA	5	16	0.3125	0	24	0	0.0166555	down
Chr5	25811347	LOC_Os05g44360.1.MSUv7.0	2668	GACTG	7	12	0.583333	1	15	0.0666667	0.047248	down
Chr5	4117968	LOC_Os05g07670.1.MSUv7.0	1652	AACAT	4	14	0.285714	1	37	0.027027	0.0326843	down
Chr2	3871316	LOC_Os02g07490.1.MSUv7.0	822	GCCAA	4	18	0.222222	0	34	0	0.0199161	down
Chr1	9916551	LOC_Os01g17240.1.MSUv7.0	1707	TTCTA	8	31	0.258065	0	20	0	0.0421174	down
Chr2	19954833	LOC_Os02g33550.1.MSUv7.0	828	GTCAC	14	61	0.229508	2	39	0.0512821	0.0490843	down
Chr7	18687653	LOC_Os07g31490.2.MSUv7.0	452	GCCGT	21	56	0.375	5	40	0.125	0.0406538	down
Chr3	1232462	LOC_Os03g03020.1.MSUv7.0	807	TGCTT	19	79	0.240506	2	64	0.03125	0.0016652	down
Chr5	27245541	LOC_Os05g47560.1.MSUv7.0	1865	GACCA	12	46	0.26087	1	34	0.0294118	0.0272495	down
Chr7	23153771	LOC_Os07g38540.1.MSUv7.0	588	GACTT	3	12	0.25	0	24	0	0.0497866	down
Chr4	34088726	LOC_Os04g57220.1.MSUv7.0	506	CTCTT	30	90	0.333333	9	78	0.115385	0.0110359	down
Chr1	30169739	LOC_Os01g52500.2.MSUv7.0	1357	ACCAA	0	23	0	3	11	0.272727	0.0468468	up
Chr1	30171142	LOC_Os01g52500.2.MSUv7.0	1951	GGCAT	7	28	0.25	0	28	0	0.0142942	down
Chr3	7580047	LOC_Os03g13970.2.MSUv7.0	1308	TTCCT	0	28	0	4	18	0.222222	0.0317629	up
Chr3	7580059	LOC_Os03g13970.2.MSUv7.0	1296	CTCCT	8	28	0.285714	0	18	0	0.0414671	down
Chr2	14124775	LOC_Os02g24354.1.MSUv7.0	1496	TTCTT	12	37	0.324324	2	32	0.0625	0.0359611	down
Chr2	18238198	LOC_Os02g30630.1.MSUv7.0	2174	TACTT	7	32	0.21875	0	26	0	0.0359351	down
Chr7	6136359	LOC_Os07g11110.1.MSUv7.0	1141	TGCCG	13	52	0.25	0	38	0	0.00178488	down
Chr3	10218797	LOC_Os03g18220.1.MSUv7.0	1471	CTCCT	0	27	0	8	29	0.275862	0.0166476	up
Chr6	22267333	LOC_Os06g37610.1.MSUv7.0	374	AGCTA	1	39	0.025641	3	11	0.272727	0.0492046	up
Chr6	22269225	LOC_Os06g37610.1.MSUv7.0	853	GCCAC	9	44	0.204545	0	27	0	0.0249145	down
Chr12	24490535	LOC_Os12g39660.1.MSUv7.0	3240	TTCCT	7	16	0.4375	1	21	0.047619	0.046977	down
Chr12	6799721	LOC_Os12g12360.1.MSUv7.0	1778	GACTT	18	57	0.315789	1	44	0.0227273	0.00136022	down
Chr3	31317926	LOC_Os03g55070.1.MSUv7.0	1605	CTCCA	1	49	0.0204082	8	32	0.25	0.00937923	up
Chr2	30015215	LOC_Os02g49080.1.MSUv7.0	1042	TTCTG	9	32	0.28125	0	17	0	0.046882	down
Chr11	23939966	LOC_Os11g40140.1.MSUv7.0	610	CTCCT	5	55	0.0909091	18	61	0.295082	0.0364258	up
Chr1	4330153	LOC_Os01g08700.8.MSUv7.0	3782	TCCGT	4	11	0.363636	0	18	0	0.0333578	down
Chr11	8101123	LOC_Os11g14430.1.MSUv7.0	1450	TGCAA	5	11	0.454545	0	21	0	0.0100207	down
Chr11	5747846	LOC_Os11g10510.1.MSUv7.0	209	GGCAT	1	56	0.0178571	3	10	0.3	0.0185594	up
Chr5	19426826	LOC_Os05g33130.1.MSUv7.0	411	CCCGG	0	33	0	3	14	0.214286	0.0346939	up
Chr5	19427406	LOC_Os05g33130.1.MSUv7.0	862	GGCGT	9	35	0.257143	0	30	0	0.00887377	down
Chr2	19224934	LOC_Os02g32490.1.MSUv7.0	2736	TTCAA	9	23	0.391304	0	20	0	0.00876519	down
Chr2	25166329	LOC_Os02g41860.2.MSUv7.0	1378	TGCAT	36	171	0.210526	3	50	0.06	0.031883	down
Chr2	10007910	LOC_Os02g17390.1.MSUv7.0	1813	GGCAT	11	48	0.229167	0	29	0	0.0136773	down
Chr1	2121678	LOC_Os01g04710.1.MSUv7.0	1298	CACGG	0	27	0	3	10	0.3	0.0289474	up
Chr5	640679	LOC_Os05g02130.1.MSUv7.0	1657	AGCAT	6	18	0.333333	1	38	0.0263158	0.0101132	down
Chr12	4216887	LOC_Os12g08280.1.MSUv7.0	1082	TTCAC	3	14	0.214286	0	29	0	0.0447958	down
Chr3	13163820	LOC_Os03g22790.1.MSUv7.0	1828	TTCTC	7	17	0.411765	0	13	0	0.037784	down
Chr10	21169795	LOC_Os10g39620.2.MSUv7.0	2075	TACCG	6	22	0.272727	0	26	0	0.0235012	down
Chr3	10927853	LOC_Os03g19420.2.MSUv7.0	1385	CCCGT	7	17	0.411765	0	13	0	0.037784	down
Chr1	25045788	LOC_Os01g43710.1.MSUv7.0	1835	TACTT	7	30	0.233333	0	31	0	0.0133324	down
Chr4	29534060	LOC_Os04g49510.1.MSUv7.0	1604	AACAG	6	23	0.26087	0	21	0	0.0333078	down
Chr8	21450576	LOC_Os08g34210.1.MSUv7.0	1766	GTCAT	25	65	0.384615	2	34	0.0588235	0.00709186	down
Chr2	30147755	LOC_Os02g49326.1.MSUv7.0	1321	GTCTA	13	21	0.619048	0	13	0	0.00939041	down
Chr5	17344397	LOC_Os05g29990.1.MSUv7.0	1162	TCCAA	5	22	0.227273	0	28	0	0.0232065	down
Chr6	1734244	LOC_Os06g04150.1.MSUv7.0	892	GACAT	7	28	0.25	0	19	0	0.0436166	down
Chr8	7943963	LOC_Os08g13350.1.MSUv7.0	1739	GTCTT	5	14	0.357143	0	18	0	0.046332	down
Chr5	4976409	LOC_Os05g08980.1.MSUv7.0	1316	TGCCG	6	24	0.25	0	25	0	0.0265914	down
Chr8	28398466	LOC_Os08g45220.1.MSUv7.0	1106	ATCCA	8	29	0.275862	0	23	0	0.0188262	down
Chr3	31154894	LOC_Os03g54790.1.MSUv7.0	2104	ATCTA	6	19	0.315789	0	20	0	0.026502	down
Chr3	6438046	LOC_Os03g12250.1.MSUv7.0	2173	GTCCG	10	35	0.285714	1	31	0.0322581	0.0214073	down
Chr1	39956414	LOC_Os01g68790.3.MSUv7.0	863	GTCTT	7	30	0.233333	0	37	0	0.0114421	down
Chr4	29889027	LOC_Os04g50110.1.MSUv7.0	957	TACAT	8	27	0.296296	0	17	0	0.0419972	down
Chr2	27713061	LOC_Os02g45540.1.MSUv7.0	1686	TTCAA	0	26	0	6	29	0.206897	0.0333792	up
Chr7	5500943	LOC_Os07g10250.1.MSUv7.0	1951	GCCGC	8	15	0.533333	0	11	0	0.0338702	down
Chr3	25801728	LOC_Os03g45720.1.MSUv7.0	615	CCCAT	0	24	0	3	12	0.25	0.0497866	up
Chr3	5348880	LOC_Os03g10510.1.MSUv7.0	762	CACCT	16	79	0.202532	0	36	0	0.00586558	down
Chr1	39779831	LOC_Os01g68450.1.MSUv7.0	994	GCCTG	10	30	0.333333	0	15	0	0.046972	down
Chr1	374385	LOC_Os01g01700.1.MSUv7.0	694	TGCTA	0	35	0	4	19	0.210526	0.0208711	up
Chr2	5920618	LOC_Os02g11050.1.MSUv7.0	947	TTCAT	11	48	0.229167	3	52	0.0576923	0.0446894	down
Chr4	23105597	LOC_Os04g38870.4.MSUv7.0	636	CTCTT	13	52	0.25	0	19	0	0.0339947	down
Chr2	6059905	LOC_Os02g11740.1.MSUv7.0	1877	AACTC	9	39	0.230769	0	58	0	0.000510711	down
Chr4	21377404	LOC_Os04g35180.2.MSUv7.0	1113	GTCTT	20	36	0.555556	3	23	0.130435	0.0334343	down
Chr6	22251459	LOC_Os06g37560.1.MSUv7.0	2758	TGCCG	5	21	0.238095	0	28	0	0.0207999	down
Chr1	28744557	LOC_Os01g50030.1.MSUv7.0	1832	GTCAA	7	28	0.25	0	50	0	0.00136238	down
Chr2	11999851	LOC_Os02g20360.1.MSUv7.0	835	GGCAG	0	18	0	4	11	0.363636	0.0333578	up
Chr2	18777810	LOC_Os02g31290.1.MSUv7.0	4029	GTCTT	5	10	0.5	0	13	0	0.0436508	down
Chr6	29509555	LOC_Os06g48760.1.MSUv7.0	1873	CTCAG	9	27	0.333333	0	15	0	0.0441012	down
Chr3	5916743	LOC_Os03g11460.1.MSUv7.0	5418	ATCTT	5	12	0.416667	0	18	0	0.0190616	down
Chr2	28771594	LOC_Os02g47130.1.MSUv7.0	2061	TGCAG	4	10	0.4	0	17	0	0.0318131	down
Chr2	29383410	LOC_Os02g48010.1.MSUv7.0	3261	CCCCA	4	15	0.266667	0	20	0	0.047124	down
Chr1	4739438	LOC_Os01g09320.1.MSUv7.0	2211	GCCGT	6	24	0.25	0	39	0	0.00495318	down
Chr2	33954716	LOC_Os02g55430.1.MSUv7.0	1437	ATCTT	10	48	0.208333	1	39	0.025641	0.0251537	down
Chr5	18721861	LOC_Os05g32110.2.MSUv7.0	1490	TCCCA	4	11	0.363636	0	29	0	0.0100552	down
Chr2	19203238	LOC_Os02g32469.2.MSUv7.0	544	ATCAT	54	143	0.377622	6	44	0.136364	0.0261417	down
Chr4	35188512	LOC_Os04g59150.1.MSUv7.0	673	GGCGC	2	78	0.025641	3	10	0.3	0.018515	up
Chr3	599329	LOC_Os03g01960.1.MSUv7.0	410	CACCG	13	46	0.282609	0	17	0	0.0331125	down
Chr1	15131293	LOC_Os01g27150.1.MSUv7.0	2779	TCCTA	7	32	0.21875	0	24	0	0.0379132	down
Chr2	28896756	LOC_Os02g47310.1.MSUv7.0	984	GTCAC	7	18	0.388889	0	17	0	0.0300073	down
Chr2	29551984	LOC_Os02g48290.1.MSUv7.0	1037	GCCGC	8	24	0.333333	0	15	0	0.0420188	down
Chr7	5889626	LOC_Os07g10830.1.MSUv7.0	1467	TTCAT	11	41	0.268293	1	43	0.0232558	0.00525725	down
Chr8	12424330	LOC_Os08g20660.1.MSUv7.0	3440	TTCTA	8	23	0.347826	0	20	0	0.0163606	down
Chr9	19564895	LOC_Os09g32800.1.MSUv7.0	492	CACCT	10	48	0.208333	0	36	0	0.0119358	down
Chr3	34526549	LOC_Os03g60740.1.MSUv7.0	1046	GACAA	6	27	0.222222	0	23	0	0.0372212	down
Chr5	719912	LOC_Os05g02260.1.MSUv7.0	995	ATCAT	11	36	0.305556	0	27	0	0.00547706	down
Chr2	9119293	LOC_Os02g16040.1.MSUv7.0	715	AGCAA	0	27	0	6	21	0.285714	0.0229224	up
Chr7	17687437	LOC_Os07g30020.1.MSUv7.0	3306	TGCCT	6	14	0.428571	0	14	0	0.0310528	down
Chr1	32001415	LOC_Os01g55540.1.MSUv7.0	996	TGCTT	11	46	0.23913	0	25	0	0.0156834	down
Chr8	20852508	LOC_Os08g33420.1.MSUv7.0	2171	GACTG	0	15	0	5	13	0.384615	0.0487537	up
Chr6	231971	LOC_Os06g01390.1.MSUv7.0	2021	TTCAC	9	35	0.257143	0	22	0	0.0239053	down
Chr6	24069443	LOC_Os06g40415.1.MSUv7.0	718	GTCAG	8	29	0.275862	0	23	0	0.0188262	down
Chr4	24175847	LOC_Os04g40730.1.MSUv7.0	1125	CTCTG	3	45	0.0666667	7	19	0.368421	0.0276105	up
Chr9	19542642	LOC_Os09g32760.1.MSUv7.0	983	ATCCT	6	22	0.272727	0	21	0	0.0308216	down
Chr7	28497741	LOC_Os07g47700.1.MSUv7.0	1550	TGCAT	5	18	0.277778	0	22	0	0.0490956	down
Chr1	4531974	LOC_Os01g09010.1.MSUv7.0	954	TGCCG	0	36	0	4	12	0.333333	0.00672269	up
Chr1	4532626	LOC_Os01g09010.1.MSUv7.0	1606	AGCTT	13	44	0.295455	1	30	0.0333333	0.0161422	down
Chr8	27589072	LOC_Os08g43640.1.MSUv7.0	1189	CTCAC	0	17	0	6	14	0.428571	0.021996	up
Chr3	18636018	LOC_Os03g32580.1.MSUv7.0	143	TACCT	2	44	0.0454545	5	13	0.384615	0.0157009	up
Chr7	28434549	LOC_Os07g47530.1.MSUv7.0	3235	CTCGT	5	11	0.454545	0	13	0	0.047619	down
Chr4	14715702	LOC_Os04g25400.2.MSUv7.0	1224	TACAG	8	20	0.4	0	17	0	0.0170582	down
Chr9	19120723	LOC_Os09g32030.1.MSUv7.0	423	GGCAT	17	29	0.586207	1	16	0.0625	0.025165	down
Chr1	34380661	LOC_Os01g59440.1.MSUv7.0	420	AGCTA	20	83	0.240964	2	59	0.0338983	0.00358773	down
Chr10	11758744	LOC_Os10g22630.1.MSUv7.0	593	GTCAC	16	54	0.296296	0	24	0	0.0094513	down
Chr6	28425363	LOC_Os06g46799.1.MSUv7.0	1183	AACTG	0	41	0	3	11	0.272727	0.0138746	up
Chr1	29436139	LOC_Os01g51200.1.MSUv7.0	1817	GCCAG	6	21	0.285714	0	24	0	0.02391	down
Chr5	18014141	LOC_Os05g31000.1.MSUv7.0	854	GTCTT	13	56	0.232143	2	44	0.0454545	0.025663	down
Chr8	4820077	LOC_Os08g08360.1.MSUv7.0	455	GGCAT	11	18	0.611111	0	16	0	0.00388928	down
Chr11	19052620	LOC_Os11g32240.1.MSUv7.0	2049	GTCGT	10	31	0.322581	1	26	0.0384615	0.0399837	down
Chr2	418254	LOC_Os02g01740.1.MSUv7.0	6635	TCCAC	5	17	0.294118	0	23	0	0.0215542	down
Chr6	307350	LOC_Os06g01500.1.MSUv7.0	1105	TTCTA	6	17	0.352941	0	17	0	0.0295237	down
Chr9	933529	LOC_Os09g02284.1.MSUv7.0	1187	TGCTA	5	14	0.357143	0	17	0	0.0472583	down
Chr9	3760141	LOC_Os09g07510.1.MSUv7.0	1518	CACTT	13	34	0.382353	0	14	0	0.027795	down
Chr1	8919469	LOC_Os01g15830.1.MSUv7.0	999	GTCCT	14	66	0.212121	2	60	0.0333333	0.00749913	down
Chr5	19693983	LOC_Os05g33520.1.MSUv7.0	306	TTCCG	2	18	0.111111	9	12	0.75	0.0324654	up
Chr8	27891427	LOC_Os08g44320.1.MSUv7.0	633	ACCCT	0	33	0	4	17	0.235294	0.0189248	up
Chr10	6370167	LOC_Os10g11500.1.MSUv7.0	66	GGCCA	11	122	0.0901639	12	41	0.292683	0.0121929	up
Chr3	7452734	LOC_Os03g13760.1.MSUv7.0	645	ATCCG	7	22	0.318182	0	18	0	0.0338831	down
Chr1	1748336	LOC_Os01g04020.1.MSUv7.0	1745	TTCTC	15	55	0.272727	1	26	0.0384615	0.0363898	down
Chr6	2019065	LOC_Os06g04620.1.MSUv7.0	1288	CTCAA	4	10	0.4	0	22	0	0.0169935	down
Chr5	29069515	LOC_Os05g50710.1.MSUv7.0	933	TTCTA	0	23	0	4	17	0.235294	0.0440881	up
Chr1	41216571	LOC_Os01g71230.1.MSUv7.0	504	TGCAG	16	61	0.262295	4	74	0.0540541	0.00396748	down
Chr6	23853996	LOC_Os06g40080.1.MSUv7.0	1155	AACGG	9	42	0.214286	0	27	0	0.0235378	down
Chr2	4293907	LOC_Os02g08120.2.MSUv7.0	1617	TTCAC	6	17	0.352941	0	18	0	0.0265793	down
Chr2	4462994	LOC_Os02g08380.1.MSUv7.0	500	CACCG	2	53	0.0377358	8	38	0.210526	0.0402805	up
Chr1	28459	LOC_Os01g01060.1.MSUv7.0	728	TGCAC	18	63	0.285714	4	59	0.0677966	0.00983874	down
Chr5	25783566	LOC_Os05g44310.1.MSUv7.0	1812	TGCTA	9	27	0.333333	0	14	0	0.0470405	down
Chr4	31822852	LOC_Os04g53440.2.MSUv7.0	1161	CTCGA	7	21	0.333333	0	30	0	0.00393795	down
Chr3	30480817	LOC_Os03g53150.1.MSUv7.0	1068	TCCCC	9	40	0.225	0	23	0	0.0496687	down
Chr2	18139649	LOC_Os02g30460.1.MSUv7.0	559	TGCAC	10	29	0.344828	1	30	0.0333333	0.0176247	down
Chr10	18240959	LOC_Os10g34180.1.MSUv7.0	508	TGCTT	15	61	0.245902	3	51	0.0588235	0.0221787	down
Chr3	10925764	LOC_Os03g19410.1.MSUv7.0	3164	AACTA	8	17	0.470588	1	19	0.0526316	0.030459	down
Chr10	18390486	LOC_Os10g34480.1.MSUv7.0	1911	TGCAC	0	27	0	4	17	0.235294	0.0307586	up
Chr4	34244729	LOC_Os04g57560.1.MSUv7.0	1656	TTCTT	15	57	0.263158	3	73	0.0410959	0.00201792	down
Chr9	12731408	LOC_Os09g21110.1.MSUv7.0	3142	TGCCT	4	13	0.307692	0	20	0	0.036036	down
Chr1	31585682	LOC_Os01g54920.1.MSUv7.0	908	TGCAT	13	42	0.309524	1	33	0.030303	0.013991	down
Chr3	34610192	LOC_Os03g60910.1.MSUv7.0	3031	CTCAC	10	26	0.384615	0	13	0	0.0448242	down
Chr10	14643106	LOC_Os10g28200.1.MSUv7.0	1376	TTCTT	39	81	0.481481	9	52	0.173077	0.0123571	down
Chr7	8143716	LOC_Os07g14280.1.MSUv7.0	1277	TGCAT	4	10	0.4	0	18	0	0.0278365	down
Chr3	33961662	LOC_Os03g59640.1.MSUv7.0	2365	CTCGG	12	27	0.444444	1	26	0.0384615	0.00983781	down
Chr2	1289687	LOC_Os02g03230.1.MSUv7.0	1078	CTCAG	8	34	0.235294	0	51	0	0.00115896	down
Chr7	23512336	LOC_Os07g39280.1.MSUv7.0	1366	GACCG	9	23	0.391304	0	14	0	0.040613	down
Chr1	6011127	LOC_Os01g11240.1.MSUv7.0	768	TACTA	14	30	0.466667	3	25	0.12	0.0491263	down
Chr4	34114664	LOC_Os04g57300.1.MSUv7.0	2106	TGCAG	0	20	0	4	11	0.363636	0.0260695	up
Chr1	11907179	LOC_Os01g21320.1.MSUv7.0	1505	TACTT	10	27	0.37037	1	24	0.0416667	0.0382731	down
Chr11	2522629	LOC_Os11g05562.1.MSUv7.0	245	CTCTC	9	40	0.225	1	44	0.0227273	0.0162898	down
Chr12	27470908	LOC_Os12g44310.2.MSUv7.0	1666	GACTT	15	24	0.625	2	18	0.111111	0.0326151	down
Chr3	5898022	LOC_Os03g11440.1.MSUv7.0	780	TGCTG	1	28	0.0357143	5	14	0.357143	0.0296902	up
Chr3	5898046	LOC_Os03g11440.1.MSUv7.0	804	TGCAT	10	28	0.357143	0	14	0	0.0458622	down
Chr10	20622951	LOC_Os10g38710.1.MSUv7.0	467	AGCTG	5	16	0.3125	0	21	0	0.0478424	down
Chr12	1794797	LOC_Os12g04240.1.MSUv7.0	903	CACAG	9	22	0.409091	2	25	0.08	0.0474865	down
Chr1	28333269	LOC_Os01g49290.1.MSUv7.0	1308	TTCAA	17	64	0.265625	4	75	0.0533333	0.00410242	down
Chr3	27728568	LOC_Os03g48626.2.MSUv7.0	487	GTCGG	8	39	0.205128	0	24	0	0.0448306	down
Chr1	23554379	LOC_Os01g41610.1.MSUv7.0	697	ATCTC	11	48	0.229167	0	24	0	0.028724	down
Chr8	5366281	LOC_Os08g09240.1.MSUv7.0	589	ACCTC	14	62	0.225806	2	40	0.05	0.048901	down
Chr4	20656969	LOC_Os04g34100.1.MSUv7.0	998	GTCGA	14	32	0.4375	5	40	0.125	0.0375367	down
Chr1	15358483	LOC_Os01g27520.1.MSUv7.0	1245	ACCTT	4	17	0.235294	0	23	0	0.0440881	down
Chr3	33719564	LOC_Os03g59220.1.MSUv7.0	417	GGCTA	6	68	0.0882353	11	38	0.289474	0.0326666	up
Chr7	27665716	LOC_Os07g46370.1.MSUv7.0	3865	TACTT	7	24	0.291667	0	32	0	0.00475278	down
Chr3	341556	LOC_Os03g01530.1.MSUv7.0	1495	CACTT	19	26	0.730769	6	35	0.171429	0.00822382	down
Chr1	29240451	LOC_Os01g50930.1.MSUv7.0	778	GGCTT	10	32	0.3125	0	19	0	0.0234976	down
Chr3	31727238	LOC_Os03g55730.1.MSUv7.0	617	GACTT	10	29	0.344828	0	16	0	0.025652	down
Chr8	16965004	LOC_Os08g27840.1.MSUv7.0	3250	TTCAC	6	14	0.428571	0	17	0	0.021996	down
Chr4	30172561	LOC_Os04g50970.1.MSUv7.0	375	CCCGA	9	30	0.3	0	16	0	0.0462523	down
Chr2	35005714	LOC_Os02g57160.1.MSUv7.0	2258	AGCCA	5	15	0.333333	0	21	0	0.0206886	down
Chr1	24843060	LOC_Os01g43410.1.MSUv7.0	1637	CCCTG	8	29	0.275862	0	28	0	0.0082649	down
Chr1	7136919	LOC_Os01g12880.1.MSUv7.0	2276	TACTC	8	23	0.347826	0	15	0	0.0399412	down
Chr8	24885971	LOC_Os08g39370.1.MSUv7.0	2153	GTCAG	3	58	0.0517241	7	17	0.411765	0.00443694	up
Chr6	6252177	LOC_Os06g11800.1.MSUv7.0	627	TGCAT	7	16	0.4375	0	19	0	0.0109549	down
Chr5	21494554	LOC_Os05g36270.1.MSUv7.0	1078	TTCTT	6	11	0.545455	0	12	0	0.0279988	down
Chr2	18981408	LOC_Os02g32120.1.MSUv7.0	713	GTCAA	9	38	0.236842	0	30	0	0.0102406	down
Chr1	36084226	LOC_Os01g62350.1.MSUv7.0	253	ATCAC	14	40	0.35	2	32	0.0625	0.0223751	down
Chr3	29790549	LOC_Os03g51930.2.MSUv7.0	570	TTCAT	6	13	0.461538	0	15	0	0.0238954	down
Chr11	243058	LOC_Os11g01380.1.MSUv7.0	4818	GTCTA	8	22	0.363636	0	26	0	0.00522016	down
Chr7	447061	LOC_Os07g01760.1.MSUv7.0	1302	TCCAC	42	141	0.297872	6	65	0.0923077	0.00729089	down
Chr4	33311186	LOC_Os04g55930.1.MSUv7.0	815	TTCAC	9	43	0.209302	0	28	0	0.0233619	down
Chr3	1320809	LOC_Os03g03130.1.MSUv7.0	367	TTCTT	17	49	0.346939	2	29	0.0689655	0.0288862	down
Chr1	41818614	LOC_Os01g72080.1.MSUv7.0	336	GTCGG	0	33	0	3	11	0.272727	0.0224484	up
Chr5	23749685	LOC_Os05g40420.1.MSUv7.0	1287	CCCAA	9	33	0.272727	1	38	0.0263158	0.0151179	down
Chr4	1562814	LOC_Os04g03579.1.MSUv7.0	1751	AGCAG	7	27	0.259259	0	24	0	0.034263	down
Chr7	21822185	LOC_Os07g36470.1.MSUv7.0	1186	AACCG	8	39	0.205128	1	41	0.0243902	0.032351	down
Chr7	306183	LOC_Os07g01480.2.MSUv7.0	175	GGCGT	1	21	0.047619	5	10	0.5	0.030571	up
Chr2	1974202	LOC_Os02g04460.1.MSUv7.0	462	GCCGA	16	68	0.235294	0	28	0	0.0106359	down
Chr7	5788924	LOC_Os07g10660.1.MSUv7.0	902	ACCTC	4	19	0.210526	0	27	0	0.0384498	down
Chr7	26639543	LOC_Os07g44650.1.MSUv7.0	565	TACAC	11	33	0.333333	2	32	0.0625	0.0322177	down
Chr3	9607742	LOC_Os03g17240.1.MSUv7.0	2055	TCCGC	7	12	0.583333	0	12	0	0.0261396	down
Chr3	35827027	LOC_Os03g63410.1.MSUv7.0	1243	TACAG	6	21	0.285714	1	40	0.025	0.013435	down
Chr11	2739155	LOC_Os11g05860.1.MSUv7.0	313	CCCAC	0	21	0	5	17	0.294118	0.0484969	up
Chr6	868160	LOC_Os06g02510.1.MSUv7.0	367	ACCAT	2	48	0.0416667	10	27	0.37037	0.0033417	up
Chr6	9096014	LOC_Os06g15990.1.MSUv7.0	1690	AACAC	20	76	0.263158	3	65	0.0461538	0.0026685	down
Chr8	26087545	LOC_Os08g41290.1.MSUv7.0	1004	CTCTT	10	40	0.25	1	28	0.0357143	0.0478788	down
Chr1	1572044	LOC_Os01g03760.1.MSUv7.0	1880	ATCAC	7	23	0.304348	0	33	0	0.00367957	down
Chr3	32514631	LOC_Os03g57040.2.MSUv7.0	556	CACTT	6	21	0.285714	0	25	0	0.0232389	down
Chr1	2085436	LOC_Os01g04650.1.MSUv7.0	1686	ATCAC	11	16	0.6875	1	15	0.0666667	0.017106	down
Chr10	21849010	LOC_Os10g40720.1.MSUv7.0	478	ACCCC	0	46	0	4	18	0.222222	0.00898224	up
Chr10	21848247	LOC_Os10g40720.1.MSUv7.0	896	TTCTT	14	63	0.222222	2	52	0.0384615	0.0141713	down
Chr7	3728011	LOC_Os07g07490.1.MSUv7.0	1586	ACCAG	4	18	0.222222	0	23	0	0.0490956	down
Chr5	22934858	LOC_Os05g39110.2.MSUv7.0	611	GCCAA	6	19	0.315789	0	22	0	0.0234423	down
Chr3	28514815	LOC_Os03g49990.1.MSUv7.0	2191	CCCCC	8	27	0.296296	0	21	0	0.0195771	down
Chr5	2331370	LOC_Os05g04850.1.MSUv7.0	312	AGCCG	2	42	0.047619	7	23	0.304348	0.0262986	up
Chr5	2333067	LOC_Os05g04850.1.MSUv7.0	524	CTCTT	16	43	0.372093	2	25	0.08	0.0463345	down
Chr2	4720206	LOC_Os02g09180.1.MSUv7.0	1168	CTCAT	7	11	0.636364	3	26	0.115385	0.0300372	down
Chr7	21628545	LOC_Os07g36190.1.MSUv7.0	867	TGCAT	18	49	0.367347	3	46	0.0652174	0.00620704	down
Chr9	17028298	LOC_Os09g28050.1.MSUv7.0	1543	TGCAT	7	31	0.225806	0	32	0	0.0133354	down
Chr12	25311252	LOC_Os12g40890.1.MSUv7.0	1264	ATCAT	10	43	0.232558	0	35	0	0.00518976	down
Chr5	25646074	LOC_Os05g44100.1.MSUv7.0	3168	TTCAT	6	12	0.5	0	15	0	0.02128	down
Chr10	19132836	LOC_Os10g35770.3.MSUv7.0	2844	CTCAC	8	26	0.307692	0	20	0	0.0201043	down
Chr1	29170094	LOC_Os01g50770.1.MSUv7.0	1624	GGCAT	8	29	0.275862	0	19	0	0.0412658	down
Chr1	33532530	LOC_Os01g57968.1.MSUv7.0	592	GGCAA	38	121	0.31405	2	33	0.0606061	0.0191044	down
Chr4	1098243	LOC_Os04g02820.2.MSUv7.0	2579	GTCTT	10	25	0.4	0	27	0	0.00331155	down
Chr3	29208444	LOC_Os03g51080.1.MSUv7.0	1878	CTCAA	7	33	0.212121	0	26	0	0.0366088	down
Chr8	24023881	LOC_Os08g37940.1.MSUv7.0	1109	GCCTC	4	10	0.4	0	15	0	0.0421456	down
Chr2	6510225	LOC_Os02g12480.7.MSUv7.0	850	ATCAG	21	87	0.241379	2	49	0.0408163	0.0079473	down
Chr8	2093286	LOC_Os08g04280.2.MSUv7.0	1625	GACTA	5	11	0.454545	0	13	0	0.047619	down
Chr1	2374858	LOC_Os01g05060.1.MSUv7.0	792	GCCGA	11	53	0.207547	0	24	0	0.0311475	down
Chr10	23191538	LOC_Os10g43050.1.MSUv7.0	509	TCCAC	10	45	0.222222	0	23	0	0.0289709	down
Chr3	31860770	LOC_Os03g55970.1.MSUv7.0	1933	TCCCA	7	17	0.411765	0	14	0	0.0334072	down
Chr9	16335063	LOC_Os09g26880.1.MSUv7.0	952	AGCAT	7	25	0.28	0	21	0	0.0338555	down
Chr3	29185253	LOC_Os03g51050.1.MSUv7.0	2360	TTCAA	9	17	0.529412	0	10	0	0.0394158	down
Chr6	1633169	LOC_Os06g03990.1.MSUv7.0	1926	TACTC	4	12	0.333333	0	17	0	0.044477	down
Chr1	38653779	LOC_Os01g66560.1.MSUv7.0	1456	GACTG	3	30	0.1	7	14	0.5	0.0352885	up
Chr3	26033246	LOC_Os03g46060.1.MSUv7.0	557	TGCAG	5	23	0.217391	0	58	0	0.00282201	down
Chr3	10465901	LOC_Os03g18690.1.MSUv7.0	1391	TTCAA	6	25	0.24	0	31	0	0.023954	down
Chr5	4254778	LOC_Os05g07870.1.MSUv7.0	1638	ATCAC	11	20	0.55	0	14	0	0.00976624	down
Chr2	32069273	LOC_Os02g52390.1.MSUv7.0	3503	TTCTC	8	35	0.228571	1	40	0.025	0.0297938	down
Chr12	779198	LOC_Os12g02380.1.MSUv7.0	598	AACTG	6	21	0.285714	0	23	0	0.0249805	down
Chr1	8384037	LOC_Os01g14950.1.MSUv7.0	781	GCCAA	3	45	0.0666667	5	13	0.384615	0.0297208	up
Chr1	8386715	LOC_Os01g14950.1.MSUv7.0	1772	TACAG	22	62	0.354839	1	46	0.0217391	0.000239547	down
Chr3	16187	LOC_Os03g01014.1.MSUv7.0	1468	TGCTT	11	46	0.23913	0	31	0	0.00685176	down
Chr7	25441812	LOC_Os07g42510.1.MSUv7.0	563	TACCG	0	23	0	4	11	0.363636	0.0184922	up
Chr10	867164	LOC_Os10g02380.1.MSUv7.0	776	GGCAA	4	14	0.285714	0	24	0	0.0273385	down
Chr7	8501359	LOC_Os07g14850.1.MSUv7.0	3562	TTCTT	10	27	0.37037	2	32	0.0625	0.0253696	down
Chr2	18059500	LOC_Os02g30320.1.MSUv7.0	580	CACCA	18	78	0.230769	3	47	0.0638298	0.0463765	down
Chr3	12546411	LOC_Os03g21950.1.MSUv7.0	1570	ACCTC	6	26	0.230769	0	23	0	0.0347413	down
Chr3	4413485	LOC_Os03g08570.1.MSUv7.0	1558	TTCAC	8	22	0.363636	0	14	0	0.0409924	down
Chr7	4659771	LOC_Os07g08960.1.MSUv7.0	1143	TACTT	10	24	0.416667	0	14	0	0.023456	down
Chr5	5277599	LOC_Os05g09400.3.MSUv7.0	167	CCCGC	16	77	0.207792	0	33	0	0.0115978	down
Chr6	28682406	LOC_Os06g47320.1.MSUv7.0	1782	GTCTG	10	36	0.277778	0	36	0	0.0020243	down
Chr6	8848561	LOC_Os06g15620.1.MSUv7.0	183	GGCCG	6	25	0.24	0	22	0	0.0353216	down
Chr2	23106076	LOC_Os02g38190.1.MSUv7.0	494	AGCGG	0	35	0	6	29	0.206897	0.0247591	up
Chr6	26412245	LOC_Os06g43860.1.MSUv7.0	916	CGCTT	15	59	0.254237	2	49	0.0408163	0.00834001	down
Chr10	21786777	LOC_Os10g40614.1.MSUv7.0	670	TTCTA	11	41	0.268293	1	28	0.0357143	0.0476473	down
Chr4	28724092	LOC_Os04g48230.2.MSUv7.0	2284	TTCAT	6	21	0.285714	0	22	0	0.0265037	down
Chr2	3829556	LOC_Os02g07410.1.MSUv7.0	643	ATCTA	10	47	0.212766	1	44	0.0227273	0.0209598	down
Chr5	20549232	LOC_Os05g34650.1.MSUv7.0	1514	GACTT	4	17	0.235294	0	27	0	0.0307586	down
Chr5	1718890	LOC_Os05g03860.1.MSUv7.0	1184	ATCTT	17	79	0.21519	1	34	0.0294118	0.041226	down
Chr5	16859763	LOC_Os05g28740.1.MSUv7.0	81	CACCA	12	115	0.104348	5	10	0.5	0.0191721	up
Chr1	37513192	LOC_Os01g64630.1.MSUv7.0	1644	CTCTC	10	32	0.3125	0	20	0	0.0230385	down
Chr1	1892152	LOC_Os01g04260.1.MSUv7.0	1143	TTCCT	6	19	0.315789	0	18	0	0.0320947	down
Chr11	22661929	LOC_Os11g38260.1.MSUv7.0	917	GCCGC	4	38	0.105263	5	10	0.5	0.0443951	up
Chr4	24878439	LOC_Os04g42000.1.MSUv7.0	791	TACTG	7	29	0.241379	0	20	0	0.0423451	down
Chr1	39702366	LOC_Os01g68324.3.MSUv7.0	2083	CACCA	7	28	0.25	1	38	0.0263158	0.0230446	down
Chr4	27194478	LOC_Os04g45910.1.MSUv7.0	1487	ACCGC	7	17	0.411765	0	15	0	0.0307302	down
Chr7	22956852	LOC_Os07g38270.1.MSUv7.0	2517	CTCTT	4	10	0.4	0	20	0	0.0215844	down
Chr12	25702587	LOC_Os12g41500.1.MSUv7.0	1183	CGCTT	1	28	0.0357143	7	18	0.388889	0.0185629	up
Chr7	27638148	LOC_Os07g46340.1.MSUv7.0	880	GACAG	6	21	0.285714	0	23	0	0.0249805	down
Chr5	24864683	LOC_Os05g42424.1.MSUv7.0	1390	AACAT	7	17	0.411765	0	15	0	0.0307302	down
Chr4	24263773	LOC_Os04g40874.1.MSUv7.0	536	CTCAG	0	19	0	4	10	0.4	0.0244624	up
Chr4	24265553	LOC_Os04g40874.1.MSUv7.0	1202	CACAG	10	23	0.434783	0	14	0	0.021811	down
Chr1	17564522	LOC_Os01g32080.1.MSUv7.0	1838	GTCGT	9	38	0.236842	1	44	0.0227273	0.0154406	down
Chr7	2545368	LOC_Os07g05470.1.MSUv7.0	2521	ACCGA	4	10	0.4	0	17	0	0.0318131	down
Chr7	4513506	LOC_Os07g08770.1.MSUv7.0	280	GGCTT	0	26	0	4	16	0.25	0.0296902	up
Chr7	4509212	LOC_Os07g08770.1.MSUv7.0	1034	TTCTT	13	24	0.541667	2	21	0.0952381	0.0310264	down
Chr3	36132743	LOC_Os03g63950.1.MSUv7.0	706	CGCAG	7	124	0.0564516	4	17	0.235294	0.0469568	up
Chr3	36134177	LOC_Os03g63950.1.MSUv7.0	1300	TTCAG	45	194	0.231959	3	46	0.0652174	0.0338658	down
Chr2	32374962	LOC_Os02g52940.2.MSUv7.0	93	CACTC	3	103	0.0291262	5	22	0.227273	0.00883906	up
Chr2	32377968	LOC_Os02g52940.2.MSUv7.0	1052	TTCAT	45	133	0.338346	8	79	0.101266	0.00179725	down
Chr4	15918396	LOC_Os04g26910.1.MSUv7.0	946	ATCAT	8	25	0.32	1	29	0.0344828	0.0279937	down
Chr12	23252930	LOC_Os12g37840.1.MSUv7.0	2413	GACCG	11	20	0.55	2	28	0.0714286	0.0105807	down
Chr7	13354539	LOC_Os07g23640.1.MSUv7.0	759	ATCTC	8	18	0.444444	0	22	0	0.00498754	down
Chr9	21917381	LOC_Os09g38030.1.MSUv7.0	63	TTCGA	1	73	0.0136986	4	18	0.222222	0.00928675	up
Chr9	21917389	LOC_Os09g38030.1.MSUv7.0	71	CTCTC	24	74	0.324324	0	21	0	0.00685216	down
Chr3	13260349	LOC_Os03g22950.1.MSUv7.0	290	CACCG	11	50	0.22	2	48	0.0416667	0.0350171	down
Chr11	10609950	LOC_Os11g18730.1.MSUv7.0	2461	ATCTT	13	31	0.419355	0	20	0	0.00588631	down
Chr1	38885192	LOC_Os01g66940.1.MSUv7.0	1342	CTCTA	10	26	0.384615	3	36	0.0833333	0.0317863	down
Chr1	4125749	LOC_Os01g08410.1.MSUv7.0	1091	CACAA	6	22	0.272727	0	32	0	0.00752519	down
Chr12	762167	LOC_Os12g02340.1.MSUv7.0	536	AGCTA	3	33	0.0909091	9	21	0.428571	0.0289283	up
Chr1	37519774	LOC_Os01g64660.2.MSUv7.0	252	CCCGG	5	53	0.0943396	5	12	0.416667	0.0413142	up
Chr10	3017349	LOC_Os10g05980.1.MSUv7.0	316	TTCAC	40	119	0.336134	1	20	0.05	0.0490833	down
Chr6	3421432	LOC_Os06g07140.1.MSUv7.0	926	ATCTG	8	27	0.296296	1	28	0.0357143	0.0331651	down
Chr1	22859430	LOC_Os01g40470.1.MSUv7.0	324	ACCTC	0	39	0	4	14	0.285714	0.00774664	up
Chr1	22856026	LOC_Os01g40470.1.MSUv7.0	1080	TCCAC	11	48	0.229167	1	34	0.0294118	0.0283743	down
Chr2	1227629	LOC_Os02g03100.2.MSUv7.0	1073	ACCGG	15	48	0.3125	1	31	0.0322581	0.00965932	down
Chr11	14022059	LOC_Os11g24560.1.MSUv7.0	2406	TACAT	4	19	0.210526	0	26	0	0.0417933	down
Chr2	25898848	LOC_Os02g43020.1.MSUv7.0	1510	TGCAT	6	11	0.545455	0	13	0	0.0237329	down
Chr10	5788775	LOC_Os10g10500.1.MSUv7.0	2292	AACAT	6	28	0.214286	0	31	0	0.0251963	down
Chr7	23754222	LOC_Os07g39630.1.MSUv7.0	1115	GGCAG	0	23	0	5	14	0.357143	0.0136693	up
Chr3	12819151	LOC_Os03g22380.1.MSUv7.0	1187	AACTA	13	27	0.481481	0	13	0	0.0232174	down
Chr7	18523220	LOC_Os07g31280.1.MSUv7.0	1262	TCCAA	9	19	0.473684	3	32	0.09375	0.0248509	down
Chr3	4210745	LOC_Os03g08280.2.MSUv7.0	855	GCCAT	17	72	0.236111	3	45	0.0666667	0.0456514	down
Chr3	4349915	LOC_Os03g08470.1.MSUv7.0	518	GGCAC	7	81	0.0864198	5	14	0.357143	0.0365836	up
Chr3	17676946	LOC_Os03g31026.1.MSUv7.0	2603	CTCTA	6	16	0.375	1	23	0.0434783	0.0431083	down
Chr2	27807434	LOC_Os02g45710.1.MSUv7.0	901	CCCCG	0	20	0	4	13	0.307692	0.036036	up
Chr1	42739087	LOC_Os01g73790.1.MSUv7.0	1500	AACTT	4	11	0.363636	0	19	0	0.0294333	down
Chr5	13187860	LOC_Os05g23130.1.MSUv7.0	730	ATCAC	14	28	0.5	1	16	0.0625	0.0450844	down
Chr7	3247256	LOC_Os07g06660.1.MSUv7.0	68	AGCAG	0	26	0	3	12	0.25	0.0426829	up
Chr7	3246098	LOC_Os07g06660.1.MSUv7.0	310	ATCTT	10	33	0.30303	1	26	0.0384615	0.0413736	down
Chr6	25200412	LOC_Os06g41990.1.MSUv7.0	4156	TTCTA	7	26	0.269231	0	30	0	0.011401	down
Chr2	21123079	LOC_Os02g35170.1.MSUv7.0	314	ATCAT	23	35	0.657143	3	19	0.157895	0.0330114	down
Chr10	10411429	LOC_Os10g20630.1.MSUv7.0	2125	TCCGT	5	20	0.25	0	33	0	0.0115951	down
Chr6	30568682	LOC_Os06g50490.1.MSUv7.0	1782	AACAT	5	14	0.357143	0	17	0	0.0472583	down
Chr1	20546396	LOC_Os01g36890.2.MSUv7.0	1517	AACAT	5	14	0.357143	0	30	0	0.00609791	down
Chr1	28560365	LOC_Os01g49690.1.MSUv7.0	1316	ACCAT	10	19	0.526316	1	20	0.05	0.015665	down
Chr10	7496256	LOC_Os10g13800.2.MSUv7.0	186	CTCAA	5	12	0.416667	0	14	0	0.0482017	down
Chr3	12408092	LOC_Os03g21720.1.MSUv7.0	2194	TCCTT	5	15	0.333333	0	27	0	0.0101073	down
Chr2	26969946	LOC_Os02g44520.1.MSUv7.0	4280	GACTT	4	14	0.285714	0	22	0	0.0334829	down
Chr8	116242	LOC_Os08g01180.1.MSUv7.0	1668	TTCAC	6	13	0.461538	0	18	0	0.019656	down
Chr6	1427211	LOC_Os06g03660.1.MSUv7.0	1356	CTCAT	11	44	0.25	1	33	0.030303	0.0256722	down
Chr5	20482936	LOC_Os05g34540.1.MSUv7.0	1583	ATCAC	12	43	0.27907	3	52	0.0576923	0.0236722	down
Chr10	19223801	LOC_Os10g35960.1.MSUv7.0	2263	TTCAT	13	33	0.393939	0	31	0	0.00106723	down
Chr11	12038760	LOC_Os11g20790.1.MSUv7.0	671	TTCAA	11	48	0.229167	0	35	0	0.00596633	down
Chr4	25057065	LOC_Os04g42340.1.MSUv7.0	404	CCCCG	0	13	0	6	12	0.5	0.0275438	up
Chr11	4251275	LOC_Os11g08100.1.MSUv7.0	1409	CACAT	5	12	0.416667	0	14	0	0.0482017	down
Chr1	36132021	LOC_Os01g62420.1.MSUv7.0	938	TTCAT	7	23	0.304348	0	27	0	0.011059	down
Chr9	19219449	LOC_Os09g32200.1.MSUv7.0	1328	TTCCT	4	10	0.4	0	15	0	0.0421456	down
Chr5	3647337	LOC_Os05g06970.1.MSUv7.0	471	TACCA	1	51	0.0196078	5	22	0.227273	0.0161675	up
Chr8	17570295	LOC_Os08g28730.1.MSUv7.0	1680	TACTT	7	32	0.21875	0	29	0	0.0174757	down
Chr4	220041	LOC_Os04g01290.1.MSUv7.0	1435	TACTT	13	41	0.317073	0	22	0	0.0150195	down
Chr5	27668990	LOC_Os05g48270.1.MSUv7.0	1102	CTCGG	0	31	0	3	11	0.272727	0.0256519	up
Chr3	7749083	LOC_Os03g14250.1.MSUv7.0	3897	CGCTC	10	26	0.384615	1	23	0.0434783	0.0374945	down
Chr3	11070438	LOC_Os03g19680.1.MSUv7.0	819	GACTT	18	32	0.5625	0	11	0	0.0245525	down
Chr1	7672637	LOC_Os01g13700.1.MSUv7.0	760	TGCTG	5	15	0.333333	0	18	0	0.0479577	down
Chr5	354857	LOC_Os05g01600.2.MSUv7.0	978	TACAA	9	41	0.219512	0	25	0	0.0250838	down
Chr2	34379459	LOC_Os02g56210.1.MSUv7.0	865	ATCAG	4	13	0.307692	0	18	0	0.0454545	down
Chr7	19864242	LOC_Os07g33240.1.MSUv7.0	732	TCCTG	2	35	0.0571429	10	17	0.588235	0.00242701	up
Chr7	3154105	LOC_Os07g06500.1.MSUv7.0	1877	ATCTT	7	22	0.318182	0	19	0	0.0325686	down
Chr7	26343452	LOC_Os07g44070.1.MSUv7.0	1531	ACCAA	6	18	0.333333	0	19	0	0.0265282	down
Chr8	25431310	LOC_Os08g40180.1.MSUv7.0	2309	TCCAT	4	11	0.363636	0	16	0	0.0433815	down
Chr11	305167	LOC_Os11g01530.1.MSUv7.0	1296	TGCAT	1	75	0.0133333	3	14	0.214286	0.0185154	up
Chr3	4542570	LOC_Os03g08790.1.MSUv7.0	1220	TCCAC	9	40	0.225	1	36	0.0277778	0.0384309	down
Chr6	22794769	LOC_Os06g38470.1.MSUv7.0	1732	AACTC	5	18	0.277778	0	28	0	0.0143245	down
Chr6	29977609	LOC_Os06g49490.1.MSUv7.0	742	CTCAA	11	38	0.289474	1	32	0.03125	0.0227282	down
Chr3	4337598	LOC_Os03g08440.1.MSUv7.0	759	TTCTA	23	76	0.302632	6	56	0.107143	0.0351223	down
Chr8	18023707	LOC_Os08g29370.1.MSUv7.0	1325	TTCTT	12	25	0.48	0	16	0	0.0104837	down
Chr5	18741600	LOC_Os05g32140.1.MSUv7.0	1930	TGCGT	11	26	0.423077	1	21	0.047619	0.022318	down
Chr6	6035152	LOC_Os06g11430.1.MSUv7.0	982	TTCTG	5	11	0.454545	0	15	0	0.0433815	down
Chr2	24093432	LOC_Os02g39870.1.MSUv7.0	731	GACTG	7	15	0.466667	0	13	0	0.0312308	down
Chr1	27678346	LOC_Os01g48300.2.MSUv7.0	1359	TGCAC	9	33	0.272727	0	19	0	0.0463631	down
Chr6	27725083	LOC_Os06g45820.1.MSUv7.0	2016	TTCGG	15	69	0.217391	0	32	0	0.0103442	down
Chr1	31427958	LOC_Os01g54620.1.MSUv7.0	2749	CACCG	4	11	0.363636	0	20	0	0.0260695	down
Chr6	26184191	LOC_Os06g43550.1.MSUv7.0	996	AACTT	7	19	0.368421	0	20	0	0.013738	down
Chr7	6108418	LOC_Os07g11060.1.MSUv7.0	1169	GGCCA	0	17	0	4	10	0.4	0.0318131	up
Chr1	34653875	LOC_Os01g59930.1.MSUv7.0	743	TTCTT	7	23	0.304348	0	25	0	0.012401	down
Chr3	30561282	LOC_Os03g53270.1.MSUv7.0	667	TACAC	17	74	0.22973	2	44	0.0454545	0.0335801	down
Chr7	15360112	LOC_Os07g26630.1.MSUv7.0	935	CTCCT	7	24	0.291667	0	24	0	0.0146637	down
Chr1	22128439	LOC_Os01g39310.1.MSUv7.0	2753	GCCCA	11	29	0.37931	0	21	0	0.010921	down
Chr3	4367452	LOC_Os03g08490.1.MSUv7.0	948	GGCTG	4	92	0.0434783	7	32	0.21875	0.0136117	up
Chr1	42566612	LOC_Os01g73450.1.MSUv7.0	1008	AGCTA	1	40	0.025	4	17	0.235294	0.0410654	up
Chr7	24995660	LOC_Os07g41710.2.MSUv7.0	579	TGCTT	8	21	0.380952	0	14	0	0.0387142	down
Chr12	21231206	LOC_Os12g34874.1.MSUv7.0	1441	AGCAC	9	16	0.5625	0	15	0	0.0151381	down
Chr4	13803199	LOC_Os04g24140.1.MSUv7.0	924	TCCAC	2	36	0.0555556	8	25	0.32	0.0371873	up
Chr7	20851	LOC_Os07g01030.1.MSUv7.0	1584	GTCCC	3	13	0.230769	0	26	0	0.0487805	down
Chr11	20140421	LOC_Os11g34360.1.MSUv7.0	2009	TGCAC	4	12	0.333333	0	19	0	0.0347594	down
Chr7	22572477	LOC_Os07g37650.1.MSUv7.0	1857	AGCAT	10	32	0.3125	0	25	0	0.0100476	down
Chr4	11290085	LOC_Os04g20230.1.MSUv7.0	868	ACCAA	6	20	0.3	0	19	0	0.0315973	down
Chr5	15044112	LOC_Os05g25840.3.MSUv7.0	1963	AGCGG	6	23	0.26087	0	23	0	0.0282912	down
Chr5	2850104	LOC_Os05g05710.1.MSUv7.0	1358	TACAT	8	27	0.296296	0	19	0	0.0399038	down
Chr4	21688043	LOC_Os04g35570.1.MSUv7.0	2145	ACCAA	0	22	0	4	13	0.307692	0.0289358	up
Chr7	28272493	LOC_Os07g47290.1.MSUv7.0	1664	AGCAA	13	54	0.240741	2	43	0.0465116	0.024972	down
Chr1	35871733	LOC_Os01g61970.1.MSUv7.0	1493	TTCAA	4	19	0.210526	0	27	0	0.0384498	down
Chr2	12494825	LOC_Os02g21080.1.MSUv7.0	511	GACCT	6	11	0.545455	0	12	0	0.0279988	down
Chr11	162900	LOC_Os11g01300.1.MSUv7.0	574	CCCTA	9	28	0.321429	0	17	0	0.044085	down
Chr7	20089097	LOC_Os07g33630.1.MSUv7.0	2604	TTCAA	7	14	0.5	1	19	0.0526316	0.0448253	down
Chr7	800506	LOC_Os07g02350.1.MSUv7.0	962	GACAG	8	22	0.363636	1	24	0.0416667	0.030687	down
Chr7	2946596	LOC_Os07g06080.1.MSUv7.0	1277	TTCAT	4	13	0.307692	0	20	0	0.036036	down
Chr5	22641992	LOC_Os05g38610.1.MSUv7.0	698	ATCTC	0	23	0	5	17	0.294118	0.0215542	up
Chr12	18348850	LOC_Os12g30540.1.MSUv7.0	3688	TACGC	5	16	0.3125	0	19	0	0.0485967	down
Chr10	7415162	LOC_Os10g13670.1.MSUv7.0	1600	ACCAA	4	12	0.333333	0	20	0	0.0308972	down
Chr3	28652613	LOC_Os03g50270.1.MSUv7.0	480	GACTT	13	51	0.254902	0	25	0	0.0162353	down
Chr10	11383234	LOC_Os10g22039.1.MSUv7.0	161	GTCTG	1	35	0.0285714	4	16	0.25	0.0497207	up
Chr9	17648591	LOC_Os09g29070.1.MSUv7.0	2208	GTCAT	7	33	0.212121	0	32	0	0.0149408	down
Chr5	27846428	LOC_Os05g48590.1.MSUv7.0	1033	TCCGC	10	27	0.37037	0	16	0	0.0228842	down
Chr3	28305520	LOC_Os03g49720.1.MSUv7.0	438	GCCAC	0	22	0	4	13	0.307692	0.0289358	up
Chr3	34727213	LOC_Os03g61130.1.MSUv7.0	2109	TACTT	12	42	0.285714	1	36	0.0277778	0.0123959	down
Chr1	22996728	LOC_Os01g40690.1.MSUv7.0	601	CCCCA	0	26	0	5	17	0.294118	0.0153793	up
Chr1	22996194	LOC_Os01g40690.1.MSUv7.0	1135	AGCTT	9	26	0.346154	1	25	0.04	0.0339731	down
Chr11	4299812	LOC_Os11g08210.1.MSUv7.0	1335	ACCGC	0	21	0	4	15	0.266667	0.0424116	up
Chr1	8413961	LOC_Os01g15010.1.MSUv7.0	1104	TTCAC	7	34	0.205882	0	32	0	0.0158639	down
Chr4	9174596	LOC_Os04g16866.1.MSUv7.0	211	TTCTG	4	78	0.0512821	5	19	0.263158	0.0266372	up
Chr2	29324992	LOC_Os02g47940.1.MSUv7.0	1664	GTCTC	5	14	0.357143	0	21	0	0.0176715	down
Chr6	18146438	LOC_Os06g31210.1.MSUv7.0	2109	TTCAT	8	18	0.444444	2	28	0.0714286	0.0331583	down
Chr4	11285917	LOC_Os04g20220.1.MSUv7.0	1834	AACAT	8	32	0.25	0	23	0	0.0225158	down
Chr9	20725158	LOC_Os09g35970.1.MSUv7.0	1065	GCCTG	0	23	0	7	31	0.225806	0.0382822	up
Chr9	20724993	LOC_Os09g35970.1.MSUv7.0	1230	CTCCT	9	22	0.409091	2	30	0.0666667	0.0221378	down
Chr2	5167903	LOC_Os02g09940.1.MSUv7.0	138	CTCCA	0	40	0	3	13	0.230769	0.020202	up
Chr11	20133293	LOC_Os11g34350.1.MSUv7.0	1861	CACCA	12	48	0.25	0	29	0	0.00749713	down
Chr5	19719412	LOC_Os05g33570.1.MSUv7.0	2958	TACAG	5	11	0.454545	0	17	0	0.0184043	down
Chr4	34174940	LOC_Os04g57440.1.MSUv7.0	664	CACAT	14	29	0.482759	0	10	0	0.0469978	down
Chr8	25388674	LOC_Os08g40110.2.MSUv7.0	1436	TGCCA	8	24	0.333333	0	18	0	0.0387204	down
Chr7	662669	LOC_Os07g02090.1.MSUv7.0	1784	ACCAT	3	12	0.25	0	24	0	0.0497866	down
Chr2	30439461	LOC_Os02g49800.1.MSUv7.0	1240	ATCAC	17	23	0.73913	2	19	0.105263	0.00925599	down
Chr11	4378316	LOC_Os11g08300.1.MSUv7.0	860	TTCAT	12	50	0.24	0	21	0	0.031367	down
Chr7	26619037	LOC_Os07g44610.1.MSUv7.0	855	CGCAG	6	28	0.214286	0	32	0	0.0247758	down
Chr5	21614556	LOC_Os05g36994.1.MSUv7.0	522	TTCAG	1	22	0.0454545	5	11	0.454545	0.0332469	up
Chr1	40170074	LOC_Os01g69100.1.MSUv7.0	1093	ATCAA	8	27	0.296296	0	18	0	0.0403228	down
Chr3	3111843	LOC_Os03g06200.1.MSUv7.0	1120	GCCCC	3	13	0.230769	0	27	0	0.0453772	down
Chr7	18925519	LOC_Os07g31850.1.MSUv7.0	1628	TCCAC	13	23	0.565217	1	15	0.0666667	0.0399408	down
Chr4	30939903	LOC_Os04g52090.1.MSUv7.0	727	CTCGC	0	32	0	3	14	0.214286	0.0369084	up
Chr11	25246327	LOC_Os11g41990.1.MSUv7.0	2188	TGCAC	7	20	0.35	1	30	0.0333333	0.0196357	down
Chr2	33316289	LOC_Os02g54340.1.MSUv7.0	1088	GCCAC	8	28	0.285714	0	23	0	0.0178475	down
Chr5	24539796	LOC_Os05g41900.1.MSUv7.0	689	GGCAT	11	37	0.297297	3	40	0.075	0.0439205	down
Chr1	1172245	LOC_Os01g03070.1.MSUv7.0	3076	GGCAC	0	27	0	4	18	0.222222	0.0345249	up
Chr2	8843102	LOC_Os02g15700.1.MSUv7.0	1148	TTCAT	6	27	0.222222	0	25	0	0.0317395	down
Chr2	23886367	LOC_Os02g39570.4.MSUv7.0	622	GTCTT	0	25	0	4	17	0.235294	0.0366762	up
Chr2	23890607	LOC_Os02g39570.4.MSUv7.0	1820	ATCCG	7	24	0.291667	0	19	0	0.0352513	down
Chr2	21129253	LOC_Os02g35180.1.MSUv7.0	1062	ACCTC	7	26	0.269231	0	31	0	0.0111099	down
Chr2	34266262	LOC_Os02g56000.1.MSUv7.0	1348	GTCCA	4	19	0.210526	0	32	0	0.0259636	down
Chr3	24480487	LOC_Os03g43760.1.MSUv7.0	1456	TGCTT	6	22	0.272727	0	29	0	0.0103819	down
Chr2	26343829	LOC_Os02g43660.1.MSUv7.0	617	GGCAG	0	24	0	4	19	0.210526	0.0496454	up
Chr3	35793224	LOC_Os03g63330.1.MSUv7.0	924	ACCAC	0	17	0	6	12	0.5	0.0190616	up
Chr2	19099116	LOC_Os02g32350.2.MSUv7.0	3299	ACCTT	4	13	0.307692	0	19	0	0.040404	down
Chr5	19588504	LOC_Os05g33360.1.MSUv7.0	1085	GACCG	18	47	0.382979	4	36	0.111111	0.0466452	down
Chr8	24871463	LOC_Os08g39350.1.MSUv7.0	2220	ATCCT	10	25	0.4	0	14	0	0.0444323	down
Chr2	5029116	LOC_Os02g09750.1.MSUv7.0	1305	GGCGA	4	12	0.333333	0	23	0	0.0221274	down
Chr8	152316	LOC_Os08g01220.1.MSUv7.0	1137	TACAT	10	28	0.357143	0	17	0	0.0223884	down
Chr3	34567484	LOC_Os03g60840.1.MSUv7.0	499	TGCCA	3	66	0.0454545	5	24	0.208333	0.0473318	up
Chr11	4092690	LOC_Os11g07916.1.MSUv7.0	764	CCCAT	0	19	0	4	13	0.307692	0.040404	up
Chr1	38438723	LOC_Os01g66170.1.MSUv7.0	833	GGCAA	7	17	0.411765	0	13	0	0.037784	down
Chr1	31638726	LOC_Os01g55030.1.MSUv7.0	853	TGCAT	7	27	0.259259	0	19	0	0.0412117	down
Chr7	26298736	LOC_Os07g43990.1.MSUv7.0	1892	TTCAA	4	10	0.4	0	15	0	0.0421456	down
Chr1	37069681	LOC_Os01g63890.1.MSUv7.0	650	AGCGG	1	26	0.0384615	6	19	0.315789	0.0459726	up
Chr4	20019203	LOC_Os04g33060.1.MSUv7.0	988	TACTC	8	36	0.222222	0	27	0	0.0205398	down
Chr5	8445130	LOC_Os05g14860.1.MSUv7.0	874	TCCAT	10	18	0.555556	1	16	0.0625	0.0328998	down
Chr3	11183757	LOC_Os03g19890.1.MSUv7.0	772	AGCAA	8	39	0.205128	0	33	0	0.0182536	down
Chr2	29604959	LOC_Os02g48360.1.MSUv7.0	1886	GACTA	8	31	0.258065	0	26	0	0.0175814	down
Chr2	35882016	LOC_Os02g58730.1.MSUv7.0	399	CTCTG	5	15	0.333333	0	17	0	0.049764	down
Chr2	1103368	LOC_Os02g02870.1.MSUv7.0	939	CGCCG	9	43	0.209302	0	27	0	0.024181	down
Chr1	4074136	LOC_Os01g08320.1.MSUv7.0	898	CTCCA	0	15	0	4	10	0.4	0.0421456	up
Chr9	19995457	LOC_Os09g33860.1.MSUv7.0	1345	TGCTT	7	19	0.368421	0	17	0	0.0310024	down
Chr1	38911225	LOC_Os01g67000.1.MSUv7.0	1145	CCCCG	1	30	0.0333333	11	32	0.34375	0.0108222	up
Chr2	3838	LOC_Os02g01010.1.MSUv7.0	1840	ACCTT	4	10	0.4	0	15	0	0.0421456	down
Chr3	35808311	LOC_Os03g63360.1.MSUv7.0	605	GCCCT	2	38	0.0526316	5	16	0.3125	0.0416234	up
Chr8	17511573	LOC_Os08g28670.1.MSUv7.0	119	GTCCA	1	33	0.030303	5	16	0.3125	0.0257378	up
Chr2	8726881	LOC_Os02g15550.2.MSUv7.0	1430	ACCAT	6	19	0.315789	0	20	0	0.026502	down
Chr5	18800547	LOC_Os05g32230.1.MSUv7.0	1094	ACCTC	3	11	0.272727	0	24	0	0.0431484	down
Chr4	26307396	LOC_Os04g44430.1.MSUv7.0	2249	GCCAT	8	32	0.25	0	19	0	0.045168	down
Chr1	9169009	LOC_Os01g16190.1.MSUv7.0	591	CTCAG	7	31	0.225806	0	34	0	0.012219	down
Chr3	27858439	LOC_Os03g48920.1.MSUv7.0	1377	GTCTT	8	21	0.380952	0	14	0	0.0387142	down
Chr7	23181464	LOC_Os07g38590.1.MSUv7.0	1216	CTCTT	6	18	0.333333	0	19	0	0.0265282	down
Chr2	13223581	LOC_Os02g22190.1.MSUv7.0	1582	TTCAT	6	25	0.24	0	22	0	0.0353216	down
Chr7	11888174	LOC_Os07g20580.1.MSUv7.0	1391	GTCAT	5	12	0.416667	0	14	0	0.0482017	down
Chr1	40181469	LOC_Os01g69120.1.MSUv7.0	1834	CCCTC	7	23	0.304348	0	18	0	0.0356455	down
Chr8	2307928	LOC_Os08g04620.1.MSUv7.0	830	CCCGC	10	36	0.277778	0	22	0	0.0241432	down
Chr4	18172318	LOC_Os04g30430.1.MSUv7.0	1805	TACTA	5	10	0.5	0	16	0	0.017674	down
Chr9	13879114	LOC_Os09g23350.1.MSUv7.0	3625	CCCCC	5	15	0.333333	0	19	0	0.047124	down
Chr2	27424444	LOC_Os02g45180.1.MSUv7.0	498	TCCAT	6	14	0.428571	0	20	0	0.020196	down
Chr7	3259683	LOC_Os07g06680.1.MSUv7.0	1447	GGCTC	4	13	0.307692	0	20	0	0.036036	down
Chr10	23113671	LOC_Os10g42860.1.MSUv7.0	194	CACCT	0	20	0	4	12	0.333333	0.0308972	up
Chr1	28083048	LOC_Os01g48930.1.MSUv7.0	1349	TACAA	9	33	0.272727	0	26	0	0.010443	down
Chr2	13040183	LOC_Os02g21920.1.MSUv7.0	1073	TTCTC	7	27	0.259259	0	20	0	0.038255	down
Chr5	28465563	LOC_Os05g49610.1.MSUv7.0	1464	ACCAC	5	12	0.416667	0	14	0	0.0482017	down
Chr9	15446203	LOC_Os09g25760.1.MSUv7.0	907	CGCGG	0	34	0	3	12	0.25	0.024696	up
Chr3	15473469	LOC_Os03g27019.1.MSUv7.0	2118	GACTG	0	22	0	4	11	0.363636	0.0206677	up
Chr1	2378968	LOC_Os01g05070.1.MSUv7.0	1361	GCCCT	5	11	0.454545	0	14	0	0.0446999	down
Chr2	8503112	LOC_Os02g15230.1.MSUv7.0	1344	GCCCG	11	27	0.407407	2	26	0.0769231	0.032426	down
Chr12	3531690	LOC_Os12g07190.1.MSUv7.0	1801	TTCAA	9	20	0.45	0	14	0	0.0203884	down
Chr5	22375581	LOC_Os05g38150.1.MSUv7.0	2142	TGCAC	7	16	0.4375	0	21	0	0.00943193	down
Chr3	25278322	LOC_Os03g44820.1.MSUv7.0	577	ATCAA	1	30	0.0333333	4	12	0.333333	0.0396287	up
Chr2	29230222	LOC_Os02g47800.1.MSUv7.0	1565	TGCAT	15	41	0.365854	0	25	0	0.00374862	down
Chr3	32385087	LOC_Os03g56840.1.MSUv7.0	1473	TTCAA	8	29	0.275862	0	17	0	0.0457433	down
Chr2	22084551	LOC_Os02g36570.1.MSUv7.0	2221	ACCTC	4	16	0.25	0	21	0	0.0478424	down
Chr2	20719238	LOC_Os02g34560.1.MSUv7.0	1729	ACCAC	7	20	0.35	0	24	0	0.0106598	down
Chr1	27716842	LOC_Os01g48370.1.MSUv7.0	869	GTCTA	7	15	0.466667	0	14	0	0.0287555	down
Chr3	1195542	LOC_Os03g02960.1.MSUv7.0	952	ATCAA	9	36	0.25	0	19	0	0.0480943	down
Chr8	9126620	LOC_Os08g15080.1.MSUv7.0	1237	CGCTG	4	10	0.4	0	15	0	0.0421456	down
Chr2	35017464	LOC_Os02g57180.1.MSUv7.0	1416	GACCA	14	30	0.466667	1	17	0.0588235	0.0469761	down
Chr12	12472480	LOC_Os12g22145.1.MSUv7.0	399	TCCAA	0	31	0	3	13	0.230769	0.0345359	up
Chr8	15666505	LOC_Os08g25734.1.MSUv7.0	1759	CACTT	12	47	0.255319	0	30	0	0.00690593	down
Chr2	23127019	LOC_Os02g38240.1.MSUv7.0	1137	CTCTT	11	26	0.423077	1	22	0.0454545	0.0204952	down
Chr1	40362776	LOC_Os01g69850.1.MSUv7.0	471	CTCCA	9	25	0.36	1	23	0.0434783	0.0354349	down
Chr8	578140	LOC_Os08g01930.1.MSUv7.0	2220	AGCGG	4	15	0.266667	0	28	0	0.0217307	down
Chr1	30740141	LOC_Os01g53520.1.MSUv7.0	748	TACAC	23	69	0.333333	5	43	0.116279	0.046464	down
Chr4	19182417	LOC_Os04g32020.1.MSUv7.0	3566	AACCA	6	28	0.214286	0	28	0	0.0280058	down
Chr11	28954499	LOC_Os11g48020.1.MSUv7.0	784	GACTT	8	26	0.307692	0	20	0	0.0201043	down
Chr5	5473171	LOC_Os05g09704.1.MSUv7.0	607	GGCTA	4	69	0.057971	5	10	0.5	0.00629602	up
Chr1	9671025	LOC_Os01g16910.1.MSUv7.0	1146	TTCAT	4	11	0.363636	0	16	0	0.0433815	down
Chr7	26164093	LOC_Os07g43720.1.MSUv7.0	1013	TTCAG	4	10	0.4	0	16	0	0.0365262	down
Chr1	41180285	LOC_Os01g71170.1.MSUv7.0	853	TTCTG	9	26	0.346154	0	22	0	0.00914769	down
Chr4	22980017	LOC_Os04g38680.1.MSUv7.0	1511	TCCGA	4	11	0.363636	0	20	0	0.0260695	down
Chr11	10477466	LOC_Os11g18570.1.MSUv7.0	1536	CTCAG	0	19	0	4	12	0.333333	0.0347594	up
Chr10	2999853	LOC_Os10g05950.1.MSUv7.0	428	CACCT	0	43	0	3	14	0.214286	0.0198714	up
Chr11	25200222	LOC_Os11g41900.1.MSUv7.0	1354	CGCAG	10	32	0.3125	0	28	0	0.0044735	down
Chr4	33027443	LOC_Os04g55510.1.MSUv7.0	2429	ATCAT	5	10	0.5	0	14	0	0.0421456	down
Chr3	33626326	LOC_Os03g59060.1.MSUv7.0	1433	TTCAC	0	26	0	5	18	0.277778	0.0176461	up
Chr3	33626317	LOC_Os03g59060.1.MSUv7.0	1424	CCCAC	7	26	0.269231	0	18	0	0.0424658	down
Chr6	8759179	LOC_Os06g15420.1.MSUv7.0	2094	TACTG	11	39	0.282051	0	24	0	0.0127927	down
Chr6	4347433	LOC_Os06g08720.1.MSUv7.0	1528	ACCAA	1	26	0.0384615	10	28	0.357143	0.0196584	up
Chr6	11681870	LOC_Os06g20320.1.MSUv7.0	1801	TACAG	10	40	0.25	0	24	0	0.0250891	down
Chr3	10401093	LOC_Os03g18590.1.MSUv7.0	1250	TTCTT	8	25	0.32	0	19	0	0.0207598	down
Chr11	7938760	LOC_Os11g14190.1.MSUv7.0	799	TTCAG	0	20	0	4	15	0.266667	0.047124	up
Chr1	15489596	LOC_Os01g27750.1.MSUv7.0	1171	TACAA	4	10	0.4	0	17	0	0.0318131	down
Chr12	26630377	LOC_Os12g42860.1.MSUv7.0	1141	TTCCG	7	22	0.318182	0	16	0	0.0397635	down
Chr4	25502285	LOC_Os04g43070.1.MSUv7.0	2128	TTCAC	6	18	0.333333	0	21	0	0.0231871	down
Chr4	32589884	LOC_Os04g54810.1.MSUv7.0	2051	AGCTA	8	36	0.222222	0	25	0	0.0438921	down
Chr1	30431228	LOC_Os01g52920.1.MSUv7.0	2223	ATCCA	8	23	0.347826	0	15	0	0.0399412	down
Chr4	34681128	LOC_Os04g58240.1.MSUv7.0	1185	ATCAC	0	24	0	4	13	0.307692	0.0235015	up
Chr9	5105173	LOC_Os09g09480.1.MSUv7.0	973	ATCAG	0	20	0	4	15	0.266667	0.047124	up
Chr2	4808864	LOC_Os02g09359.1.MSUv7.0	1033	TTCCA	4	11	0.363636	0	16	0	0.0433815	down
Chr7	3645805	LOC_Os07g07310.1.MSUv7.0	3143	TCCAT	6	14	0.428571	0	14	0	0.0310528	down
Chr2	1080820	LOC_Os02g02840.1.MSUv7.0	1125	TCCTA	9	32	0.28125	1	26	0.0384615	0.0433408	down
Chr4	27753726	LOC_Os04g46830.1.MSUv7.0	359	CTCGC	5	16	0.3125	0	23	0	0.0187374	down
Chr2	23515110	LOC_Os02g38900.1.MSUv7.0	993	CTCCT	4	13	0.307692	0	18	0	0.0454545	down
Chr8	28143728	LOC_Os08g44810.1.MSUv7.0	1090	GTCAT	8	27	0.296296	0	17	0	0.0419972	down
Chr2	4566511	LOC_Os02g08480.1.MSUv7.0	1333	ATCAT	9	17	0.529412	0	13	0	0.0175373	down
Chr8	9428281	LOC_Os08g15500.1.MSUv7.0	1192	ATCAT	10	29	0.344828	0	16	0	0.025652	down
Chr7	20128406	LOC_Os07g33680.1.MSUv7.0	260	CACAT	11	26	0.423077	1	22	0.0454545	0.0204952	down
Chr6	28826628	LOC_Os06g47600.1.MSUv7.0	799	TCCTA	7	20	0.35	0	15	0	0.038164	down
Chr9	19078360	LOC_Os09g31970.1.MSUv7.0	2168	ATCAC	9	15	0.6	1	17	0.0588235	0.0263579	down
Chr7	17744922	LOC_Os07g30100.1.MSUv7.0	1632	TTCAG	7	16	0.4375	0	13	0	0.0343019	down
Chr3	2073756	LOC_Os03g04470.1.MSUv7.0	339	CACCT	2	37	0.0540541	6	13	0.461538	0.0115534	up
Chr1	28175970	LOC_Os01g49026.1.MSUv7.0	663	ATCCA	0	41	0	5	17	0.294118	0.00374656	up
Chr8	28374417	LOC_Os08g45180.1.MSUv7.0	998	TGCAG	5	12	0.416667	0	14	0	0.0482017	down
Chr10	18424999	LOC_Os10g34540.1.MSUv7.0	816	TTCTG	4	12	0.333333	0	20	0	0.0308972	down
Chr6	6929406	LOC_Os06g12690.1.MSUv7.0	743	TACAG	0	37	0	4	18	0.222222	0.0160725	up
Chr5	2541524	LOC_Os05g05220.1.MSUv7.0	1500	CTCAA	7	10	0.7	1	15	0.0666667	0.0390969	down
Chr8	461163	LOC_Os08g01760.1.MSUv7.0	1502	TCCCA	6	28	0.214286	0	25	0	0.0337792	down
Chr12	12207551	LOC_Os12g21710.1.MSUv7.0	1291	TGCAT	7	16	0.4375	0	16	0	0.0286576	down
Chr5	24047564	LOC_Os05g41030.1.MSUv7.0	281	GTCGG	0	16	0	4	11	0.363636	0.0433815	up
Chr4	28592417	LOC_Os04g48050.1.MSUv7.0	1297	CACAC	6	18	0.333333	0	30	0	0.00521141	down
Chr3	16997442	LOC_Os03g29810.1.MSUv7.0	1014	TGCGT	10	23	0.434783	0	13	0	0.0424021	down
Chr4	32745852	LOC_Os04g55060.1.MSUv7.0	1351	ATCTG	6	12	0.5	0	14	0	0.0237996	down
Chr4	22203834	LOC_Os04g36760.1.MSUv7.0	132	ACCTC	2	55	0.0363636	5	15	0.333333	0.0112405	up
Chr5	3696979	LOC_Os05g07030.1.MSUv7.0	1909	TTCTG	4	18	0.222222	0	23	0	0.0490956	down
Chr10	4323409	LOC_Os10g08011.1.MSUv7.0	564	AGCGG	0	26	0	3	10	0.3	0.0312945	up
