# Supplementary material for: Transfer learning enables identification of multiple types of RNA modifications using nanopore direct RNA sequencing
Source: Nat Commun. 2024 May 14;15:4049. doi: 10.1038/s41467-024-48437-4 (PMC11094168; doi:10.1038/s41467-024-48437-4)
Supplement: Supplementary file 9 — Source Data [file 41467_2024_48437_MOESM9_ESM.xlsx]

## Sheet: Figure 1
Figure 1a	Base level features
A															C															G															U
base quality			dwell			mean			std			median			base quality			dwell			mean			std			median			base quality			dwell			mean			std			median			base quality			dwell
group	p-value		group	p-value		group	p-value		group	p-value		group	p-value		group	p-value		group	p-value		group	p-value		group	p-value		group	p-value		group	p-value		group	p-value		group	p-value		group	p-value		group	p-value		group	p-value		group	p-value
A,m6A	0.86		A,m6A	0.023		A,m6A	8.7e-06		A,m6A	0.23		A,m6A	0.0001		C,m5C	5.4e-07		C,m5C	0.63		C,m5C	0.0069		C,m5C	0.3		C,m5C	0.015		G,m7G	0.97		G,m7G	0.0014		G,m7G	1.1e-08		G,m7G	0.00017		G,m7G	1.5e-08		U,psU	2.22e-16		U,psU	0.26
A,m1A	0.032		A,m1A	0.04		A,m1A	9.9e-07		A,m1A	0.11		A,m1A	4.4e-05		C,hm5C	0.009		C,hm5C	0.0001		C,hm5C	4.5e-05		C,hm5C	0.79		C,hm5C	2.3e-05
m1A,m6A	0.028		m1A,m6A	0.97		m1A,m6A	0.22		m1A,m6A	0.5		m1A,m6A	0.68		m5C,hm5C	0.00095		m5C,hm5C	0.0013		m5C,hm5C	0.12		m5C,hm5C	0.58		m5C,hm5C	0.054
base quality			dwell			mean			std			median			base quality			dwell			mean			std			median			base quality			dwell			mean			std			median			base quality			dwell
label	value		label	value		label	value		label	value		label	value		label	value		label	value		label	value		label	value		label	value		label	value		label	value		label	value		label	value		label	value		label	value		label	value
A	8		A	12		A	-0.673		A	0.093		A	-0.717		C	39		C	14		C	0.023		C	0.274		C	0.047		G	28		G	44		G	-0.361		G	0.074		G	-0.359		U	29		U	55
A	25		A	28		A	-0.725		A	0.088		A	-0.72		C	7		C	2		C	-1.022		C	0.027		C	-1.022		G	16		G	6		G	-0.093		G	0.037		G	-0.111		U	15		U	35
A	3		A	56		A	-0.741		A	0.08		A	-0.736		C	25		C	19		C	0.165		C	0.3		C	0.163		G	0		G	100		G	-0.146		G	0.311		G	-0.185		U	16		U	14
A	8		A	6		A	-0.724		A	0.033		A	-0.713		C	17		C	2		C	-0.782		C	0.011		C	-0.782		G	31		G	6		G	-0.368		G	0.117		G	-0.373		U	6		U	34
A	27		A	36		A	-0.633		A	0.064		A	-0.638		C	18		C	7		C	-0.294		C	0.292		C	-0.271		G	15		G	81		G	-0.22		G	0.324		G	-0.319		U	14		U	16
A	10		A	18		A	-0.689		A	0.033		A	-0.699		C	28		C	15		C	-0.024		C	0.331		C	0.073		G	5		G	35		G	-0.246		G	0.13		G	-0.245		U	14		U	34
A	18		A	22		A	-0.708		A	0.06		A	-0.723		C	22		C	34		C	-0.063		C	0.253		C	-0.091		G	37		G	28		G	-0.206		G	0.215		G	-0.249		U	23		U	26
A	17		A	13		A	-0.597		A	0.055		A	-0.604		C	12		C	2		C	-0.686		C	0.016		C	-0.686		G	29		G	12		G	-0.285		G	0.089		G	-0.292		U	14		U	48
A	24		A	6		A	-0.662		A	0.044		A	-0.661		C	34		C	9		C	-0.745		C	0.07		C	-0.752		G	3		G	14		G	-0.246		G	0.054		G	-0.257		U	14		U	26
A	5		A	15		A	-0.51		A	0.068		A	-0.511		C	18		C	13		C	-0.125		C	0.314		C	-0.112		G	17		G	6		G	-0.418		G	0.06		G	-0.421		U	7		U	6
A	10		A	88		A	-0.68		A	0.061		A	-0.679		C	24		C	12		C	0.037		C	0.148		C	0.036		G	3		G	9		G	-0.29		G	0.056		G	-0.284		U	15		U	95
A	32		A	22		A	-0.635		A	0.048		A	-0.635		C	30		C	47		C	0.034		C	0.266		C	0.028		G	14		G	15		G	-0.236		G	0.072		G	-0.212		U	18		U	37
A	17		A	13		A	-0.631		A	0.118		A	-0.67		C	30		C	82		C	-0.078		C	0.336		C	-0.077		G	28		G	6		G	-0.4		G	0.088		G	-0.418		U	17		U	26
A	26		A	29		A	-0.813		A	0.082		A	-0.825		C	20		C	12		C	-0.108		C	0.31		C	-0.161		G	18		G	56		G	-0.279		G	0.093		G	-0.28		U	11		U	29
A	23		A	100		A	-0.682		A	0.23		A	-0.692		C	12		C	6		C	-0.869		C	0.029		C	-0.866		G	19		G	100		G	-0.233		G	0.298		G	-0.262		U	27		U	41
A	3		A	12		A	-0.663		A	0.072		A	-0.677		C	9		C	19		C	0.081		C	0.108		C	0.069		G	8		G	18		G	-0.295		G	0.086		G	-0.299		U	14		U	44
A	10		A	14		A	-0.621		A	0.124		A	-0.614		C	35		C	20		C	-0.046		C	0.222		C	-0.055		G	5		G	26		G	-0.37		G	0.155		G	-0.331		U	10		U	57
A	5		A	8		A	-0.471		A	0.191		A	-0.548		C	7		C	2		C	-1.282		C	0.064		C	-1.282		G	3		G	9		G	-0.219		G	0.027		G	-0.212		U	25		U	12
A	17		A	24		A	-0.673		A	0.061		A	-0.668		C	4		C	13		C	0.303		C	0.235		C	0.333		G	15		G	11		G	-0.423		G	0.035		G	-0.424		U	20		U	33
A	11		A	36		A	-0.742		A	0.046		A	-0.741		C	33		C	43		C	-0.623		C	0.041		C	-0.621		G	9		G	8		G	-0.403		G	0.114		G	-0.438		U	0		U	39
A	17		A	48		A	-0.661		A	0.051		A	-0.668		C	19		C	17		C	-0.051		C	0.284		C	0.033		G	29		G	78		G	-0.287		G	0.11		G	-0.277		U	13		U	44
A	19		A	14		A	-0.67		A	0.131		A	-0.691		C	7		C	13		C	-0.215		C	0.39		C	-0.333		G	15		G	6		G	-0.738		G	0.094		G	-0.762		U	23		U	19
A	23		A	29		A	-0.595		A	0.043		A	-0.589		C	21		C	33		C	-0.095		C	0.243		C	-0.13		G	12		G	12		G	-0.504		G	0.066		G	-0.509		U	10		U	65
A	8		A	12		A	-0.581		A	0.089		A	-0.613		C	32		C	11		C	0.052		C	0.339		C	-0.07		G	30		G	22		G	-0.355		G	0.099		G	-0.356		U	24		U	24
A	12		A	19		A	-0.693		A	0.076		A	-0.708		C	29		C	27		C	0.003		C	0.209		C	0.005		G	0		G	22		G	-0.451		G	0.069		G	-0.466		U	17		U	61
A	18		A	18		A	-0.726		A	0.062		A	-0.715		C	12		C	13		C	-0.095		C	0.299		C	-0.123		G	0		G	91		G	-0.314		G	0.094		G	-0.314		U	13		U	48
A	16		A	16		A	-0.701		A	0.116		A	-0.705		C	32		C	17		C	-0.278		C	0.315		C	-0.301		G	0		G	25		G	-0.375		G	0.122		G	-0.376		U	16		U	21
A	22		A	56		A	-0.772		A	0.078		A	-0.779		C	7		C	9		C	-0.396		C	0.372		C	-0.436		G	7		G	33		G	-0.226		G	0.046		G	-0.225		U	26		U	55
A	5		A	58		A	-0.705		A	0.057		A	-0.688		C	10		C	32		C	-0.111		C	0.285		C	-0.147		G	4		G	26		G	-0.294		G	0.094		G	-0.287		U	23		U	57
A	37		A	22		A	-0.666		A	0.042		A	-0.668		C	24		C	12		C	-0.184		C	0.314		C	-0.225		G	8		G	23		G	-0.135		G	0.337		G	-0.22		U	15		U	12
A	10		A	39		A	-0.735		A	0.052		A	-0.736		C	31		C	12		C	-0.169		C	0.28		C	-0.229		G	3		G	9		G	-0.342		G	0.111		G	-0.348		U	16		U	6
A	23		A	16		A	-0.678		A	0.078		A	-0.689		C	10		C	6		C	-0.382		C	0.135		C	-0.335		G	23		G	22		G	-0.241		G	0.086		G	-0.242		U	19		U	54
A	17		A	32		A	-0.76		A	0.047		A	-0.772		C	9		C	99		C	-0.423		C	0.273		C	-0.464		G	0		G	12		G	-0.516		G	0.059		G	-0.521		U	19		U	32
A	19		A	25		A	-0.709		A	0.065		A	-0.705		C	16		C	9		C	-0.249		C	0.217		C	-0.253		G	5		G	13		G	-0.259		G	0.085		G	-0.267		U	18		U	13
A	10		A	25		A	-0.721		A	0.082		A	-0.728		C	31		C	17		C	-0.068		C	0.238		C	-0.079		G	10		G	6		G	-0.266		G	0.063		G	-0.261		U	15		U	15
A	12		A	26		A	-0.761		A	0.07		A	-0.758		C	20		C	13		C	-0.076		C	0.246		C	-0.131		G	12		G	14		G	-0.23		G	0.063		G	-0.224		U	16		U	45
A	25		A	12		A	-0.651		A	0.05		A	-0.658		C	4		C	2		C	-0.528		C	0.235		C	-0.528		G	29		G	6		G	-0.304		G	0.12		G	-0.307		U	15		U	27
A	27		A	23		A	-0.671		A	0.049		A	-0.67		C	7		C	18		C	0.142		C	0.296		C	0.202		G	16		G	6		G	-0.429		G	0.084		G	-0.448		U	30		U	29
A	27		A	21		A	-0.733		A	0.103		A	-0.732		C	32		C	2		C	-0.447		C	0.41		C	-0.447		G	12		G	54		G	-0.297		G	0.104		G	-0.303		U	11		U	150
A	26		A	13		A	-0.643		A	0.049		A	-0.654		C	30		C	25		C	0.037		C	0.183		C	0		G	18		G	33		G	-0.386		G	0.107		G	-0.386		U	22		U	17
A	16		A	12		A	-0.633		A	0.067		A	-0.655		C	29		C	14		C	0.059		C	0.175		C	-0.017		G	19		G	8		G	-0.391		G	0.077		G	-0.396		U	16		U	21
A	25		A	33		A	-0.833		A	0.045		A	-0.838		C	30		C	17		C	-0.017		C	0.119		C	-0.03		G	21		G	49		G	-0.395		G	0.12		G	-0.399		U	18		U	24
A	7		A	30		A	-0.614		A	0.073		A	-0.621		C	33		C	28		C	-0.071		C	0.269		C	-0.053		G	0		G	21		G	-0.249		G	0.043		G	-0.252		U	14		U	71
A	11		A	13		A	-0.697		A	0.085		A	-0.706		C	30		C	12		C	-0.088		C	0.28		C	-0.009		G	22		G	27		G	-0.284		G	0.099		G	-0.263		U	8		U	64
A	4		A	14		A	-0.662		A	0.13		A	-0.689		C	35		C	162		C	0.244		C	0.257		C	0.217		G	22		G	22		G	-0.425		G	0.121		G	-0.444		U	0		U	6
A	6		A	38		A	-0.68		A	0.092		A	-0.672		C	4		C	32		C	-0.103		C	0.302		C	-0.162		G	3		G	69		G	-0.245		G	0.33		G	-0.287		U	14		U	31
A	14		A	27		A	-0.653		A	0.175		A	-0.705		C	32		C	31		C	-0.081		C	0.349		C	-0.041		G	19		G	39		G	-0.369		G	0.197		G	-0.336		U	28		U	19
A	26		A	12		A	-0.732		A	0.047		A	-0.728		C	30		C	12		C	-0.09		C	0.39		C	-0.172		G	5		G	8		G	-0.44		G	0.106		G	-0.413		U	23		U	12
A	18		A	31		A	-0.643		A	0.061		A	-0.64		C	11		C	16		C	0.07		C	0.291		C	0.081		G	20		G	49		G	-0.353		G	0.073		G	-0.358		U	0		U	6
A	18		A	24		A	-0.671		A	0.046		A	-0.658		C	6		C	10		C	-0.236		C	0.301		C	-0.348		G	16		G	19		G	-0.232		G	0.064		G	-0.259		U	0		U	6
A	10		A	43		A	-0.87		A	0.042		A	-0.871		C	4		C	2		C	-0.609		C	0.01		C	-0.609		G	13		G	82		G	-0.284		G	0.111		G	-0.289		U	9		U	16
A	12		A	88		A	-0.676		A	0.107		A	-0.67		C	15		C	16		C	-0.328		C	0.358		C	-0.293		G	30		G	15		G	-0.253		G	0.136		G	-0.269		U	22		U	17
A	16		A	24		A	-0.632		A	0.066		A	-0.64		C	12		C	33		C	0.1		C	0.109		C	0.124		G	0		G	20		G	-0.407		G	0.054		G	-0.42		U	0		U	20
A	13		A	21		A	-0.659		A	0.05		A	-0.645		C	32		C	15		C	-0.679		C	0.107		C	-0.68		G	5		G	19		G	-0.289		G	0.092		G	-0.288		U	20		U	62
A	0		A	14		A	-0.624		A	0.081		A	-0.636		C	31		C	24		C	-0.026		C	0.23		C	0.024		G	15		G	6		G	-0.202		G	0.214		G	-0.221		U	8		U	68
A	14		A	12		A	-0.64		A	0.099		A	-0.69		C	34		C	6		C	-0.093		C	0.07		C	-0.111		G	27		G	22		G	-0.192		G	0.073		G	-0.186		U	30		U	15
A	11		A	17		A	-0.681		A	0.083		A	-0.689		C	21		C	12		C	-0.139		C	0.307		C	-0.062		G	9		G	28		G	-0.256		G	0.129		G	-0.262		U	0		U	6
A	6		A	15		A	-0.717		A	0.278		A	-0.829		C	36		C	13		C	0.132		C	0.216		C	0.135		G	14		G	32		G	-0.339		G	0.363		G	-0.373		U	11		U	74
A	21		A	19		A	-0.638		A	0.035		A	-0.626		C	26		C	12		C	-0.1		C	0.361		C	-0.038		G	22		G	39		G	-0.342		G	0.093		G	-0.333		U	12		U	32
A	5		A	12		A	-0.582		A	0.121		A	-0.641		C	30		C	12		C	-0.353		C	0.268		C	-0.438		G	14		G	6		G	-0.357		G	0.051		G	-0.329		U	21		U	51
A	22		A	27		A	-0.734		A	0.068		A	-0.732		C	29		C	24		C	0.064		C	0.256		C	0.071		G	0		G	52		G	-0.419		G	0.106		G	-0.393		U	21		U	43
A	13		A	55		A	-0.669		A	0.061		A	-0.683		C	26		C	17		C	0.03		C	0.258		C	0.074		G	23		G	6		G	-0.321		G	0.112		G	-0.285		U	26		U	23
A	33		A	33		A	-0.606		A	0.077		A	-0.613		C	14		C	12		C	-0.422		C	0.081		C	-0.422		G	3		G	9		G	-0.34		G	0.052		G	-0.345		U	22		U	35
A	10		A	21		A	-0.629		A	0.051		A	-0.624		C	24		C	2		C	-0.687		C	0.069		C	-0.687		G	32		G	6		G	-0.49		G	0.036		G	-0.491		U	24		U	31
A	25		A	17		A	-0.671		A	0.069		A	-0.678		C	6		C	6		C	-0.153		C	0.229		C	-0.222		G	10		G	19		G	-0.275		G	0.097		G	-0.255		U	8		U	6
A	18		A	15		A	-0.711		A	0.051		A	-0.712		C	13		C	11		C	-0.046		C	0.295		C	0.03		G	31		G	33		G	-0.4		G	0.136		G	-0.404		U	0		U	7
A	5		A	37		A	-0.675		A	0.096		A	-0.666		C	10		C	12		C	0.164		C	0.25		C	0.226		G	21		G	18		G	-0.304		G	0.132		G	-0.319		U	15		U	14
A	22		A	6		A	-0.503		A	0.106		A	-0.473		C	33		C	12		C	0.011		C	0.321		C	0.036		G	12		G	53		G	-0.253		G	0.069		G	-0.25		U	8		U	49
A	17		A	56		A	-0.58		A	0.116		A	-0.61		C	10		C	12		C	-0.179		C	0.307		C	-0.157		G	14		G	49		G	-0.251		G	0.175		G	-0.213		U	14		U	17
A	26		A	37		A	-0.656		A	0.073		A	-0.666		C	27		C	89		C	-0.052		C	0.286		C	-0.044		G	20		G	16		G	-0.403		G	0.113		G	-0.428		U	18		U	13
A	6		A	21		A	-0.592		A	0.07		A	-0.598		C	32		C	6		C	-0.207		C	0.283		C	-0.323		G	16		G	12		G	-0.243		G	0.047		G	-0.235		U	19		U	20
A	35		A	19		A	-0.71		A	0.061		A	-0.698		C	34		C	33		C	0.018		C	0.279		C	0.011		G	34		G	12		G	-0.255		G	0.091		G	-0.223		U	17		U	26
A	12		A	52		A	-0.681		A	0.089		A	-0.697		C	15		C	43		C	-0.05		C	0.321		C	-0.039		G	28		G	47		G	-0.271		G	0.05		G	-0.282		U	9		U	30
A	19		A	18		A	-0.663		A	0.048		A	-0.661		C	7		C	16		C	-0.05		C	0.332		C	-0.007		G	4		G	6		G	-0.365		G	0.097		G	-0.356		U	8		U	38
A	18		A	13		A	-0.687		A	0.062		A	-0.67		C	31		C	78		C	0.002		C	0.288		C	0.051		G	18		G	40		G	-0.363		G	0.112		G	-0.378		U	14		U	29
A	29		A	6		A	-0.568		A	0.077		A	-0.601		C	29		C	20		C	-0.06		C	0.253		C	-0.076		G	18		G	6		G	-0.355		G	0.077		G	-0.343		U	19		U	34
A	13		A	13		A	-0.698		A	0.049		A	-0.674		C	27		C	14		C	-0.076		C	0.185		C	-0.015		G	14		G	31		G	-0.333		G	0.143		G	-0.318		U	21		U	29
A	7		A	53		A	-0.672		A	0.053		A	-0.668		C	16		C	2		C	-0.598		C	0.081		C	-0.598		G	7		G	24		G	-0.402		G	0.057		G	-0.399		U	19		U	23
A	23		A	14		A	-0.627		A	0.129		A	-0.674		C	39		C	12		C	0.085		C	0.275		C	0.122		G	10		G	13		G	-0.354		G	0.12		G	-0.367		U	24		U	150
A	0		A	11		A	-0.49		A	0.049		A	-0.477		C	18		C	6		C	-0.26		C	0.396		C	-0.372		G	7		G	15		G	-0.369		G	0.083		G	-0.397		U	2		U	15
A	7		A	36		A	-0.895		A	0.077		A	-0.899		C	5		C	13		C	-0.035		C	0.153		C	0.008		G	22		G	17		G	-0.311		G	0.104		G	-0.293		U	26		U	52
A	11		A	18		A	-0.73		A	0.067		A	-0.711		C	5		C	13		C	-0.026		C	0.239		C	0.042		G	28		G	7		G	-0.418		G	0.149		G	-0.427		U	16		U	40
A	21		A	14		A	-0.652		A	0.115		A	-0.646		C	22		C	20		C	-0.228		C	0.314		C	-0.205		G	0		G	12		G	-0.24		G	0.189		G	-0.26		U	25		U	39
A	14		A	6		A	-0.714		A	0.049		A	-0.723		C	38		C	32		C	0.109		C	0.292		C	0.121		G	0		G	27		G	-0.26		G	0.065		G	-0.267		U	25		U	22
A	33		A	26		A	-0.667		A	0.077		A	-0.683		C	11		C	17		C	-0.002		C	0.303		C	-0.101		G	24		G	23		G	-0.295		G	0.104		G	-0.279		U	30		U	13
A	4		A	36		A	-0.679		A	0.041		A	-0.672		C	19		C	3		C	-0.057		C	0.301		C	0.094		G	16		G	32		G	-0.228		G	0.072		G	-0.218		U	17		U	82
A	7		A	16		A	-0.673		A	0.072		A	-0.674		C	23		C	53		C	-0.016		C	0.278		C	-0.041		G	18		G	10		G	-0.053		G	0.273		G	-0.098		U	17		U	51
A	22		A	13		A	-0.652		A	0.056		A	-0.638		C	10		C	16		C	0.153		C	0.161		C	0.17		G	36		G	6		G	-0.435		G	0.062		G	-0.442		U	7		U	66
A	3		A	40		A	-0.66		A	0.134		A	-0.656		C	22		C	20		C	-0.194		C	0.446		C	-0.192		G	13		G	6		G	-0.367		G	0.062		G	-0.386		U	7		U	67
A	2		A	6		A	-0.627		A	0.048		A	-0.624		C	31		C	19		C	-0.107		C	0.25		C	-0.074		G	22		G	28		G	-0.139		G	0.33		G	-0.188		U	31		U	30
A	13		A	12		A	-0.657		A	0.106		A	-0.701		C	35		C	6		C	-0.197		C	0.257		C	-0.244		G	5		G	22		G	-0.322		G	0.128		G	-0.337		U	31		U	20
A	15		A	12		A	-0.634		A	0.069		A	-0.624		C	13		C	14		C	-0.123		C	0.408		C	-0.135		G	29		G	71		G	-0.331		G	0.229		G	-0.345		U	20		U	37
A	7		A	21		A	-0.729		A	0.062		A	-0.734		C	24		C	13		C	-0.314		C	0.258		C	-0.423		G	14		G	67		G	-0.354		G	0.137		G	-0.397		U	24		U	6
A	4		A	19		A	-0.737		A	0.071		A	-0.751		C	12		C	61		C	0.077		C	0.22		C	0.079		G	30		G	13		G	-0.297		G	0.031		G	-0.295		U	21		U	26
A	18		A	31		A	-0.897		A	0.072		A	-0.9		C	7		C	21		C	0.102		C	0.255		C	0.135		G	9		G	7		G	-0.559		G	0.087		G	-0.497		U	21		U	33
A	16		A	15		A	-0.702		A	0.079		A	-0.706		C	6		C	13		C	0.023		C	0.267		C	0.109		G	12		G	58		G	-0.413		G	0.153		G	-0.379		U	0		U	39
A	18		A	88		A	-0.69		A	0.065		A	-0.683		C	6		C	20		C	0.129		C	0.202		C	0.148		G	14		G	14		G	-0.301		G	0.102		G	-0.288		U	3		U	22
A	20		A	15		A	-0.72		A	0.046		A	-0.733		C	13		C	14		C	-0.181		C	0.298		C	-0.169		G	9		G	11		G	-0.109		G	0.084		G	-0.096		U	20		U	18
A	13		A	14		A	0.083		A	0.086		A	0.087		C	16		C	43		C	0.121		C	0.274		C	0.086		G	26		G	56		G	-0.194		G	0.086		G	-0.182		U	14		U	12
A	17		A	12		A	-0.688		A	0.104		A	-0.728		C	3		C	15		C	-0.114		C	0.239		C	-0.151		G	20		G	6		G	-0.258		G	0.047		G	-0.259		U	0		U	20
A	10		A	12		A	-0.553		A	0.102		A	-0.558		C	32		C	143		C	0.314		C	0.285		C	0.349		G	20		G	26		G	-0.279		G	0.084		G	-0.273		U	19		U	6
m1A	8		m1A	8		m1A	-0.595		m1A	0.098		m1A	-0.582		m5C	13		m5C	6		m5C	-0.142		m5C	0.393		m5C	-0.076		m7G	27		m7G	14		m7G	-0.532		m7G	0.108		m7G	-0.515		psU	15		psU	21
m1A	6		m1A	77		m1A	-0.707		m1A	0.062		m1A	-0.698		m5C	12		m5C	8		m5C	-0.402		m5C	0.044		m5C	-0.395		m7G	10		m7G	11		m7G	-0.458		m7G	0.038		m7G	-0.461		psU	17		psU	12
m1A	10		m1A	15		m1A	-0.765		m1A	0.065		m1A	-0.756		m5C	10		m5C	19		m5C	-0.313		m5C	0.22		m5C	-0.292		m7G	28		m7G	14		m7G	-0.329		m7G	0.153		m7G	-0.297		psU	1		psU	19
m1A	21		m1A	6		m1A	-0.06		m1A	0.041		m1A	-0.048		m5C	15		m5C	41		m5C	0.095		m5C	0.28		m5C	0.078		m7G	15		m7G	80		m7G	-0.206		m7G	0.084		m7G	-0.211		psU	8		psU	15
m1A	18		m1A	100		m1A	-0.594		m1A	0.076		m1A	-0.6		m5C	0		m5C	11		m5C	-0.131		m5C	0.295		m5C	-0.026		m7G	32		m7G	6		m7G	-0.149		m7G	0.059		m7G	-0.169		psU	4		psU	43
m1A	0		m1A	6		m1A	-0.473		m1A	0.077		m1A	-0.463		m5C	9		m5C	13		m5C	0.099		m5C	0.308		m5C	0.133		m7G	25		m7G	6		m7G	-0.017		m7G	0.193		m7G	-0.013		psU	3		psU	46
m1A	4		m1A	23		m1A	-0.585		m1A	0.083		m1A	-0.614		m5C	11		m5C	16		m5C	-0.025		m5C	0.29		m5C	0.018		m7G	0		m7G	6		m7G	0.009		m7G	0.076		m7G	0.035		psU	0		psU	9
m1A	6		m1A	54		m1A	-0.578		m1A	0.291		m1A	-0.639		m5C	7		m5C	3		m5C	0.178		m5C	0.048		m5C	0.151		m7G	8		m7G	14		m7G	-0.255		m7G	0.066		m7G	-0.267		psU	3		psU	64
m1A	21		m1A	19		m1A	-0.583		m1A	0.042		m1A	-0.58		m5C	20		m5C	13		m5C	0.134		m5C	0.23		m5C	0.134		m7G	16		m7G	9		m7G	-0.259		m7G	0.048		m7G	-0.236		psU	0		psU	25
m1A	7		m1A	35		m1A	-0.533		m1A	0.111		m1A	-0.555		m5C	11		m5C	39		m5C	0.209		m5C	0.224		m5C	0.232		m7G	19		m7G	12		m7G	-0.362		m7G	0.05		m7G	-0.373		psU	13		psU	74
m1A	12		m1A	38		m1A	-0.489		m1A	0.166		m1A	-0.499		m5C	26		m5C	51		m5C	0.109		m5C	0.213		m5C	0.098		m7G	18		m7G	15		m7G	0		m7G	0.173		m7G	-0.033		psU	0		psU	31
m1A	14		m1A	33		m1A	-0.569		m1A	0.044		m1A	-0.556		m5C	26		m5C	12		m5C	0.128		m5C	0.268		m5C	0.169		m7G	4		m7G	6		m7G	-0.383		m7G	0.045		m7G	-0.381		psU	4		psU	32
m1A	23		m1A	12		m1A	-0.569		m1A	0.104		m1A	-0.597		m5C	12		m5C	38		m5C	0.09		m5C	0.312		m5C	0.089		m7G	30		m7G	34		m7G	-0.359		m7G	0.099		m7G	-0.374		psU	1		psU	73
m1A	13		m1A	43		m1A	-0.564		m1A	0.131		m1A	-0.594		m5C	2		m5C	12		m5C	-0.071		m5C	0.261		m5C	0.002		m7G	14		m7G	6		m7G	-0.356		m7G	0.168		m7G	-0.359		psU	4		psU	83
m1A	21		m1A	34		m1A	-0.516		m1A	0.186		m1A	-0.566		m5C	13		m5C	33		m5C	-0.09		m5C	0.317		m5C	-0.18		m7G	7		m7G	22		m7G	-0.082		m7G	0.063		m7G	-0.067		psU	2		psU	30
m1A	31		m1A	16		m1A	-0.577		m1A	0.072		m1A	-0.596		m5C	3		m5C	12		m5C	-0.097		m5C	0.311		m5C	-0.116		m7G	11		m7G	48		m7G	-0.094		m7G	0.194		m7G	-0.045		psU	8		psU	60
m1A	14		m1A	32		m1A	-0.512		m1A	0.073		m1A	-0.512		m5C	17		m5C	33		m5C	0.082		m5C	0.314		m5C	0.186		m7G	0		m7G	7		m7G	-0.248		m7G	0.026		m7G	-0.249		psU	5		psU	18
m1A	5		m1A	6		m1A	-0.433		m1A	0.028		m1A	-0.442		m5C	17		m5C	35		m5C	0.178		m5C	0.255		m5C	0.251		m7G	12		m7G	64		m7G	-0.047		m7G	0.064		m7G	-0.051		psU	4		psU	29
m1A	17		m1A	44		m1A	-0.6		m1A	0.1		m1A	-0.62		m5C	23		m5C	33		m5C	0.22		m5C	0.3		m5C	0.253		m7G	30		m7G	12		m7G	-0.059		m7G	0.157		m7G	-0.103		psU	23		psU	36
m1A	26		m1A	27		m1A	-0.682		m1A	0.062		m1A	-0.666		m5C	18		m5C	6		m5C	-0.169		m5C	0.262		m5C	-0.171		m7G	3		m7G	11		m7G	-0.255		m7G	0.3		m7G	-0.376		psU	4		psU	22
m1A	8		m1A	15		m1A	-0.595		m1A	0.051		m1A	-0.587		m5C	6		m5C	12		m5C	-0.055		m5C	0.338		m5C	-0.18		m7G	28		m7G	30		m7G	-0.31		m7G	0.066		m7G	-0.315		psU	2		psU	27
m1A	6		m1A	31		m1A	-0.767		m1A	0.062		m1A	-0.759		m5C	4		m5C	6		m5C	-0.358		m5C	0.158		m5C	-0.407		m7G	21		m7G	19		m7G	-0.327		m7G	0.038		m7G	-0.328		psU	6		psU	6
m1A	5		m1A	49		m1A	-0.529		m1A	0.121		m1A	-0.547		m5C	19		m5C	16		m5C	0.023		m5C	0.308		m5C	-0.049		m7G	13		m7G	6		m7G	-0.258		m7G	0.05		m7G	-0.264		psU	5		psU	32
m1A	13		m1A	45		m1A	-0.74		m1A	0.119		m1A	-0.721		m5C	14		m5C	13		m5C	0.217		m5C	0.177		m5C	0.251		m7G	22		m7G	31		m7G	-0.361		m7G	0.05		m7G	-0.361		psU	7		psU	16
m1A	22		m1A	38		m1A	-0.663		m1A	0.07		m1A	-0.668		m5C	2		m5C	38		m5C	0.252		m5C	0.173		m5C	0.271		m7G	0		m7G	12		m7G	0.167		m7G	0.215		m7G	0.205		psU	3		psU	68
m1A	5		m1A	64		m1A	-0.79		m1A	0.078		m1A	-0.8		m5C	0		m5C	2		m5C	-1.125		m5C	0.007		m5C	-1.125		m7G	9		m7G	6		m7G	0.024		m7G	0.132		m7G	0.034		psU	6		psU	63
m1A	0		m1A	20		m1A	-0.539		m1A	0.164		m1A	-0.551		m5C	7		m5C	19		m5C	0.088		m5C	0.294		m5C	0.093		m7G	9		m7G	9		m7G	-0.262		m7G	0.053		m7G	-0.249		psU	0		psU	30
m1A	4		m1A	16		m1A	-0.563		m1A	0.175		m1A	-0.62		m5C	14		m5C	22		m5C	-0.044		m5C	0.364		m5C	-0.094		m7G	19		m7G	6		m7G	0.017		m7G	0.093		m7G	0.017		psU	17		psU	64
m1A	29		m1A	38		m1A	-0.742		m1A	0.064		m1A	-0.751		m5C	6		m5C	12		m5C	-0.19		m5C	0.234		m5C	-0.249		m7G	3		m7G	6		m7G	-0.068		m7G	0.126		m7G	-0.099		psU	9		psU	48
m1A	23		m1A	100		m1A	-0.727		m1A	0.133		m1A	-0.737		m5C	13		m5C	6		m5C	-0.141		m5C	0.284		m5C	-0.072		m7G	17		m7G	31		m7G	-0.257		m7G	0.339		m7G	-0.44		psU	3		psU	25
m1A	4		m1A	13		m1A	-0.627		m1A	0.06		m1A	-0.629		m5C	12		m5C	16		m5C	-0.215		m5C	0.253		m5C	-0.207		m7G	18		m7G	39		m7G	-0.219		m7G	0.039		m7G	-0.222		psU	0		psU	57
m1A	22		m1A	16		m1A	-0.64		m1A	0.063		m1A	-0.639		m5C	0		m5C	12		m5C	0.156		m5C	0.256		m5C	0.275		m7G	4		m7G	17		m7G	-0.439		m7G	0.042		m7G	-0.448		psU	4		psU	46
m1A	9		m1A	34		m1A	-0.672		m1A	0.054		m1A	-0.681		m5C	3		m5C	8		m5C	-0.332		m5C	0.068		m5C	-0.348		m7G	30		m7G	9		m7G	0.1		m7G	0.056		m7G	0.093		psU	7		psU	26
m1A	3		m1A	16		m1A	-0.482		m1A	0.111		m1A	-0.459		m5C	17		m5C	8		m5C	-0.178		m5C	0.193		m5C	-0.222		m7G	4		m7G	100		m7G	-0.144		m7G	0.139		m7G	-0.135		psU	4		psU	36
m1A	0		m1A	84		m1A	-0.641		m1A	0.085		m1A	-0.651		m5C	10		m5C	13		m5C	0.332		m5C	0.28		m5C	0.369		m7G	8		m7G	26		m7G	-0.061		m7G	0.182		m7G	-0.071		psU	5		psU	96
m1A	22		m1A	59		m1A	-0.595		m1A	0.05		m1A	-0.599		m5C	4		m5C	12		m5C	0.045		m5C	0.224		m5C	0.141		m7G	4		m7G	6		m7G	-0.321		m7G	0.053		m7G	-0.346		psU	7		psU	15
m1A	17		m1A	23		m1A	-0.717		m1A	0.07		m1A	-0.734		m5C	26		m5C	12		m5C	-0.13		m5C	0.104		m5C	-0.173		m7G	14		m7G	13		m7G	0.02		m7G	0.044		m7G	0.018		psU	1		psU	63
m1A	15		m1A	20		m1A	-0.663		m1A	0.057		m1A	-0.685		m5C	18		m5C	22		m5C	0.2		m5C	0.308		m5C	0.234		m7G	4		m7G	8		m7G	-0.376		m7G	0.049		m7G	-0.367		psU	2		psU	15
m1A	4		m1A	24		m1A	-0.625		m1A	0.191		m1A	-0.66		m5C	12		m5C	2		m5C	-0.57		m5C	0.007		m5C	-0.57		m7G	3		m7G	6		m7G	0.085		m7G	0.072		m7G	0.111		psU	11		psU	37
m1A	4		m1A	45		m1A	-0.74		m1A	0.099		m1A	-0.747		m5C	19		m5C	52		m5C	0.08		m5C	0.292		m5C	0.113		m7G	22		m7G	27		m7G	0.082		m7G	0.08		m7G	0.063		psU	0		psU	12
m1A	6		m1A	19		m1A	-0.672		m1A	0.05		m1A	-0.653		m5C	20		m5C	76		m5C	0.011		m5C	0.258		m5C	0.054		m7G	11		m7G	9		m7G	0.294		m7G	0.256		m7G	0.373		psU	2		psU	13
m1A	14		m1A	49		m1A	-0.702		m1A	0.064		m1A	-0.708		m5C	13		m5C	30		m5C	0.082		m5C	0.36		m5C	0.221		m7G	25		m7G	8		m7G	-0.005		m7G	0.142		m7G	-0.082		psU	6		psU	53
m1A	17		m1A	20		m1A	-0.616		m1A	0.036		m1A	-0.621		m5C	19		m5C	14		m5C	-0.067		m5C	0.22		m5C	-0.004		m7G	17		m7G	12		m7G	-0.062		m7G	0.051		m7G	-0.048		psU	0		psU	46
m1A	12		m1A	28		m1A	-0.473		m1A	0.297		m1A	-0.591		m5C	0		m5C	14		m5C	-0.06		m5C	0.267		m5C	-0.123		m7G	26		m7G	2		m7G	-0.301		m7G	0.054		m7G	-0.301		psU	0		psU	13
m1A	11		m1A	15		m1A	-0.575		m1A	0.042		m1A	-0.593		m5C	20		m5C	2		m5C	-0.489		m5C	0.004		m5C	-0.489		m7G	15		m7G	9		m7G	-0.036		m7G	0.391		m7G	0.092		psU	23		psU	12
m1A	6		m1A	76		m1A	-0.631		m1A	0.159		m1A	-0.672		m5C	28		m5C	24		m5C	0.16		m5C	0.242		m5C	0.171		m7G	4		m7G	13		m7G	-0.343		m7G	0.061		m7G	-0.343		psU	1		psU	18
m1A	11		m1A	22		m1A	-0.589		m1A	0.058		m1A	-0.598		m5C	15		m5C	12		m5C	0.253		m5C	0.278		m5C	0.254		m7G	4		m7G	2		m7G	-0.309		m7G	0.043		m7G	-0.309		psU	1		psU	46
m1A	10		m1A	39		m1A	-0.615		m1A	0.04		m1A	-0.622		m5C	17		m5C	12		m5C	-0.17		m5C	0.313		m5C	-0.266		m7G	21		m7G	6		m7G	-0.058		m7G	0.068		m7G	-0.066		psU	0		psU	84
m1A	25		m1A	18		m1A	-0.738		m1A	0.057		m1A	-0.75		m5C	21		m5C	2		m5C	-0.038		m5C	0.166		m5C	-0.038		m7G	7		m7G	10		m7G	-0.235		m7G	0.017		m7G	-0.242		psU	6		psU	13
m1A	3		m1A	12		m1A	-0.579		m1A	0.122		m1A	-0.647		m5C	13		m5C	10		m5C	-0.402		m5C	0.019		m5C	-0.4		m7G	18		m7G	28		m7G	-0.114		m7G	0.037		m7G	-0.12		psU	0		psU	43
m1A	5		m1A	6		m1A	-0.224		m1A	0.063		m1A	-0.206		m5C	9		m5C	13		m5C	0.005		m5C	0.264		m5C	0.078		m7G	18		m7G	46		m7G	-0.115		m7G	0.072		m7G	-0.137		psU	7		psU	79
m1A	9		m1A	15		m1A	-0.642		m1A	0.09		m1A	-0.626		m5C	10		m5C	7		m5C	-0.115		m5C	0.311		m5C	-0.187		m7G	22		m7G	6		m7G	0.19		m7G	0.049		m7G	0.189		psU	7		psU	131
m1A	37		m1A	22		m1A	-0.642		m1A	0.068		m1A	-0.658		m5C	13		m5C	45		m5C	-0.231		m5C	0.214		m5C	-0.28		m7G	13		m7G	60		m7G	-0.37		m7G	0.179		m7G	-0.429		psU	15		psU	28
m1A	23		m1A	19		m1A	-0.805		m1A	0.171		m1A	-0.794		m5C	22		m5C	15		m5C	-0.129		m5C	0.335		m5C	-0.194		m7G	27		m7G	2		m7G	-0.024		m7G	0.016		m7G	-0.024		psU	2		psU	21
m1A	15		m1A	42		m1A	-0.688		m1A	0.075		m1A	-0.701		m5C	29		m5C	42		m5C	0.045		m5C	0.267		m5C	0.019		m7G	24		m7G	18		m7G	-0.365		m7G	0.072		m7G	-0.369		psU	5		psU	36
m1A	24		m1A	23		m1A	-0.608		m1A	0.04		m1A	-0.608		m5C	13		m5C	12		m5C	-0.015		m5C	0.27		m5C	-0.079		m7G	3		m7G	6		m7G	0.152		m7G	0.191		m7G	0.068		psU	0		psU	12
m1A	13		m1A	18		m1A	-0.296		m1A	0.095		m1A	-0.277		m5C	23		m5C	13		m5C	0.216		m5C	0.317		m5C	0.104		m7G	17		m7G	6		m7G	-0.283		m7G	0.114		m7G	-0.268		psU	11		psU	25
m1A	18		m1A	28		m1A	-0.559		m1A	0.147		m1A	-0.605		m5C	6		m5C	97		m5C	-0.062		m5C	0.322		m5C	-0.029		m7G	6		m7G	6		m7G	-0.024		m7G	0.071		m7G	-0.01		psU	6		psU	12
m1A	10		m1A	70		m1A	-0.588		m1A	0.091		m1A	-0.608		m5C	10		m5C	7		m5C	-0.371		m5C	0.179		m5C	-0.346		m7G	12		m7G	6		m7G	-0.46		m7G	0.026		m7G	-0.453		psU	14		psU	17
m1A	12		m1A	18		m1A	-0.622		m1A	0.072		m1A	-0.636		m5C	10		m5C	8		m5C	-0.057		m5C	0.31		m5C	-0.061		m7G	0		m7G	10		m7G	-0.117		m7G	0.034		m7G	-0.111		psU	0		psU	28
m1A	20		m1A	13		m1A	-0.561		m1A	0.054		m1A	-0.575		m5C	31		m5C	16		m5C	-0.725		m5C	0.043		m5C	-0.729		m7G	27		m7G	2		m7G	-0.268		m7G	0.008		m7G	-0.268		psU	2		psU	43
m1A	21		m1A	12		m1A	-0.635		m1A	0.053		m1A	-0.621		m5C	10		m5C	15		m5C	0.195		m5C	0.238		m5C	0.221		m7G	23		m7G	41		m7G	-0.238		m7G	0.158		m7G	-0.268		psU	11		psU	58
m1A	12		m1A	12		m1A	-0.694		m1A	0.097		m1A	-0.702		m5C	0		m5C	13		m5C	0.202		m5C	0.224		m5C	0.305		m7G	29		m7G	34		m7G	0.009		m7G	0.095		m7G	-0.002		psU	10		psU	84
m1A	15		m1A	30		m1A	-0.699		m1A	0.075		m1A	-0.707		m5C	0		m5C	7		m5C	0.1		m5C	0.164		m5C	0.075		m7G	9		m7G	86		m7G	-0.098		m7G	0.059		m7G	-0.097		psU	5		psU	55
m1A	8		m1A	44		m1A	-0.528		m1A	0.109		m1A	-0.573		m5C	8		m5C	124		m5C	0.11		m5C	0.321		m5C	0.099		m7G	14		m7G	9		m7G	-0.217		m7G	0.064		m7G	-0.229		psU	11		psU	52
m1A	9		m1A	12		m1A	-0.604		m1A	0.06		m1A	-0.602		m5C	10		m5C	50		m5C	-0.232		m5C	0.209		m5C	-0.26		m7G	16		m7G	6		m7G	-0.048		m7G	0.049		m7G	-0.06		psU	9		psU	28
m1A	19		m1A	59		m1A	-0.441		m1A	0.211		m1A	-0.491		m5C	6		m5C	17		m5C	0.135		m5C	0.184		m5C	0.067		m7G	3		m7G	22		m7G	-0.36		m7G	0.064		m7G	-0.367		psU	8		psU	15
m1A	15		m1A	100		m1A	-0.48		m1A	0.145		m1A	-0.511		m5C	9		m5C	12		m5C	0.123		m5C	0.231		m5C	0.118		m7G	18		m7G	6		m7G	-0.249		m7G	0.042		m7G	-0.247		psU	11		psU	41
m1A	11		m1A	45		m1A	-0.665		m1A	0.043		m1A	-0.655		m5C	24		m5C	10		m5C	-0.016		m5C	0.273		m5C	-0.034		m7G	2		m7G	19		m7G	-0.003		m7G	0.062		m7G	0.019		psU	8		psU	25
m1A	11		m1A	100		m1A	-0.633		m1A	0.097		m1A	-0.66		m5C	9		m5C	12		m5C	-0.007		m5C	0.211		m5C	0.022		m7G	13		m7G	39		m7G	-0.027		m7G	0.044		m7G	-0.028		psU	11		psU	12
m1A	8		m1A	27		m1A	-0.048		m1A	0.111		m1A	-0.072		m5C	8		m5C	44		m5C	-0.023		m5C	0.29		m5C	-0.027		m7G	15		m7G	7		m7G	-0.117		m7G	0.027		m7G	-0.124		psU	3		psU	29
m1A	19		m1A	26		m1A	-0.711		m1A	0.055		m1A	-0.717		m5C	17		m5C	31		m5C	0.142		m5C	0.264		m5C	0.141		m7G	25		m7G	45		m7G	0.007		m7G	0.105		m7G	0.03		psU	4		psU	10
m1A	22		m1A	18		m1A	-0.59		m1A	0.049		m1A	-0.599		m5C	8		m5C	35		m5C	-0.058		m5C	0.305		m5C	-0.089		m7G	6		m7G	6		m7G	-0.163		m7G	0.024		m7G	-0.161		psU	2		psU	36
m1A	28		m1A	20		m1A	-0.579		m1A	0.062		m1A	-0.58		m5C	9		m5C	6		m5C	-0.352		m5C	0.186		m5C	-0.316		m7G	17		m7G	6		m7G	0.103		m7G	0.052		m7G	0.117		psU	4		psU	150
m1A	10		m1A	12		m1A	-0.682		m1A	0.158		m1A	-0.696		m5C	10		m5C	44		m5C	-0.056		m5C	0.349		m5C	-0.063		m7G	24		m7G	6		m7G	-0.177		m7G	0.125		m7G	-0.152		psU	5		psU	26
m1A	3		m1A	42		m1A	-0.592		m1A	0.248		m1A	-0.638		m5C	12		m5C	16		m5C	0.074		m5C	0.295		m5C	0.116		m7G	25		m7G	16		m7G	-0.249		m7G	0.079		m7G	-0.223		psU	12		psU	145
m1A	4		m1A	39		m1A	-0.598		m1A	0.099		m1A	-0.588		m5C	17		m5C	17		m5C	-0.075		m5C	0.346		m5C	-0.042		m7G	19		m7G	11		m7G	-0.117		m7G	0.327		m7G	-0.285		psU	5		psU	84
m1A	14		m1A	12		m1A	-0.651		m1A	0.079		m1A	-0.683		m5C	11		m5C	17		m5C	0.03		m5C	0.324		m5C	-0.055		m7G	9		m7G	4		m7G	-0.115		m7G	0.042		m7G	-0.098		psU	11		psU	25
m1A	11		m1A	26		m1A	-0.567		m1A	0.1		m1A	-0.592		m5C	8		m5C	27		m5C	-0.13		m5C	0.306		m5C	-0.248		m7G	4		m7G	6		m7G	-0.668		m7G	0.034		m7G	-0.688		psU	10		psU	8
m1A	17		m1A	52		m1A	-0.652		m1A	0.099		m1A	-0.657		m5C	9		m5C	53		m5C	0.025		m5C	0.318		m5C	-0.038		m7G	22		m7G	24		m7G	0.002		m7G	0.043		m7G	0.006		psU	3		psU	138
m1A	0		m1A	33		m1A	-0.645		m1A	0.152		m1A	-0.608		m5C	17		m5C	52		m5C	0.132		m5C	0.228		m5C	0.14		m7G	24		m7G	6		m7G	-0.564		m7G	0.263		m7G	-0.663		psU	0		psU	13
m1A	17		m1A	61		m1A	-0.684		m1A	0.058		m1A	-0.683		m5C	13		m5C	15		m5C	-0.264		m5C	0.254		m5C	-0.325		m7G	0		m7G	45		m7G	-0.19		m7G	0.073		m7G	-0.192		psU	6		psU	8
m1A	16		m1A	23		m1A	-0.575		m1A	0.103		m1A	-0.585		m5C	22		m5C	6		m5C	-0.251		m5C	0.249		m5C	-0.269		m7G	21		m7G	15		m7G	0.285		m7G	0.264		m7G	0.28		psU	4		psU	18
m1A	20		m1A	12		m1A	-0.688		m1A	0.093		m1A	-0.686		m5C	4		m5C	6		m5C	-0.069		m5C	0.315		m5C	-0.061		m7G	32		m7G	69		m7G	-0.179		m7G	0.103		m7G	-0.174		psU	0		psU	6
m1A	9		m1A	2		m1A	-0.209		m1A	0.008		m1A	-0.209		m5C	14		m5C	2		m5C	-0.703		m5C	0.158		m5C	-0.703		m7G	2		m7G	12		m7G	-0.376		m7G	0.032		m7G	-0.377		psU	4		psU	66
m1A	6		m1A	45		m1A	-0.648		m1A	0.077		m1A	-0.662		m5C	0		m5C	14		m5C	0.049		m5C	0.202		m5C	0.121		m7G	7		m7G	13		m7G	-0.244		m7G	0.05		m7G	-0.241		psU	5		psU	19
m1A	10		m1A	17		m1A	-0.606		m1A	0.06		m1A	-0.602		m5C	8		m5C	6		m5C	0.025		m5C	0.186		m5C	-0.018		m7G	3		m7G	32		m7G	-0.278		m7G	0.204		m7G	-0.348		psU	11		psU	16
m1A	5		m1A	31		m1A	-0.645		m1A	0.066		m1A	-0.64		m5C	22		m5C	12		m5C	0.205		m5C	0.172		m5C	0.221		m7G	23		m7G	60		m7G	-0.063		m7G	0.082		m7G	-0.07		psU	0		psU	53
m1A	2		m1A	20		m1A	-0.773		m1A	0.137		m1A	-0.785		m5C	2		m5C	18		m5C	0.251		m5C	0.122		m5C	0.23		m7G	16		m7G	2		m7G	-0.373		m7G	0.034		m7G	-0.373		psU	9		psU	43
m1A	26		m1A	14		m1A	-0.788		m1A	0.037		m1A	-0.786		m5C	10		m5C	119		m5C	0.096		m5C	0.288		m5C	0.137		m7G	3		m7G	6		m7G	-0.59		m7G	0.061		m7G	-0.612		psU	8		psU	49
m1A	12		m1A	100		m1A	-0.59		m1A	0.08		m1A	-0.592		m5C	19		m5C	6		m5C	-0.161		m5C	0.184		m5C	-0.16		m7G	18		m7G	9		m7G	-0.25		m7G	0.049		m7G	-0.253		psU	9		psU	65
m1A	20		m1A	23		m1A	-0.61		m1A	0.049		m1A	-0.613		m5C	15		m5C	36		m5C	0.105		m5C	0.246		m5C	0.072		m7G	6		m7G	10		m7G	-0.425		m7G	0.035		m7G	-0.423		psU	2		psU	59
m1A	11		m1A	15		m1A	-0.697		m1A	0.054		m1A	-0.71		m5C	14		m5C	16		m5C	-0.082		m5C	0.272		m5C	-0.155		m7G	22		m7G	8		m7G	-0.144		m7G	0.069		m7G	-0.153		psU	9		psU	66
m1A	5		m1A	6		m1A	-0.292		m1A	0.035		m1A	-0.286		m5C	16		m5C	22		m5C	0.165		m5C	0.374		m5C	0.261		m7G	19		m7G	24		m7G	-0.312		m7G	0.081		m7G	-0.299		psU	7		psU	16
m1A	16		m1A	44		m1A	-0.672		m1A	0.064		m1A	-0.677		m5C	16		m5C	25		m5C	0.076		m5C	0.328		m5C	0.11		m7G	20		m7G	8		m7G	-0.139		m7G	0.05		m7G	-0.13		psU	0		psU	12
m1A	10		m1A	22		m1A	-0.671		m1A	0.165		m1A	-0.716		m5C	7		m5C	28		m5C	0.061		m5C	0.15		m5C	0.062		m7G	18		m7G	34		m7G	-0.04		m7G	0.077		m7G	-0.06		psU	1		psU	35
m1A	9		m1A	13		m1A	-0.555		m1A	0.15		m1A	-0.544		m5C	32		m5C	41		m5C	0.106		m5C	0.216		m5C	0.137		m7G	6		m7G	70		m7G	-0.551		m7G	0.204		m7G	-0.591		psU	6		psU	47
m1A	16		m1A	19		m1A	-0.699		m1A	0.064		m1A	-0.681		m5C	11		m5C	15		m5C	0.363		m5C	0.264		m5C	0.357		m7G	24		m7G	18		m7G	0.131		m7G	0.066		m7G	0.141		psU	17		psU	85
m1A	13		m1A	99		m1A	-0.629		m1A	0.07		m1A	-0.632		m5C	15		m5C	25		m5C	0.274		m5C	0.065		m5C	0.284		m7G	21		m7G	2		m7G	-0.355		m7G	0.028		m7G	-0.355		psU	6		psU	75
m1A	12		m1A	12		m1A	-0.595		m1A	0.04		m1A	-0.606		m5C	14		m5C	16		m5C	-0.026		m5C	0.237		m5C	-0.019		m7G	16		m7G	18		m7G	-0.286		m7G	0.099		m7G	-0.254		psU	8		psU	23
m1A	15		m1A	12		m1A	-0.599		m1A	0.052		m1A	-0.606		m5C	18		m5C	6		m5C	-0.114		m5C	0.287		m5C	-0.064		m7G	29		m7G	6		m7G	0.041		m7G	0.061		m7G	0.03		psU	2		psU	23
m6A	23		m6A	15		m6A	-0.686		m6A	0.093		m6A	-0.674		hm5C	16		hm5C	13		hm5C	-0.034		hm5C	0.206		hm5C	-0.101
m6A	3		m6A	12		m6A	-0.628		m6A	0.115		m6A	-0.655		hm5C	6		hm5C	21		hm5C	0.064		hm5C	0.102		hm5C	0.063
m6A	12		m6A	29		m6A	-0.663		m6A	0.085		m6A	-0.67		hm5C	16		hm5C	27		hm5C	0.144		hm5C	0.323		hm5C	0.195
m6A	2		m6A	25		m6A	-0.588		m6A	0.063		m6A	-0.591		hm5C	14		hm5C	42		hm5C	-0.042		hm5C	0.182		hm5C	-0.01
m6A	26		m6A	47		m6A	-0.721		m6A	0.06		m6A	-0.717		hm5C	36		hm5C	55		hm5C	-0.035		hm5C	0.373		hm5C	0.03
m6A	20		m6A	40		m6A	-0.651		m6A	0.09		m6A	-0.668		hm5C	25		hm5C	15		hm5C	0.088		hm5C	0.234		hm5C	0.123
m6A	24		m6A	12		m6A	-0.728		m6A	0.069		m6A	-0.743		hm5C	12		hm5C	12		hm5C	-0.088		hm5C	0.394		hm5C	-0.067
m6A	18		m6A	12		m6A	-0.646		m6A	0.117		m6A	-0.691		hm5C	11		hm5C	2		hm5C	-0.237		hm5C	0.042		hm5C	-0.237
m6A	16		m6A	17		m6A	-0.661		m6A	0.106		m6A	-0.692		hm5C	17		hm5C	52		hm5C	-0.125		hm5C	0.376		hm5C	-0.083
m6A	12		m6A	42		m6A	-0.506		m6A	0.075		m6A	-0.515		hm5C	23		hm5C	33		hm5C	0.114		hm5C	0.337		hm5C	0.151
m6A	2		m6A	15		m6A	-0.617		m6A	0.054		m6A	-0.615		hm5C	23		hm5C	21		hm5C	0.106		hm5C	0.246		hm5C	0.103
m6A	0		m6A	12		m6A	-0.561		m6A	0.089		m6A	-0.599		hm5C	24		hm5C	12		hm5C	-0.266		hm5C	0.096		hm5C	-0.247
m6A	16		m6A	29		m6A	-0.678		m6A	0.053		m6A	-0.695		hm5C	2		hm5C	52		hm5C	0.386		hm5C	0.195		hm5C	0.393
m6A	8		m6A	95		m6A	-0.69		m6A	0.133		m6A	-0.691		hm5C	23		hm5C	27		hm5C	0.154		hm5C	0.064		hm5C	0.146
m6A	5		m6A	86		m6A	-0.628		m6A	0.081		m6A	-0.643		hm5C	11		hm5C	37		hm5C	0		hm5C	0.231		hm5C	0.061
m6A	13		m6A	8		m6A	-0.204		m6A	0.077		m6A	-0.184		hm5C	24		hm5C	14		hm5C	0.131		hm5C	0.348		hm5C	0.141
m6A	18		m6A	12		m6A	-0.613		m6A	0.072		m6A	-0.607		hm5C	11		hm5C	151		hm5C	0.367		hm5C	0.241		hm5C	0.357
m6A	0		m6A	15		m6A	-0.586		m6A	0.065		m6A	-0.6		hm5C	21		hm5C	12		hm5C	0.021		hm5C	0.203		hm5C	0.009
m6A	30		m6A	37		m6A	-0.6		m6A	0.069		m6A	-0.583		hm5C	10		hm5C	13		hm5C	-0.29		hm5C	0.415		hm5C	-0.419
m6A	23		m6A	100		m6A	-0.763		m6A	0.105		m6A	-0.748		hm5C	20		hm5C	38		hm5C	0.051		hm5C	0.172		hm5C	-0.007
m6A	7		m6A	27		m6A	-0.597		m6A	0.084		m6A	-0.606		hm5C	24		hm5C	38		hm5C	-0.102		hm5C	0.321		hm5C	-0.084
m6A	21		m6A	17		m6A	-0.603		m6A	0.044		m6A	-0.591		hm5C	22		hm5C	45		hm5C	-0.028		hm5C	0.315		hm5C	0.034
m6A	23		m6A	42		m6A	-0.607		m6A	0.072		m6A	-0.615		hm5C	13		hm5C	13		hm5C	0.193		hm5C	0.289		hm5C	0.254
m6A	25		m6A	15		m6A	-0.644		m6A	0.073		m6A	-0.662		hm5C	11		hm5C	180		hm5C	0.382		hm5C	0.194		hm5C	0.428
m6A	11		m6A	20		m6A	-0.611		m6A	0.061		m6A	-0.613		hm5C	25		hm5C	17		hm5C	0.22		hm5C	0.309		hm5C	0.361
m6A	10		m6A	48		m6A	-0.567		m6A	0.061		m6A	-0.573		hm5C	24		hm5C	51		hm5C	0.293		hm5C	0.224		hm5C	0.311
m6A	21		m6A	48		m6A	-0.648		m6A	0.078		m6A	-0.66		hm5C	23		hm5C	64		hm5C	-0.072		hm5C	0.361		hm5C	-0.128
m6A	6		m6A	12		m6A	-0.717		m6A	0.038		m6A	-0.712		hm5C	30		hm5C	69		hm5C	0.096		hm5C	0.425		hm5C	0.128
m6A	8		m6A	21		m6A	-0.716		m6A	0.093		m6A	-0.7		hm5C	5		hm5C	12		hm5C	-0.257		hm5C	0.06		hm5C	-0.253
m6A	8		m6A	100		m6A	-0.563		m6A	0.102		m6A	-0.565		hm5C	16		hm5C	2		hm5C	-0.644		hm5C	0.015		hm5C	-0.644
m6A	14		m6A	37		m6A	-0.579		m6A	0.084		m6A	-0.579		hm5C	9		hm5C	12		hm5C	0.291		hm5C	0.378		hm5C	0.386
m6A	5		m6A	12		m6A	-0.741		m6A	0.084		m6A	-0.756		hm5C	20		hm5C	30		hm5C	0.131		hm5C	0.2		hm5C	0.086
m6A	7		m6A	29		m6A	-0.636		m6A	0.063		m6A	-0.639		hm5C	27		hm5C	34		hm5C	0.23		hm5C	0.133		hm5C	0.232
m6A	23		m6A	16		m6A	-0.638		m6A	0.086		m6A	-0.636		hm5C	18		hm5C	21		hm5C	0.128		hm5C	0.214		hm5C	0.153
m6A	13		m6A	15		m6A	-0.502		m6A	0.074		m6A	-0.527		hm5C	19		hm5C	18		hm5C	0.062		hm5C	0.383		hm5C	0.132
m6A	22		m6A	19		m6A	-0.635		m6A	0.05		m6A	-0.655		hm5C	8		hm5C	26		hm5C	0.181		hm5C	0.243		hm5C	0.12
m6A	27		m6A	41		m6A	-0.582		m6A	0.059		m6A	-0.592		hm5C	26		hm5C	46		hm5C	-0.157		hm5C	0.144		hm5C	-0.167
m6A	29		m6A	24		m6A	-0.628		m6A	0.047		m6A	-0.633		hm5C	18		hm5C	6		hm5C	-0.479		hm5C	0.121		hm5C	-0.504
m6A	5		m6A	32		m6A	-0.71		m6A	0.075		m6A	-0.719		hm5C	0		hm5C	12		hm5C	0.004		hm5C	0.359		hm5C	0.025
m6A	15		m6A	17		m6A	-0.656		m6A	0.115		m6A	-0.697		hm5C	25		hm5C	35		hm5C	0.378		hm5C	0.151		hm5C	0.388
m6A	8		m6A	12		m6A	-0.539		m6A	0.199		m6A	-0.624		hm5C	23		hm5C	39		hm5C	0.052		hm5C	0.304		hm5C	0.084
m6A	14		m6A	51		m6A	-0.608		m6A	0.112		m6A	-0.628		hm5C	25		hm5C	7		hm5C	-0.595		hm5C	0.06		hm5C	-0.62
m6A	30		m6A	29		m6A	-0.604		m6A	0.054		m6A	-0.602		hm5C	25		hm5C	47		hm5C	0.28		hm5C	0.297		hm5C	0.294
m6A	22		m6A	28		m6A	-0.631		m6A	0.104		m6A	-0.645		hm5C	3		hm5C	42		hm5C	0.074		hm5C	0.3		hm5C	0.049
m6A	21		m6A	75		m6A	-0.758		m6A	0.164		m6A	-0.759		hm5C	26		hm5C	12		hm5C	0.048		hm5C	0.239		hm5C	0.065
m6A	3		m6A	16		m6A	-0.61		m6A	0.119		m6A	-0.596		hm5C	25		hm5C	43		hm5C	-0.048		hm5C	0.329		hm5C	0.027
m6A	19		m6A	19		m6A	-0.564		m6A	0.079		m6A	-0.561		hm5C	16		hm5C	12		hm5C	0.084		hm5C	0.438		hm5C	0.105
m6A	11		m6A	20		m6A	-0.608		m6A	0.065		m6A	-0.592		hm5C	22		hm5C	20		hm5C	0.381		hm5C	0.267		hm5C	0.441
m6A	28		m6A	82		m6A	-0.536		m6A	0.09		m6A	-0.532		hm5C	28		hm5C	33		hm5C	0.289		hm5C	0.217		hm5C	0.288
m6A	12		m6A	28		m6A	-0.536		m6A	0.065		m6A	-0.524		hm5C	9		hm5C	16		hm5C	0.017		hm5C	0.324		hm5C	0.052
m6A	19		m6A	36		m6A	-0.701		m6A	0.078		m6A	-0.699		hm5C	11		hm5C	34		hm5C	0.052		hm5C	0.289		hm5C	0.053
m6A	27		m6A	27		m6A	-0.873		m6A	0.092		m6A	-0.865		hm5C	5		hm5C	51		hm5C	-0.195		hm5C	0.211		hm5C	-0.21
m6A	0		m6A	26		m6A	-0.09		m6A	0.113		m6A	-0.097		hm5C	14		hm5C	13		hm5C	-0.31		hm5C	0.362		hm5C	-0.466
m6A	7		m6A	29		m6A	-0.655		m6A	0.123		m6A	-0.691		hm5C	14		hm5C	8		hm5C	-0.711		hm5C	0.1		hm5C	-0.697
m6A	12		m6A	18		m6A	-0.729		m6A	0.064		m6A	-0.725		hm5C	32		hm5C	111		hm5C	0.264		hm5C	0.337		hm5C	0.257
m6A	8		m6A	32		m6A	-0.478		m6A	0.053		m6A	-0.466		hm5C	27		hm5C	99		hm5C	0.119		hm5C	0.375		hm5C	0.2
m6A	9		m6A	30		m6A	-0.664		m6A	0.089		m6A	-0.683		hm5C	26		hm5C	13		hm5C	-0.047		hm5C	0.194		hm5C	-0.007
m6A	18		m6A	31		m6A	-0.778		m6A	0.061		m6A	-0.77		hm5C	8		hm5C	16		hm5C	0.131		hm5C	0.195		hm5C	0.131
m6A	25		m6A	46		m6A	-0.66		m6A	0.06		m6A	-0.669		hm5C	15		hm5C	7		hm5C	0.02		hm5C	0.144		hm5C	0.005
m6A	27		m6A	10		m6A	-0.13		m6A	0.151		m6A	-0.226		hm5C	4		hm5C	15		hm5C	-0.33		hm5C	0.284		hm5C	-0.476
m6A	7		m6A	23		m6A	-0.663		m6A	0.081		m6A	-0.685		hm5C	30		hm5C	12		hm5C	-0.531		hm5C	0.05		hm5C	-0.539
m6A	23		m6A	16		m6A	-0.304		m6A	0.062		m6A	-0.299		hm5C	8		hm5C	17		hm5C	0.082		hm5C	0.293		hm5C	0.138
m6A	25		m6A	24		m6A	-0.688		m6A	0.043		m6A	-0.682		hm5C	25		hm5C	31		hm5C	0.028		hm5C	0.296		hm5C	0
m6A	16		m6A	18		m6A	-0.589		m6A	0.047		m6A	-0.605		hm5C	3		hm5C	28		hm5C	0.014		hm5C	0.345		hm5C	-0.082
m6A	19		m6A	23		m6A	-0.618		m6A	0.052		m6A	-0.6		hm5C	28		hm5C	33		hm5C	0.015		hm5C	0.276		hm5C	0.036
m6A	7		m6A	12		m6A	-0.623		m6A	0.096		m6A	-0.595		hm5C	9		hm5C	19		hm5C	0.128		hm5C	0.341		hm5C	0.213
m6A	10		m6A	6		m6A	-0.135		m6A	0.077		m6A	-0.135		hm5C	16		hm5C	81		hm5C	-0.073		hm5C	0.346		hm5C	-0.033
m6A	24		m6A	26		m6A	-0.668		m6A	0.064		m6A	-0.681		hm5C	30		hm5C	23		hm5C	0.018		hm5C	0.266		hm5C	0.044
m6A	30		m6A	34		m6A	-0.661		m6A	0.057		m6A	-0.672		hm5C	31		hm5C	33		hm5C	0.228		hm5C	0.295		hm5C	0.304
m6A	25		m6A	26		m6A	-0.68		m6A	0.1		m6A	-0.689		hm5C	10		hm5C	18		hm5C	0.121		hm5C	0.163		hm5C	0.098
m6A	6		m6A	14		m6A	-0.565		m6A	0.054		m6A	-0.563		hm5C	25		hm5C	32		hm5C	0.689		hm5C	0.155		hm5C	0.697
m6A	23		m6A	49		m6A	-0.609		m6A	0.063		m6A	-0.613		hm5C	15		hm5C	16		hm5C	-0.498		hm5C	0.064		hm5C	-0.503
m6A	5		m6A	13		m6A	-0.64		m6A	0.158		m6A	-0.661		hm5C	30		hm5C	6		hm5C	-0.697		hm5C	0.093		hm5C	-0.736
m6A	8		m6A	43		m6A	-0.619		m6A	0.097		m6A	-0.623		hm5C	5		hm5C	55		hm5C	0.33		hm5C	0.329		hm5C	0.383
m6A	21		m6A	27		m6A	-0.647		m6A	0.065		m6A	-0.641		hm5C	19		hm5C	14		hm5C	0.108		hm5C	0.132		hm5C	0.103
m6A	17		m6A	30		m6A	-0.516		m6A	0.091		m6A	-0.511		hm5C	33		hm5C	24		hm5C	-0.045		hm5C	0.29		hm5C	-0.094
m6A	16		m6A	18		m6A	-0.592		m6A	0.106		m6A	-0.584		hm5C	3		hm5C	6		hm5C	-0.211		hm5C	0.176		hm5C	-0.204
m6A	14		m6A	27		m6A	-0.608		m6A	0.088		m6A	-0.622		hm5C	4		hm5C	15		hm5C	-0.643		hm5C	0.069		hm5C	-0.62
m6A	14		m6A	50		m6A	-0.719		m6A	0.087		m6A	-0.741		hm5C	29		hm5C	48		hm5C	-0.007		hm5C	0.257		hm5C	0.002
m6A	9		m6A	6		m6A	-0.379		m6A	0.067		m6A	-0.382		hm5C	4		hm5C	21		hm5C	0.089		hm5C	0.204		hm5C	0.048
m6A	29		m6A	43		m6A	-0.7		m6A	0.055		m6A	-0.705		hm5C	24		hm5C	15		hm5C	0.216		hm5C	0.291		hm5C	0.328
m6A	10		m6A	48		m6A	-0.625		m6A	0.139		m6A	-0.613		hm5C	0		hm5C	6		hm5C	-0.044		hm5C	0.145		hm5C	-0.048
m6A	28		m6A	15		m6A	-0.624		m6A	0.042		m6A	-0.621		hm5C	13		hm5C	14		hm5C	-0.231		hm5C	0.208		hm5C	-0.309
m6A	7		m6A	12		m6A	-0.561		m6A	0.048		m6A	-0.557		hm5C	9		hm5C	12		hm5C	-0.221		hm5C	0.198		hm5C	-0.216
m6A	27		m6A	15		m6A	-0.815		m6A	0.041		m6A	-0.822		hm5C	13		hm5C	6		hm5C	-0.301		hm5C	0.121		hm5C	-0.257
m6A	6		m6A	24		m6A	-0.708		m6A	0.108		m6A	-0.72		hm5C	24		hm5C	35		hm5C	0.044		hm5C	0.287		hm5C	0.081
m6A	13		m6A	29		m6A	-0.589		m6A	0.065		m6A	-0.595		hm5C	30		hm5C	20		hm5C	0.187		hm5C	0.292		hm5C	0.229
m6A	14		m6A	88		m6A	-0.647		m6A	0.06		m6A	-0.646		hm5C	1		hm5C	129		hm5C	0.535		hm5C	0.306		hm5C	0.659
m6A	22		m6A	27		m6A	-0.596		m6A	0.058		m6A	-0.597		hm5C	1		hm5C	61		hm5C	0.143		hm5C	0.595		hm5C	0.075
m6A	11		m6A	78		m6A	-0.594		m6A	0.104		m6A	-0.608		hm5C	22		hm5C	40		hm5C	0.392		hm5C	0.13		hm5C	0.391
m6A	13		m6A	23		m6A	-0.75		m6A	0.05		m6A	-0.749		hm5C	5		hm5C	15		hm5C	-0.225		hm5C	0.277		hm5C	-0.184
m6A	20		m6A	43		m6A	-0.589		m6A	0.081		m6A	-0.6		hm5C	21		hm5C	44		hm5C	0.118		hm5C	0.283		hm5C	0.119
m6A	25		m6A	32		m6A	-0.721		m6A	0.055		m6A	-0.71		hm5C	0		hm5C	31		hm5C	0.32		hm5C	0.372		hm5C	0.353
m6A	8		m6A	42		m6A	-0.846		m6A	0.076		m6A	-0.855		hm5C	9		hm5C	58		hm5C	0.894		hm5C	0.153		hm5C	0.904
m6A	18		m6A	31		m6A	-0.663		m6A	0.04		m6A	-0.67		hm5C	25		hm5C	14		hm5C	-0.078		hm5C	0.356		hm5C	-0.164
m6A	11		m6A	42		m6A	-0.599		m6A	0.067		m6A	-0.597		hm5C	19		hm5C	46		hm5C	-0.015		hm5C	0.333		hm5C	0.053
m6A	11		m6A	17		m6A	-0.638		m6A	0.053		m6A	-0.622		hm5C	22		hm5C	18		hm5C	-0.146		hm5C	0.325		hm5C	-0.129
m6A	5		m6A	14		m6A	-0.295		m6A	0.049		m6A	-0.304		hm5C	0		hm5C	12		hm5C	-0.203		hm5C	0.237		hm5C	-0.232
m6A	29		m6A	2		m6A	-0.942		m6A	0.954		m6A	-0.942		hm5C	15		hm5C	77		hm5C	0.058		hm5C	0.311		hm5C	0.005
m6A	23		m6A	62		m6A	-0.641		m6A	0.092		m6A	-0.64		hm5C	3		hm5C	6		hm5C	-0.334		hm5C	0.15		hm5C	-0.309
m6A	12		m6A	16		m6A	-0.612		m6A	0.055		m6A	-0.618		hm5C	27		hm5C	25		hm5C	0.087		hm5C	0.237		hm5C	0.127
Figure 1b	read level base quality
	quality	modification
	15.056	unmod
	16.3633	unmod
	18.5399	unmod
	18.8167	unmod
	19.3905	unmod
	20.0113	unmod
	14.0224	unmod
	19.9783	unmod
	14.9905	unmod
	18.8898	unmod
	21.0944	unmod
	17.1006	unmod
	20.1056	unmod
	16.5637	unmod
	12.9317	unmod
	20.6044	unmod
	17.6958	unmod
	18.5549	unmod
	21.8946	unmod
	19.2213	unmod
	15.3822	unmod
	19.8792	unmod
	8.59925	unmod
	16.3066	unmod
	19.6517	unmod
	19.2651	unmod
	19.4467	unmod
	15.723	unmod
	21.4919	unmod
	12.4382	unmod
	16.7248	unmod
	19.8437	unmod
	15.689	unmod
	18.3977	unmod
	17.8834	unmod
	19.5514	unmod
	17.4936	unmod
	18.7075	unmod
	18.8942	unmod
	19.6551	unmod
	18.1795	unmod
	10.4647	unmod
	21.3628	unmod
	17.4145	unmod
	20.84	unmod
	18.4756	unmod
	19.5718	unmod
	16.582	unmod
	20.2557	unmod
	18.0589	unmod
	20.0922	unmod
	9.52807	unmod
	14.8779	unmod
	14.5216	unmod
	20.9231	unmod
	15.9734	unmod
	20.345	unmod
	18.7844	unmod
	16.3611	unmod
	21.0873	unmod
	18.3724	unmod
	16.4896	unmod
	15.6371	unmod
	18.4337	unmod
	17.623	unmod
	13.9486	unmod
	17.3643	unmod
	17.7728	unmod
	21.2121	unmod
	18.9019	unmod
	18.6812	unmod
	15.3492	unmod
	17.047	unmod
	16.9918	unmod
	14.204	unmod
	9.96416	unmod
	14.7291	unmod
	19.6435	unmod
	20.196	unmod
	11.9054	unmod
	16.4659	unmod
	14.4551	unmod
	19.9617	unmod
	20.1297	unmod
	17.938	unmod
	17.8681	unmod
	19.2242	unmod
	17.7577	unmod
	13.6696	unmod
	16.9667	unmod
	18.6236	unmod
	14.8708	unmod
	23.4099	unmod
	19.4339	unmod
	11.1886	unmod
	13.955	unmod
	15.8678	unmod
	16.6542	unmod
	21.0911	unmod
	18.175	unmod
	19.461	unmod
	12.8785	unmod
	10.9689	unmod
	16.154	unmod
	16.9367	unmod
	21.6543	unmod
	16.0228	unmod
	17.6738	unmod
	19.1588	unmod
	20.7875	unmod
	19.3223	unmod
	18.7783	unmod
	11.6676	unmod
	18.1645	unmod
	17.9296	unmod
	17.0312	unmod
	19.8309	unmod
	18.8163	unmod
	15.581	unmod
	20.1475	unmod
	16.1974	unmod
	19.9511	unmod
	17.1039	unmod
	17.9721	unmod
	14.9628	unmod
	20.0635	unmod
	14.7168	unmod
	18.0698	unmod
	16.6943	unmod
	13.0033	unmod
	19.2509	unmod
	19.2579	unmod
	16.7933	unmod
	18.8715	unmod
	18.1375	unmod
	20.4958	unmod
	20.9122	unmod
	18.0565	unmod
	15.8736	unmod
	20.7867	unmod
	12.3554	unmod
	17.3971	unmod
	18.0242	unmod
	22.5089	unmod
	19.0525	unmod
	21.3934	unmod
	17.6454	unmod
	17.4046	unmod
	21.5419	unmod
	21.8072	unmod
	20.1918	unmod
	16.6478	unmod
	14.4806	unmod
	16.8369	unmod
	14.7714	unmod
	19.0609	unmod
	20.4082	unmod
	19.3831	unmod
	18.2419	unmod
	19.8994	unmod
	20.4769	unmod
	17.1312	unmod
	19.7097	unmod
	19.2091	unmod
	17.0975	unmod
	19.5304	unmod
	19.7137	unmod
	18.3898	unmod
	18.1133	unmod
	19.4186	unmod
	9.77632	unmod
	19.9567	unmod
	19.624	unmod
	18.4615	unmod
	17.4474	unmod
	15.4695	unmod
	18.4158	unmod
	11.9664	unmod
	19.1348	unmod
	20.0975	unmod
	15.4823	unmod
	15.612	unmod
	18.7837	unmod
	20.6382	unmod
	16.942	unmod
	20.2183	unmod
	17.4689	unmod
	18.7764	unmod
	18.7743	unmod
	12.3112	unmod
	19.1904	unmod
	17.8977	unmod
	11.4439	unmod
	21.4259	unmod
	20.1374	unmod
	19.4007	unmod
	17.7217	unmod
	19.6147	unmod
	18.9734	unmod
	12.3955	unmod
	13.3785	unmod
	19.9199	unmod
	18.7382	unmod
	17.9568	unmod
	18.7572	unmod
	20.4176	unmod
	9.66369	unmod
	20.2863	unmod
	16.5019	unmod
	17.099	unmod
	18.6128	unmod
	10.0745	unmod
	12.6274	unmod
	19.9011	unmod
	18.3504	unmod
	19.1419	unmod
	14.0419	unmod
	13.0275	unmod
	18.0283	unmod
	15.5	unmod
	17.59	unmod
	17.5392	unmod
	18.5482	unmod
	18.5137	unmod
	18.715	unmod
	21.0137	unmod
	19.6289	unmod
	15.3881	unmod
	17.9337	unmod
	16.7546	unmod
	19.2187	unmod
	19.4462	unmod
	7.7905	unmod
	18.3702	unmod
	17.7121	unmod
	17.2903	unmod
	16.8174	unmod
	9.25526	unmod
	19.8303	unmod
	18.2056	unmod
	12.2005	unmod
	12.5138	unmod
	16.6491	unmod
	16.6811	unmod
	20.1828	unmod
	15.321	unmod
	15.5561	unmod
	12.4329	unmod
	15.4278	unmod
	17.005	unmod
	14.6968	unmod
	19.4746	unmod
	18.8624	unmod
	14.5752	unmod
	17.4269	unmod
	14.7508	unmod
	16.4208	unmod
	11.6057	unmod
	17.879	unmod
	17.8526	unmod
	19.6799	unmod
	17.6057	unmod
	17.8609	unmod
	20.8517	unmod
	15.5316	unmod
	19.5623	unmod
	19.5156	unmod
	12.827	unmod
	17.3866	unmod
	9.09645	unmod
	20.3662	unmod
	14.567	unmod
	16.9669	unmod
	20.2013	unmod
	13.1867	unmod
	14.509	unmod
	15.3628	unmod
	19.8277	unmod
	17.8665	unmod
	15.6131	unmod
	15.4902	unmod
	19.1073	unmod
	15.6077	unmod
	16.464	unmod
	12.537	unmod
	19.29	unmod
	19.8658	unmod
	17.4209	unmod
	20.3168	unmod
	21.4877	unmod
	18.9935	unmod
	11.1582	unmod
	18.2267	unmod
	18.3922	unmod
	18.4785	unmod
	14.1906	unmod
	15.4071	unmod
	16.4286	unmod
	19.5318	unmod
	19.3846	unmod
	19.0619	unmod
	19.2847	unmod
	16.7038	unmod
	18.1256	unmod
	17.8366	unmod
	21.2513	unmod
	9.64286	unmod
	15.0064	unmod
	17.5011	unmod
	19.0377	unmod
	18.7312	unmod
	16.5234	unmod
	9.90637	unmod
	20.4442	unmod
	18.7512	unmod
	19.1084	unmod
	19.1126	unmod
	20.1336	unmod
	20.2456	unmod
	19.3105	unmod
	7.50988	unmod
	18.9547	unmod
	15.7046	unmod
	21.7443	unmod
	16.3723	unmod
	17.5165	unmod
	17.5296	unmod
	18.6914	unmod
	18.5038	unmod
	16.7996	unmod
	19.1888	unmod
	11.0514	unmod
	14.268	unmod
	12.2025	unmod
	20.7018	unmod
	18.7321	unmod
	17.0581	unmod
	15.7844	unmod
	14.6126	unmod
	18.398	unmod
	20.0723	unmod
	21.1075	unmod
	8.78509	unmod
	20.6588	unmod
	9.20455	unmod
	19.2652	unmod
	17.282	unmod
	19.5494	unmod
	17.8904	unmod
	15.9362	unmod
	11.3634	unmod
	15.8832	unmod
	17.2514	unmod
	12.8539	unmod
	19.5032	unmod
	17.2882	unmod
	17.5245	unmod
	19.5688	unmod
	20.8302	unmod
	19.6005	unmod
	16.3792	unmod
	18.5652	unmod
	12.4838	unmod
	17.1906	unmod
	19.1102	unmod
	9.8835	unmod
	14.273	unmod
	19.2994	unmod
	16.9005	unmod
	19.2573	unmod
	17.4281	unmod
	15.8867	unmod
	10.7431	unmod
	19.7005	unmod
	18.3589	unmod
	20.6959	unmod
	17.1972	unmod
	16.4667	unmod
	20.8787	unmod
	15.9965	unmod
	15.8426	unmod
	16.1714	unmod
	19.0142	unmod
	20.0447	unmod
	16.586	unmod
	14.4751	unmod
	21.7477	unmod
	18.5712	unmod
	19.5178	unmod
	14.8289	unmod
	17.7705	unmod
	15.2334	unmod
	18.2128	unmod
	18.3183	unmod
	18.4992	unmod
	13.2135	unmod
	15.9276	unmod
	16.3095	unmod
	16.4428	unmod
	20.3723	unmod
	19.6233	unmod
	18.6347	unmod
	20.813	unmod
	19.4871	unmod
	18.7073	unmod
	18.4175	unmod
	12.6898	unmod
	16.745	unmod
	17.2471	unmod
	12.865	unmod
	21.0375	unmod
	16.3214	unmod
	21.6054	unmod
	21.369	unmod
	19.0995	unmod
	19.6749	unmod
	15.7039	unmod
	18.7606	unmod
	12.4249	unmod
	21.1677	unmod
	10.9673	unmod
	20.8508	unmod
	19.8223	unmod
	18.0459	unmod
	15.2898	unmod
	15.089	unmod
	17.9577	unmod
	18.9169	unmod
	16.5361	unmod
	13.9485	unmod
	21.1125	unmod
	13.4634	unmod
	20.2524	unmod
	19.1598	unmod
	20.581	unmod
	16.5094	unmod
	13.7202	unmod
	20.1214	unmod
	15.7614	unmod
	17.75	unmod
	19.1699	unmod
	20.6122	unmod
	17.6651	unmod
	18.1856	unmod
	18.2154	unmod
	19.3624	unmod
	18.7129	unmod
	17.5659	unmod
	17.4012	unmod
	15.1667	unmod
	19.8503	unmod
	19.3396	unmod
	18.3383	unmod
	19.4076	unmod
	7.40948	unmod
	19.7949	unmod
	20.4512	unmod
	14.708	unmod
	20.2397	unmod
	12.7924	unmod
	12.4469	unmod
	19.6354	unmod
	13.6995	unmod
	17.2925	unmod
	20.0712	unmod
	15.4688	unmod
	18.6565	unmod
	20.1037	unmod
	18.3085	unmod
	19.264	unmod
	19.0226	unmod
	19.1396	unmod
	19.6102	unmod
	19.5378	unmod
	18.8852	unmod
	13.6412	unmod
	17.9563	unmod
	16.81	unmod
	19.6067	unmod
	17.5103	unmod
	12.213	unmod
	18.7225	unmod
	19.5271	unmod
	15.3728	unmod
	19.7779	unmod
	12.0047	unmod
	18.9343	unmod
	12.2403	unmod
	15.8386	unmod
	19.0774	unmod
	13.7881	unmod
	17.4017	unmod
	18.9372	unmod
	17.7799	unmod
	18.3797	unmod
	21.7413	unmod
	15.2823	unmod
	10.1022	unmod
	20.3857	unmod
	21.0668	unmod
	17.7912	unmod
	17.5897	unmod
	17.2977	unmod
	18.4012	unmod
	19.7696	unmod
	15.8668	unmod
	19.0132	unmod
	17.4532	unmod
	17.2986	unmod
	20.5332	unmod
	9	unmod
	20.0918	unmod
	15.6464	unmod
	21.4215	unmod
	19.2305	unmod
	18.1054	unmod
	13.1409	unmod
	20.8719	unmod
	19.9703	unmod
	19.7103	unmod
	16.4776	unmod
	9.51301	unmod
	15.7307	unmod
	16.1993	unmod
	12.4304	unmod
	11.6258	unmod
	22.2105	unmod
	16.6355	unmod
	17.1151	unmod
	19.2142	unmod
	20.2238	unmod
	18.9448	unmod
	10.355	unmod
	15.7925	unmod
	18.7349	unmod
	20.3062	unmod
	11.8622	unmod
	18.8106	unmod
	20.7543	unmod
	20.6079	unmod
	20.5513	unmod
	18.6788	unmod
	14.2589	unmod
	10.0279	unmod
	17.0843	unmod
	21.1183	unmod
	17.9939	unmod
	18.5772	unmod
	14.3699	unmod
	16.5477	unmod
	19.854	unmod
	17.8828	unmod
	13.7151	unmod
	13.8874	unmod
	18.9312	unmod
	16.1698	unmod
	14.5976	unmod
	19.5788	unmod
	17.4541	unmod
	15.6929	unmod
	15.5397	unmod
	10.261	unmod
	17.6003	unmod
	19.4845	unmod
	16.4626	unmod
	18.068	unmod
	21.7249	unmod
	17.602	unmod
	15.0113	unmod
	17.47	unmod
	19.5835	unmod
	16.3436	unmod
	17.9936	unmod
	11.5291	unmod
	19.0289	unmod
	16.2249	unmod
	17.8429	unmod
	17.9	unmod
	18.8574	unmod
	17.9799	unmod
	15.5519	unmod
	21.3567	unmod
	12.8817	unmod
	15.5039	unmod
	17.7114	unmod
	17.6181	unmod
	17.9543	unmod
	6.76027	unmod
	9.64111	unmod
	16.2255	unmod
	22.3744	unmod
	20.1033	unmod
	19.6639	unmod
	15.6381	unmod
	11.9618	unmod
	19.6573	unmod
	13.4477	unmod
	14.9275	unmod
	18.2494	unmod
	19.0069	unmod
	17.7972	unmod
	14.7827	unmod
	18.3802	unmod
	19.7732	unmod
	14.5028	unmod
	17.2618	unmod
	18.6266	unmod
	17.0806	unmod
	20.7728	unmod
	16.1367	unmod
	18.6537	unmod
	17.7241	unmod
	19.2578	unmod
	19.7867	unmod
	18.5071	unmod
	11.277	unmod
	19.1941	unmod
	21.4536	unmod
	20.3714	unmod
	19.4174	unmod
	16.3469	unmod
	20.0449	unmod
	20.8841	unmod
	18.1077	unmod
	19.7128	unmod
	20.0678	unmod
	16.3897	unmod
	13.2857	unmod
	12.4899	unmod
	18.9383	unmod
	19.2961	unmod
	20.007	unmod
	14.4143	unmod
	19.7924	unmod
	18.1453	unmod
	19.33	unmod
	17.6526	unmod
	18.3275	unmod
	18.168	unmod
	12.2334	unmod
	20.2766	unmod
	18.1122	unmod
	19.014	unmod
	18.0552	unmod
	20.5591	unmod
	17.1161	unmod
	18.3703	unmod
	11.9518	unmod
	20.9814	unmod
	12.8577	unmod
	14.7765	unmod
	17.6702	unmod
	13.8093	unmod
	13.6243	unmod
	18.051	unmod
	15.2978	unmod
	10.8314	unmod
	17.8386	unmod
	13.5263	unmod
	19.5119	unmod
	14.7907	unmod
	11.279	unmod
	18.2582	unmod
	15.019	unmod
	20.3801	unmod
	15.2741	unmod
	16.7316	unmod
	19.3568	unmod
	19.8119	unmod
	15.935	unmod
	19.3898	unmod
	20.2283	unmod
	9.57613	unmod
	15.1507	unmod
	18.8522	unmod
	10.0965	unmod
	15.3213	unmod
	15.8408	unmod
	18.5739	unmod
	18.9513	unmod
	17.7959	unmod
	19.4777	unmod
	16.4501	unmod
	18.3208	unmod
	19.3555	unmod
	20.6701	unmod
	10.6671	unmod
	14.468	unmod
	10.6377	unmod
	19.1758	unmod
	19.1071	unmod
	14.9716	unmod
	20.2326	unmod
	20.6816	unmod
	8.82731	unmod
	14.9984	unmod
	18.7875	unmod
	17.183	unmod
	19.2966	unmod
	12.1794	unmod
	13.7427	unmod
	17.176	unmod
	20.7765	unmod
	19.0457	unmod
	14.0579	unmod
	16.8209	unmod
	11.5204	unmod
	19.8413	unmod
	13.1231	unmod
	17.0358	unmod
	20.4937	unmod
	17.8639	unmod
	19.2229	unmod
	19.0672	unmod
	16.241	unmod
	11.177	unmod
	15.6253	unmod
	14.589	unmod
	18.0888	unmod
	20.0043	unmod
	14.2748	unmod
	15.7744	unmod
	20.9329	unmod
	13.8878	unmod
	18.4877	unmod
	20.2197	unmod
	21.2444	unmod
	15.4083	unmod
	13.3048	unmod
	19.5505	unmod
	18.556	unmod
	19.8737	unmod
	21.3072	unmod
	14.8959	unmod
	14.1884	unmod
	19.7793	unmod
	18.1275	unmod
	16.9217	unmod
	16.1436	unmod
	20.3507	unmod
	19.5775	unmod
	15.3915	unmod
	14.6593	unmod
	19.4641	unmod
	19.4294	unmod
	19.0708	unmod
	14.1041	unmod
	19.0604	unmod
	18.2919	unmod
	16.0147	unmod
	14.7549	unmod
	16.4012	unmod
	17.3848	unmod
	16.4653	unmod
	21.0122	unmod
	17.6813	unmod
	17.3136	unmod
	18.9827	unmod
	20.0811	unmod
	17.0629	unmod
	18.6171	unmod
	18.9788	unmod
	18.763	unmod
	17.8283	unmod
	7.8437	unmod
	15.2103	unmod
	18.1512	unmod
	18.317	unmod
	19.8612	unmod
	18.4794	unmod
	21.2678	unmod
	15.5085	unmod
	12.0896	unmod
	19.4903	unmod
	18.2905	unmod
	16.8434	unmod
	19.4216	unmod
	20.9909	unmod
	19.0746	unmod
	18.6635	unmod
	15.3103	unmod
	21.5919	unmod
	19.3408	unmod
	18.5437	unmod
	14.4592	unmod
	17.9338	unmod
	22.6005	unmod
	21.7041	unmod
	21.7526	unmod
	19.5076	unmod
	18.867	unmod
	16.4467	unmod
	17.1723	unmod
	21.8742	unmod
	18.9389	unmod
	17.3562	unmod
	15.5033	unmod
	16.0962	unmod
	12.7275	unmod
	12.5021	unmod
	9.31963	unmod
	14.2739	unmod
	16.588	unmod
	13.97	unmod
	14.9962	unmod
	15.2479	unmod
	20.1236	unmod
	11.4268	unmod
	16.5691	unmod
	18.4917	unmod
	15.8253	unmod
	18.8056	unmod
	16.8719	unmod
	20.4223	unmod
	18.0676	unmod
	20.0171	unmod
	15.2545	unmod
	18.0806	unmod
	18.5291	unmod
	21.1189	unmod
	16.4081	unmod
	14.2133	unmod
	18.6965	unmod
	18.9464	unmod
	17.0569	unmod
	20.1108	unmod
	20.4121	unmod
	17.5959	unmod
	17.2706	unmod
	20.1717	unmod
	17.3909	unmod
	17.3077	unmod
	15.4865	unmod
	20.0905	unmod
	9.26609	unmod
	10.6344	unmod
	14.4571	unmod
	16.094	unmod
	13.4944	unmod
	2.97692	unmod
	21.014	unmod
	17.4807	unmod
	20.3214	unmod
	17.7919	unmod
	15.75	unmod
	16.4916	unmod
	16.953	unmod
	20.9666	unmod
	11.1317	unmod
	18.0843	unmod
	17.6992	unmod
	17.5743	unmod
	8.28165	unmod
	19.1186	unmod
	16.1977	unmod
	16.4972	unmod
	19.7969	unmod
	20.4003	unmod
	17.1803	unmod
	20.3238	unmod
	21.8104	unmod
	16.1751	unmod
	16.419	unmod
	18.2394	unmod
	21.883	unmod
	17.1797	unmod
	19.4331	unmod
	19.4178	unmod
	20.4189	unmod
	17.3905	unmod
	18.3247	unmod
	11.9409	unmod
	20.8109	unmod
	13.9492	unmod
	17.2122	unmod
	20.0645	unmod
	20.0468	unmod
	17.8563	unmod
	14.8605	unmod
	13.7614	unmod
	13.7721	unmod
	17.6491	unmod
	16.8543	unmod
	18.7694	unmod
	14.664	unmod
	21.4093	unmod
	19.4329	unmod
	18.8868	unmod
	19.3704	unmod
	19.9198	unmod
	14.784	unmod
	19.2569	unmod
	18.1849	unmod
	18.6754	unmod
	18.4017	unmod
	20.7576	unmod
	18.6944	unmod
	20.3407	unmod
	20.6307	unmod
	20.6821	unmod
	19.6488	unmod
	19.9921	unmod
	13.0465	unmod
	19.7605	unmod
	17.3324	unmod
	17.1618	unmod
	14.9005	unmod
	19.1948	unmod
	18.9937	unmod
	18.907	unmod
	18.6571	unmod
	17.8695	unmod
	19.7523	unmod
	18.4675	unmod
	19.7965	unmod
	19.873	unmod
	15.639	unmod
	10.5947	unmod
	20.7504	unmod
	17.6235	unmod
	9.20728	unmod
	11.5575	unmod
	17.9983	unmod
	19.2293	unmod
	20.3233	unmod
	13.2659	unmod
	14.8	unmod
	14.4528	unmod
	14.135	unmod
	13.4381	unmod
	20.8348	unmod
	17.2911	unmod
	19.4026	unmod
	21.1636	unmod
	13.786	unmod
	14.7259	unmod
	17.4385	unmod
	18.3513	unmod
	14.6139	unmod
	20.2463	unmod
	18.3394	unmod
	19.7197	unmod
	14.4564	unmod
	18.4655	unmod
	19.858	unmod
	18.336	unmod
	20.6431	unmod
	18.193	unmod
	16.4315	unmod
	21.2141	unmod
	16.429	unmod
	16.8792	unmod
	17.6912	unmod
	14.7712	unmod
	16.932	unmod
	14.7186	unmod
	13.4981	unmod
	18.8517	unmod
	9.05224	unmod
	16.3141	unmod
	17.2137	unmod
	13.8373	unmod
	18.3095	unmod
	14.9534	unmod
	17.7935	unmod
	16.4031	unmod
	20.6	unmod
	16.7368	unmod
	16.4457	unmod
	17.3943	unmod
	14.6587	unmod
	18.1379	unmod
	12.8238	unmod
	11.5395	unmod
	19.9974	unmod
	17.7467	unmod
	14.5962	unmod
	10.6636	unmod
	12.6721	unmod
	16.6322	unmod
	18.8521	unmod
	17.2343	unmod
	14.695	unmod
	16.8612	unmod
	15.8794	unmod
	17.4173	unmod
	16.7956	unmod
	17.2382	unmod
	20.4338	unmod
	14.2795	unmod
	18.3211	unmod
	10.0143	unmod
	15.8975	unmod
	19.8344	unmod
	16.6486	unmod
	16.947	unmod
	19.3374	unmod
	18.7704	unmod
	19.041	unmod
	19.2381	unmod
	18.495	unmod
	19.1644	unmod
	17.0667	unmod
	8.24138	unmod
	18.1157	unmod
	16.6823	unmod
	16.0824	unmod
	18.0785	unmod
	16.6462	unmod
	20.5542	unmod
	13.4265	unmod
	16.1	unmod
	9.91845	unmod
	20.2401	unmod
	21.6563	unmod
	18.4606	unmod
	15.3612	unmod
	18.1256	unmod
	21.5373	unmod
	15.7766	unmod
	19.2933	unmod
	18.1357	unmod
	15.5068	unmod
	17.6822	unmod
	11.287	unmod
	19.5227	unmod
	17.2106	unmod
	23.093	unmod
	21.0596	unmod
	18.3188	unmod
	18.1016	unmod
	20.6767	unmod
	20.668	unmod
	18.0383	unmod
	19.149	unmod
	17.5645	unmod
	18.569	unmod
	17.8185	unmod
	20.7428	unmod
	14.8068	unmod
	17.1148	unmod
	12.4124	unmod
	12.524	unmod
	19.9085	unmod
	18.0619	unmod
	18.9254	unmod
	15.0135	unmod
	19.7028	unmod
	14.1018	unmod
	14.9197	unmod
	19.0731	unmod
	14.8038	unmod
	18.5427	unmod
	21.6678	unmod
	17.4311	unmod
	14.5177	unmod
	20.2602	unmod
	19.1209	unmod
	19.1479	unmod
	19.5121	unmod
	17.3292	unmod
	15.4402	unmod
	18.7054	unmod
	18.2231	unmod
	18.1758	unmod
	13.3458	unmod
	19.002	unmod
	18.8006	unmod
	19.2841	unmod
	8.77925	unmod
	20.3329	unmod
	19.8678	unmod
	18.707	unmod
	18.3015	unmod
	16.9481	unmod
	18.2855	unmod
	20.7963	unmod
	17.9228	unmod
	17.8935	unmod
	20.3546	unmod
	14.109	unmod
	20.9405	unmod
	16.0855	unmod
	18.9871	unmod
	20.6293	unmod
	20.1038	unmod
	19.0443	unmod
	13.7551	unmod
	20.1011	unmod
	14.0786	unmod
	15.4771	unmod
	18.8165	unmod
	16.8094	unmod
	19.5116	unmod
	17.6173	unmod
	14.855	unmod
	19.0895	unmod
	13.3341	unmod
	16.5237	unmod
	19.7524	unmod
	14.5747	unmod
	18.1762	unmod
	20.8284	unmod
	17.8567	unmod
	15.8318	unmod
	17.4663	unmod
	20.3158	unmod
	18.6508	unmod
	17.7051	unmod
	19.4213	unmod
	16.1538	unmod
	20.5905	unmod
	17.6939	unmod
	15.0136	unmod
	16.0378	unmod
	18.2541	unmod
	19.3502	unmod
	14.1882	unmod
	21.0397	unmod
	20.5618	unmod
	18.5758	unmod
	18.7703	unmod
	18.494	unmod
	18.8592	unmod
	19.786	unmod
	20.5409	unmod
	20.7822	unmod
	16.9716	unmod
	17.0686	unmod
	19.9281	unmod
	19.0711	unmod
	21.8419	unmod
	16.9165	unmod
	18.3444	unmod
	20.3931	unmod
	16.5918	unmod
	10.2152	unmod
	19.0942	unmod
	17.2021	unmod
	12.4761	unmod
	16.224	unmod
	14.29	unmod
	10.3204	unmod
	13.3754	unmod
	16.2607	unmod
	15.6436	unmod
	18.0167	unmod
	17.3285	unmod
	17.4065	unmod
	19.5787	unmod
	16.036	unmod
	19.3718	unmod
	18.4871	unmod
	19.1927	unmod
	11.0269	unmod
	17.7094	unmod
	18.7406	unmod
	15.5516	unmod
	17.3269	unmod
	14.1815	unmod
	18.0995	unmod
	18.4146	unmod
	14.7958	unmod
	18.6313	unmod
	12.5968	unmod
	18.9955	unmod
	16.2636	unmod
	17.4721	unmod
	16.229	unmod
	21.1449	unmod
	18.026	unmod
	16.638	unmod
	19.925	unmod
	15.4721	unmod
	12.8771	unmod
	17.7628	unmod
	20.1608	unmod
	21.4807	unmod
	14.4334	unmod
	18.9068	unmod
	17.7573	unmod
	17.6213	unmod
	20.582	unmod
	16.234	unmod
	12.3501	unmod
	20.8238	unmod
	19.5638	unmod
	19.8564	unmod
	21.1099	unmod
	18.9693	unmod
	12.8714	unmod
	19.7302	unmod
	15.9622	unmod
	16.5881	unmod
	20.7662	unmod
	19.9858	unmod
	18.5655	unmod
	19.2092	unmod
	18.9227	unmod
	21.1771	unmod
	17.5565	unmod
	13.1333	unmod
	16.9478	unmod
	18.2939	unmod
	20.5399	unmod
	18.6855	unmod
	11.9455	unmod
	13.4663	unmod
	18.6689	unmod
	16.7278	unmod
	16.1272	unmod
	15.4529	unmod
	20.0969	unmod
	17.4028	unmod
	19.6261	unmod
	21.415	unmod
	17.9054	unmod
	16.5024	unmod
	10.5297	unmod
	19.2018	unmod
	19.2864	unmod
	20.211	unmod
	19.3135	unmod
	17.6625	unmod
	13.0349	unmod
	17.0125	unmod
	19.8955	unmod
	17.6033	unmod
	18.7042	unmod
	20.6084	unmod
	12.9853	unmod
	18.9856	unmod
	16.5873	unmod
	17.7658	unmod
	16.7302	unmod
	16.2436	unmod
	15.2685	unmod
	17.1571	unmod
	20.974	unmod
	15.5309	unmod
	12.1802	unmod
	19.0056	unmod
	18.4221	unmod
	19.2694	unmod
	14.3981	unmod
	15.7899	unmod
	19.7103	unmod
	17.4287	unmod
	16.0725	unmod
	18.259	unmod
	18.1084	unmod
	15.25	unmod
	21.2176	unmod
	20.8955	unmod
	18.0592	unmod
	17.7506	unmod
	19.6541	unmod
	18.4168	unmod
	16.5091	unmod
	21.4286	unmod
	18.4616	unmod
	18.725	unmod
	15.3259	unmod
	21.5448	unmod
	13.2475	unmod
	18.283	unmod
	11.5882	unmod
	17.069	unmod
	17.9086	unmod
	22.246	unmod
	20.0073	unmod
	18.407	unmod
	20.4685	unmod
	20.3065	unmod
	18.6843	unmod
	8.26766	unmod
	20.5052	unmod
	20.0318	unmod
	17.2857	unmod
	19.2702	unmod
	19.3453	unmod
	16.5169	unmod
	20.4212	unmod
	19.2981	unmod
	17.6649	unmod
	20.3049	unmod
	18.0803	unmod
	20.6015	unmod
	19.7566	unmod
	19.3414	unmod
	18.5237	unmod
	20.4642	unmod
	21.5236	unmod
	19.3043	unmod
	17.0014	unmod
	16.9582	unmod
	19.1961	unmod
	16.1655	unmod
	17.604	unmod
	16.8384	unmod
	16.8778	unmod
	17.9591	unmod
	20.3878	unmod
	15.8234	unmod
	17.5603	unmod
	11.4364	unmod
	15.4309	unmod
	15.0101	unmod
	17.7926	unmod
	18.6646	unmod
	19.3715	unmod
	18.2393	unmod
	18.6081	unmod
	16.6545	unmod
	12.0314	unmod
	16.1853	unmod
	14.7652	unmod
	18.6807	unmod
	18.5333	unmod
	18.2561	unmod
	19.2545	unmod
	11.4955	unmod
	18.7748	unmod
	17.8465	unmod
	19.8155	unmod
	19.1375	unmod
	19.1779	unmod
	18.3488	unmod
	10.6243	unmod
	19.124	unmod
	19.4887	unmod
	14.7432	unmod
	16.7684	unmod
	19.8337	unmod
	18.1768	unmod
	9.34684	unmod
	11.7459	unmod
	20.4917	unmod
	20.7802	unmod
	15.0482	unmod
	20.8601	unmod
	22.1687	unmod
	14.3984	unmod
	15.0724	unmod
	15.3456	unmod
	13.4885	unmod
	18.7533	unmod
	19.7787	unmod
	19.3716	unmod
	16.9332	unmod
	19.8965	unmod
	17.042	unmod
	21.0533	unmod
	20.495	unmod
	18.8058	unmod
	17.5312	unmod
	20.6684	unmod
	15.7593	unmod
	15.9302	unmod
	15.5513	unmod
	10.2583	unmod
	16.5882	unmod
	23.9499	unmod
	20.6	unmod
	13.8815	unmod
	18.342	unmod
	19.4632	unmod
	14.7397	unmod
	16.3689	unmod
	16.2739	unmod
	12.2608	unmod
	17.5195	unmod
	21.1685	unmod
	19.1342	unmod
	18.4439	unmod
	16.096	unmod
	16.9188	unmod
	20.9085	unmod
	16.718	unmod
	19.9459	unmod
	18.6843	unmod
	18.2523	unmod
	18.8511	unmod
	16.6074	unmod
	19.8773	unmod
	18.2019	unmod
	16.0066	unmod
	21.1121	unmod
	20.1864	unmod
	17.4663	unmod
	16.1127	unmod
	20.6421	unmod
	10.4591	unmod
	19.3885	unmod
	19.1361	unmod
	10.5139	unmod
	15.0837	unmod
	19.1703	unmod
	12.9417	unmod
	13.9528	unmod
	18.909	unmod
	19.7289	unmod
	13.4605	unmod
	18.6124	unmod
	17.2934	unmod
	20.8878	unmod
	18.9113	unmod
	18.7673	unmod
	21.0053	unmod
	17.8444	unmod
	9.35323	unmod
	20.4439	unmod
	18.7361	unmod
	15.6519	unmod
	20.0244	unmod
	22.0887	unmod
	15.2462	unmod
	19.0026	unmod
	19.8174	unmod
	17.663	unmod
	18.4006	unmod
	16.1735	unmod
	12.561	unmod
	14.9041	unmod
	18.5858	unmod
	19.4012	unmod
	21.7083	unmod
	13.0786	unmod
	21.5034	unmod
	17.8955	unmod
	17.8367	unmod
	19.7148	unmod
	20.0163	unmod
	18.2684	unmod
	18.9224	unmod
	18.4386	unmod
	12.7999	unmod
	15.4228	unmod
	19.6955	unmod
	18.4299	unmod
	16.7247	unmod
	20.0925	unmod
	19.8499	unmod
	11.2775	unmod
	15.8451	unmod
	16.2985	unmod
	18.2778	unmod
	15.8522	unmod
	20.3445	unmod
	16.3638	unmod
	16.7697	unmod
	17.9223	unmod
	17.5755	unmod
	15.495	unmod
	13.7862	unmod
	15.992	unmod
	10.1048	unmod
	18.3266	unmod
	20.7969	unmod
	14.3302	unmod
	13.3982	unmod
	20.1345	unmod
	12.2897	unmod
	18.6337	unmod
	17.4769	unmod
	13.3291	unmod
	19.037	unmod
	17.0548	unmod
	21.5386	unmod
	12.0658	unmod
	18.1952	unmod
	17.8147	unmod
	13.3253	unmod
	16.9778	unmod
	15.5868	unmod
	22.0573	unmod
	16.7616	unmod
	19.614	unmod
	20.3551	unmod
	17.3839	unmod
	18.822	unmod
	13.2701	unmod
	19.2757	unmod
	19.0164	unmod
	14.8023	unmod
	18.771	unmod
	15.4043	unmod
	18.9326	unmod
	19.2931	unmod
	16.0259	unmod
	19.3294	unmod
	18.6074	unmod
	15.437	unmod
	15.7764	unmod
	20.333	unmod
	18.8491	unmod
	7.50958	unmod
	15.2737	unmod
	15.542	unmod
	16.9954	unmod
	11.391	unmod
	12.7059	unmod
	16.9226	unmod
	16.3062	unmod
	19.8556	unmod
	19.0459	unmod
	16.5387	unmod
	13.4286	unmod
	18.1653	unmod
	18.3069	unmod
	14.723	unmod
	17.5858	unmod
	18.2886	unmod
	17.9777	unmod
	20.1773	unmod
	20.3668	unmod
	9.69048	unmod
	16.8293	unmod
	18.5009	unmod
	21.6275	unmod
	20.0594	unmod
	20.2811	unmod
	16.6697	unmod
	19.0521	unmod
	11.7093	unmod
	18.0283	unmod
	17.8358	unmod
	19.126	unmod
	14.7365	unmod
	14.9874	unmod
	20.1931	unmod
	20.2937	unmod
	12.1647	unmod
	19.0414	unmod
	10.1154	unmod
	22.157	unmod
	18.6319	unmod
	19.9752	unmod
	19.1963	unmod
	18.2565	unmod
	19.6531	unmod
	17.7393	unmod
	19.3682	unmod
	13.055	unmod
	18.3979	unmod
	19.2586	unmod
	17.976	unmod
	20.5974	unmod
	16.0566	unmod
	16.5077	unmod
	16.0409	unmod
	17.6882	unmod
	20.8859	unmod
	18.8368	unmod
	17.7662	unmod
	17.1256	unmod
	17.4745	unmod
	15.934	unmod
	18.214	unmod
	16.8192	unmod
	17.3443	unmod
	20.3713	unmod
	16.6157	unmod
	20.2048	unmod
	19.2137	unmod
	19.09	unmod
	14.6525	unmod
	19.5718	unmod
	22.5023	unmod
	16.3754	unmod
	19.313	unmod
	20.4027	unmod
	15.9302	unmod
	17.8656	unmod
	21.0714	unmod
	19.9891	unmod
	18.6824	unmod
	16.7776	unmod
	16.1225	unmod
	16.3701	unmod
	16.3743	unmod
	14.1709	unmod
	13.7934	unmod
	19.2339	unmod
	17.6903	unmod
	17.0956	unmod
	16.9012	unmod
	16.2665	unmod
	14.7315	unmod
	13.5528	unmod
	16.6949	unmod
	14.2603	unmod
	19.0526	unmod
	16.3062	unmod
	11.0109	unmod
	18.2454	unmod
	19.2636	unmod
	18.2955	unmod
	12.9659	unmod
	12.7	unmod
	15.5861	unmod
	17.8677	unmod
	18.8282	unmod
	20.3247	unmod
	18.5817	unmod
	17.737	unmod
	12.0913	unmod
	18.4558	unmod
	18.6692	unmod
	20.873	unmod
	15.0113	unmod
	13.078	unmod
	19.3857	unmod
	18.5298	unmod
	18.7288	unmod
	15.3223	unmod
	12.8337	unmod
	18.4537	unmod
	17.1129	unmod
	18.9806	unmod
	14.0297	unmod
	14.2029	unmod
	14.3971	unmod
	15.75	unmod
	9.92994	unmod
	16.2823	unmod
	17.9239	unmod
	21.9849	unmod
	17.257	unmod
	19.2804	unmod
	18.6722	unmod
	20.3002	unmod
	21.1003	unmod
	17.1452	unmod
	20.0931	unmod
	18.7846	unmod
	20.9512	unmod
	20.3203	unmod
	12.9812	unmod
	15.9077	unmod
	13.5038	unmod
	19.1451	unmod
	14.3077	unmod
	16.9705	unmod
	14.1166	unmod
	15.9726	unmod
	18.0425	unmod
	15.5063	unmod
	19.006	unmod
	17.6301	unmod
	17.5724	unmod
	18.1581	unmod
	14.4647	unmod
	18.1089	unmod
	14.2742	unmod
	16.6934	unmod
	15.3929	unmod
	17.4682	unmod
	20.7396	unmod
	17.4115	unmod
	16.2199	unmod
	17.8571	unmod
	15.2155	unmod
	14.2402	unmod
	17.758	unmod
	15.0634	unmod
	18.5516	unmod
	17.5199	unmod
	17.8448	unmod
	19.5643	unmod
	16.8232	unmod
	11.3987	unmod
	16.9419	unmod
	14.8593	unmod
	14.0088	unmod
	14.4889	unmod
	14.0636	unmod
	19.4786	unmod
	17.9596	unmod
	18.2556	unmod
	18.9395	unmod
	20.8472	unmod
	22.6867	unmod
	20.3659	unmod
	16.1783	unmod
	15.5449	unmod
[truncated: 166,491 more rows]

## Sheet: Figure 2
Figure 2b	ROC curve and PR curve of different read lengths							Figure 2c	Prediction probability distribution						Figure 2d	ROC curve and PR curve of different cutoff thresholds							Figure 2e	Performance comparison with tombo and xPore				Figure 2f	Site level error between prediction and ground truth
	ROC			PR												ROC			PR					Ground-truth stoichiometry	Predicted stoichiometry	Method			Stoichiometry	Prediction- ground truth
	fpr	tpr	length	precision	recall	length			Probabilities	label						fpr	tpr	cutoff	precision	recall	cutoff			0	0.3289	tombo			0	0.0251938
	0	0	0-200 AUC 0.85	0.487	1	0-200 AUC 0.85			0.996307	1						0	0	0.5 0.5 AUC 0.95	0.524059	1	0.5 0.5 AUC 0.95			0	0.625	tombo			0	0.111213
	0	0.00102669	0-200 AUC 0.85	0.487244	1	0-200 AUC 0.85			2.40812e-06	0						0	0.00708502	0.5 0.5 AUC 0.95	0.52381	0.999002	0.5 0.5 AUC 0.95			0	0.2619	tombo			0	0.0753676
	0	0.0215606	0-200 AUC 0.85	0.487487	1	0-200 AUC 0.85			0.997142	1						0	0.0101215	0.5 0.5 AUC 0.95	0.524084	0.999002	0.5 0.5 AUC 0.95			0	0.2043	tombo			0	0.241728
	0.000974659	0.0215606	0-200 AUC 0.85	0.487732	1	0-200 AUC 0.85			0.909864	0						0	0.0121457	0.5 0.5 AUC 0.95	0.524358	0.999002	0.5 0.5 AUC 0.95			0	0.2172	tombo			0	0.102022
	0.000974659	0.0995893	0-200 AUC 0.85	0.487976	1	0-200 AUC 0.85			0.98839	0						0	0.0131579	0.5 0.5 AUC 0.95	0.524633	0.999002	0.5 0.5 AUC 0.95			0	0.0357	tombo			0	0.0229779
	0.00194932	0.0995893	0-200 AUC 0.85	0.488221	1	0-200 AUC 0.85			0.999976	1						0	0.0172065	0.5 0.5 AUC 0.95	0.524908	0.999002	0.5 0.5 AUC 0.95			0	0.0248	tombo			0	0.0238971
	0.00194932	0.116016	0-200 AUC 0.85	0.488465	1	0-200 AUC 0.85			0.00402366	0						0	0.0212551	0.5 0.5 AUC 0.95	0.525184	0.999002	0.5 0.5 AUC 0.95			0	0	tombo			0	0.0514706
	0.00292398	0.116016	0-200 AUC 0.85	0.48871	1	0-200 AUC 0.85			0.832454	0						0	0.0232794	0.5 0.5 AUC 0.95	0.525459	0.999002	0.5 0.5 AUC 0.95			0	0.8472	tombo			0	0.100184
	0.00292398	0.164271	0-200 AUC 0.85	0.488956	1	0-200 AUC 0.85			0.146436	0						0	0.0242915	0.5 0.5 AUC 0.95	0.525735	0.999002	0.5 0.5 AUC 0.95			0	0.2441	tombo			0	0.0477941
	0.00389864	0.164271	0-200 AUC 0.85	0.489201	1	0-200 AUC 0.85			0.202529	0						0	0.0263158	0.5 0.5 AUC 0.95	0.526012	0.999002	0.5 0.5 AUC 0.95			0	0.0379	tombo			0	0.173713
	0.00389864	0.210472	0-200 AUC 0.85	0.489447	1	0-200 AUC 0.85			0.999339	1						0	0.0334008	0.5 0.5 AUC 0.95	0.526288	0.999002	0.5 0.5 AUC 0.95			0	0.0411	tombo			0	0.0579044
	0.00487329	0.210472	0-200 AUC 0.85	0.489693	1	0-200 AUC 0.85			0.99968	1						0	0.0354251	0.5 0.5 AUC 0.95	0.526565	0.999002	0.5 0.5 AUC 0.95			0	0.9781	tombo			0	0.0101103
	0.00487329	0.213552	0-200 AUC 0.85	0.48994	1	0-200 AUC 0.85			0.999989	1						0	0.0394737	0.5 0.5 AUC 0.95	0.526842	0.999002	0.5 0.5 AUC 0.95			0	0.3056	tombo			0	0.0514706
	0.00584795	0.213552	0-200 AUC 0.85	0.490186	1	0-200 AUC 0.85			0.991227	0						0	0.041498	0.5 0.5 AUC 0.95	0.52712	0.999002	0.5 0.5 AUC 0.95			0	0.3889	tombo			0	0.15625
	0.00584795	0.234086	0-200 AUC 0.85	0.490433	1	0-200 AUC 0.85			0.00230716	0						0	0.101215	0.5 0.5 AUC 0.95	0.527397	0.999002	0.5 0.5 AUC 0.95			0	0.8143	tombo			0	0.184743
	0.00682261	0.234086	0-200 AUC 0.85	0.49068	1	0-200 AUC 0.85			0.841075	0						0	0.103239	0.5 0.5 AUC 0.95	0.527675	0.999002	0.5 0.5 AUC 0.95			0	0.0866	tombo			0	0.0165441
	0.00682261	0.24538	0-200 AUC 0.85	0.490927	1	0-200 AUC 0.85			0.521107	0						0	0.161943	0.5 0.5 AUC 0.95	0.527954	0.999002	0.5 0.5 AUC 0.95			0	0.093	tombo			0	0.015625
	0.00877193	0.24538	0-200 AUC 0.85	0.491175	1	0-200 AUC 0.85			0.999931	1						0	0.165992	0.5 0.5 AUC 0.95	0.528232	0.999002	0.5 0.5 AUC 0.95			0	0.2159	tombo			0	0.0689338
	0.00877193	0.247433	0-200 AUC 0.85	0.491423	1	0-200 AUC 0.85			0.00968249	0						0	0.180162	0.5 0.5 AUC 0.95	0.528511	0.999002	0.5 0.5 AUC 0.95			0	0.0722	tombo			0	0.206801
	0.00974659	0.247433	0-200 AUC 0.85	0.491671	1	0-200 AUC 0.85			0.960316	1						0.000988142	0.180162	0.5 0.5 AUC 0.95	0.52879	0.999002	0.5 0.5 AUC 0.95			0	0.0363	tombo			0	0.0946691
	0.00974659	0.24846	0-200 AUC 0.85	0.491919	1	0-200 AUC 0.85			0.0330923	0						0.000988142	0.246964	0.5 0.5 AUC 0.95	0.52907	0.999002	0.5 0.5 AUC 0.95			0	0.352	tombo			0	0.0431985
	0.0107212	0.24846	0-200 AUC 0.85	0.491662	0.998973	0-200 AUC 0.85			0.999944	1						0.00197628	0.246964	0.5 0.5 AUC 0.95	0.52935	0.999002	0.5 0.5 AUC 0.95			0	0.2101	tombo			0	0.0477941
	0.0107212	0.249487	0-200 AUC 0.85	0.491911	0.998973	0-200 AUC 0.85			1	1						0.00197628	0.294534	0.5 0.5 AUC 0.95	0.52963	0.999002	0.5 0.5 AUC 0.95			0	0.0947	tombo			0	0.0294118
	0.0116959	0.249487	0-200 AUC 0.85	0.49216	0.998973	0-200 AUC 0.85			0.780796	0						0.00296443	0.294534	0.5 0.5 AUC 0.95	0.52991	0.999002	0.5 0.5 AUC 0.95			0	0.1769	tombo			0	0.126035
	0.0116959	0.253593	0-200 AUC 0.85	0.492409	0.998973	0-200 AUC 0.85			0.000682668	0						0.00296443	0.316802	0.5 0.5 AUC 0.95	0.530191	0.999002	0.5 0.5 AUC 0.95			0.2	0.1501	tombo			0	0.115028
	0.0126706	0.253593	0-200 AUC 0.85	0.492658	0.998973	0-200 AUC 0.85			0.246109	0						0.00395257	0.316802	0.5 0.5 AUC 0.95	0.530472	0.999002	0.5 0.5 AUC 0.95			0.2	0.383	tombo			0.05	-0.00850202
	0.0126706	0.26386	0-200 AUC 0.85	0.492908	0.998973	0-200 AUC 0.85			2.4604e-09	0						0.00395257	0.33502	0.5 0.5 AUC 0.95	0.530753	0.999002	0.5 0.5 AUC 0.95			0.2	0.0825	tombo			0.05	0.101601
	0.0136452	0.26386	0-200 AUC 0.85	0.493158	0.998973	0-200 AUC 0.85			0.904061	1						0.00494071	0.33502	0.5 0.5 AUC 0.95	0.531034	0.999002	0.5 0.5 AUC 0.95			0.2	0.0407	tombo			0.05	0.0620527
	0.0136452	0.272074	0-200 AUC 0.85	0.493408	0.998973	0-200 AUC 0.85			0.999071	1						0.00494071	0.340081	0.5 0.5 AUC 0.95	0.531316	0.999002	0.5 0.5 AUC 0.95			0.2	0.1453	tombo			0.05	0.209887
	0.0146199	0.272074	0-200 AUC 0.85	0.493151	0.997947	0-200 AUC 0.85			0.00272364	0						0.00592885	0.340081	0.5 0.5 AUC 0.95	0.531599	0.999002	0.5 0.5 AUC 0.95			0.2	0.2324	tombo			0.05	0.0799435
	0.0146199	0.278234	0-200 AUC 0.85	0.493401	0.997947	0-200 AUC 0.85			8.96244e-06	0						0.00592885	0.432186	0.5 0.5 AUC 0.95	0.531881	0.999002	0.5 0.5 AUC 0.95			0.2	0.3455	tombo			0.05	-0.00103578
	0.0155945	0.278234	0-200 AUC 0.85	0.493652	0.997947	0-200 AUC 0.85			0.000159391	0						0.006917	0.432186	0.5 0.5 AUC 0.95	0.532164	0.999002	0.5 0.5 AUC 0.95			0.2	0	tombo			0.05	0.0102637
	0.0155945	0.282341	0-200 AUC 0.85	0.493902	0.997947	0-200 AUC 0.85			1.45226e-07	0						0.006917	0.438259	0.5 0.5 AUC 0.95	0.532447	0.999002	0.5 0.5 AUC 0.95			0.2	0.3017	tombo			0.05	0.0328625
	0.0165692	0.282341	0-200 AUC 0.85	0.494154	0.997947	0-200 AUC 0.85			3.31545e-06	0						0.00790514	0.438259	0.5 0.5 AUC 0.95	0.53273	0.999002	0.5 0.5 AUC 0.95			0.2	0.0268	tombo			0.05	0.076177
	0.0165692	0.284394	0-200 AUC 0.85	0.494405	0.997947	0-200 AUC 0.85			0.754377	0						0.00790514	0.464575	0.5 0.5 AUC 0.95	0.533014	0.999002	0.5 0.5 AUC 0.95			0.2	0.0609	tombo			0.05	0.0319209
	0.0175439	0.284394	0-200 AUC 0.85	0.494656	0.997947	0-200 AUC 0.85			0.0852998	1						0.00889328	0.464575	0.5 0.5 AUC 0.95	0.533298	0.999002	0.5 0.5 AUC 0.95			0.2	0.04	tombo			0.05	0.149623
	0.0175439	0.294661	0-200 AUC 0.85	0.494908	0.997947	0-200 AUC 0.85			0.998679	1						0.00889328	0.492915	0.5 0.5 AUC 0.95	0.533582	0.999002	0.5 0.5 AUC 0.95			0.2	0.2821	tombo			0.05	0.0469868
	0.0185185	0.294661	0-200 AUC 0.85	0.49516	0.997947	0-200 AUC 0.85			0.000100994	0						0.00988142	0.492915	0.5 0.5 AUC 0.95	0.533867	0.999002	0.5 0.5 AUC 0.95			0.2	0.054	tombo			0.05	-0.022693
	0.0185185	0.300821	0-200 AUC 0.85	0.495413	0.997947	0-200 AUC 0.85			0.999999	1						0.00988142	0.495951	0.5 0.5 AUC 0.95	0.534152	0.999002	0.5 0.5 AUC 0.95			0.2	0.2537	tombo			0.05	0.0319209
	0.0194932	0.300821	0-200 AUC 0.85	0.495665	0.997947	0-200 AUC 0.85			0.0980644	0						0.0118577	0.495951	0.5 0.5 AUC 0.95	0.534437	0.999002	0.5 0.5 AUC 0.95			0.2	0.1117	tombo			0.05	0.138324
	0.0194932	0.301848	0-200 AUC 0.85	0.495918	0.997947	0-200 AUC 0.85			0.999752	1						0.0118577	0.509109	0.5 0.5 AUC 0.95	0.534722	0.999002	0.5 0.5 AUC 0.95			0.2	0.6478	tombo			0.05	0.162806
	0.0204678	0.301848	0-200 AUC 0.85	0.496172	0.997947	0-200 AUC 0.85			0.984219	1						0.0128458	0.509109	0.5 0.5 AUC 0.95	0.535008	0.999002	0.5 0.5 AUC 0.95			0.2	0.1431	tombo			0.05	-0.0019774
	0.0204678	0.305955	0-200 AUC 0.85	0.496425	0.997947	0-200 AUC 0.85			0.785489	1						0.0128458	0.521255	0.5 0.5 AUC 0.95	0.535294	0.999002	0.5 0.5 AUC 0.95			0.2	0.2567	tombo			0.05	-0.010452
	0.0214425	0.305955	0-200 AUC 0.85	0.496679	0.997947	0-200 AUC 0.85			0.995644	1						0.013834	0.521255	0.5 0.5 AUC 0.95	0.535581	0.999002	0.5 0.5 AUC 0.95			0.2	0.3496	tombo			0.05	0.0498117
	0.0214425	0.343943	0-200 AUC 0.85	0.496933	0.997947	0-200 AUC 0.85			0.969557	1						0.013834	0.538462	0.5 0.5 AUC 0.95	0.535867	0.999002	0.5 0.5 AUC 0.95			0.2	0.3843	tombo			0.05	0.197646
	0.0233918	0.343943	0-200 AUC 0.85	0.497187	0.997947	0-200 AUC 0.85			0.871585	1						0.0148221	0.538462	0.5 0.5 AUC 0.95	0.536154	0.999002	0.5 0.5 AUC 0.95			0.2	0.3635	tombo			0.05	0.076177
	0.0233918	0.350103	0-200 AUC 0.85	0.497441	0.997947	0-200 AUC 0.85			0.999352	1						0.0148221	0.560729	0.5 0.5 AUC 0.95	0.536442	0.999002	0.5 0.5 AUC 0.95			0.2	0.0733	tombo			0.05	0.0253296
	0.0243665	0.350103	0-200 AUC 0.85	0.497696	0.997947	0-200 AUC 0.85			0.999671	1						0.0158103	0.560729	0.5 0.5 AUC 0.95	0.536729	0.999002	0.5 0.5 AUC 0.95			0.2	0.6698	tombo			0.05	0.0319209
	0.0243665	0.353183	0-200 AUC 0.85	0.497951	0.997947	0-200 AUC 0.85			0.408269	1						0.0158103	0.573887	0.5 0.5 AUC 0.95	0.537017	0.999002	0.5 0.5 AUC 0.95			0.2	0.1292	tombo			0.05	0.0149718
	0.0253411	0.353183	0-200 AUC 0.85	0.498206	0.997947	0-200 AUC 0.85			0.990495	1						0.0177866	0.573887	0.5 0.5 AUC 0.95	0.537305	0.999002	0.5 0.5 AUC 0.95			0.4	0.3158	tombo			0.05	0.0753534
	0.0253411	0.359343	0-200 AUC 0.85	0.498462	0.997947	0-200 AUC 0.85			0.0148322	0						0.0177866	0.617409	0.5 0.5 AUC 0.95	0.537594	0.999002	0.5 0.5 AUC 0.95			0.4	0.4828	tombo			0.05	0.101141
	0.0263158	0.359343	0-200 AUC 0.85	0.498717	0.997947	0-200 AUC 0.85			0.366478	0						0.0187747	0.617409	0.5 0.5 AUC 0.95	0.537883	0.999002	0.5 0.5 AUC 0.95			0.4	0.1924	tombo			0.1	-0.0369919
	0.0263158	0.36037	0-200 AUC 0.85	0.498973	0.997947	0-200 AUC 0.85			0.754559	0						0.0187747	0.63664	0.5 0.5 AUC 0.95	0.538172	0.999002	0.5 0.5 AUC 0.95			0.4	0.0638	tombo			0.1	0.0748582
	0.0282651	0.36037	0-200 AUC 0.85	0.498716	0.99692	0-200 AUC 0.85			0.0150288	0						0.0197628	0.63664	0.5 0.5 AUC 0.95	0.538462	0.999002	0.5 0.5 AUC 0.95			0.4	0.2556	tombo			0.1	0.03138
	0.0282651	0.365503	0-200 AUC 0.85	0.498972	0.99692	0-200 AUC 0.85			0.998233	1						0.0197628	0.640688	0.5 0.5 AUC 0.95	0.538751	0.999002	0.5 0.5 AUC 0.95			0.4	0.3675	tombo			0.1	0.180718
	0.0292398	0.365503	0-200 AUC 0.85	0.499229	0.99692	0-200 AUC 0.85			0.0156133	0						0.0217391	0.640688	0.5 0.5 AUC 0.95	0.539041	0.999002	0.5 0.5 AUC 0.95			0.4	0.4591	tombo			0.1	0.0587902
	0.0292398	0.371663	0-200 AUC 0.85	0.499486	0.99692	0-200 AUC 0.85			0.0342279	0						0.0217391	0.667004	0.5 0.5 AUC 0.95	0.539332	0.999002	0.5 0.5 AUC 0.95			0.4	0	tombo			0.1	-0.036673
	0.0302144	0.371663	0-200 AUC 0.85	0.499743	0.99692	0-200 AUC 0.85			0.00117189	0						0.0227273	0.667004	0.5 0.5 AUC 0.95	0.539623	0.999002	0.5 0.5 AUC 0.95			0.4	0.4027	tombo			0.1	-0.0187146
	0.0302144	0.373717	0-200 AUC 0.85	0.5	0.99692	0-200 AUC 0.85			0.000217518	0						0.0227273	0.678138	0.5 0.5 AUC 0.95	0.539914	0.999002	0.5 0.5 AUC 0.95			0.4	0.0414	tombo			0.1	-0.00170132
	0.0311891	0.373717	0-200 AUC 0.85	0.500258	0.99692	0-200 AUC 0.85			0.302275	0						0.0237154	0.678138	0.5 0.5 AUC 0.95	0.540205	0.999002	0.5 0.5 AUC 0.95			0.4	0.1145	tombo			0.1	0.0597353
	0.0311891	0.374743	0-200 AUC 0.85	0.500515	0.99692	0-200 AUC 0.85			0.999992	1						0.0237154	0.684211	0.5 0.5 AUC 0.95	0.540497	0.999002	0.5 0.5 AUC 0.95			0.4	0.0834	tombo			0.1	0.00775047
	0.0321637	0.374743	0-200 AUC 0.85	0.500774	0.99692	0-200 AUC 0.85			0.781783	1						0.0247036	0.684211	0.5 0.5 AUC 0.95	0.540789	0.999002	0.5 0.5 AUC 0.95			0.4	0.467	tombo			0.1	0.117391
	0.0321637	0.37577	0-200 AUC 0.85	0.501032	0.99692	0-200 AUC 0.85			0.151821	0						0.0247036	0.696356	0.5 0.5 AUC 0.95	0.541081	0.999002	0.5 0.5 AUC 0.95			0.4	0.1076	tombo			0.1	0.0200378
	0.0331384	0.37577	0-200 AUC 0.85	0.501291	0.99692	0-200 AUC 0.85			0.999975	1						0.0256917	0.696356	0.5 0.5 AUC 0.95	0.541374	0.999002	0.5 0.5 AUC 0.95			0.4	0.4218	tombo			0.1	-0.0640832
	0.0331384	0.37885	0-200 AUC 0.85	0.50155	0.99692	0-200 AUC 0.85			0.953152	1						0.0256917	0.705466	0.5 0.5 AUC 0.95	0.541667	0.999002	0.5 0.5 AUC 0.95			0.4	0.1852	tombo			0.1	0.0115312
	0.0341131	0.37885	0-200 AUC 0.85	0.501809	0.99692	0-200 AUC 0.85			0.244405	0						0.0266798	0.705466	0.5 0.5 AUC 0.95	0.54196	0.999002	0.5 0.5 AUC 0.95			0.4	0.7074	tombo			0.1	0.117391
	0.0341131	0.387064	0-200 AUC 0.85	0.502068	0.99692	0-200 AUC 0.85			0.974798	0						0.0266798	0.708502	0.5 0.5 AUC 0.95	0.542254	0.999002	0.5 0.5 AUC 0.95			0.4	0.2163	tombo			0.1	0.130624
	0.0350877	0.387064	0-200 AUC 0.85	0.502328	0.99692	0-200 AUC 0.85			1.3938e-05	0						0.0286561	0.708502	0.5 0.5 AUC 0.95	0.542547	0.999002	0.5 0.5 AUC 0.95			0.4	0.4077	tombo			0.1	-0.0253308
	0.0350877	0.393224	0-200 AUC 0.85	0.502588	0.99692	0-200 AUC 0.85			0.999991	1						0.0286561	0.718623	0.5 0.5 AUC 0.95	0.542842	0.999002	0.5 0.5 AUC 0.95			0.4	0.4347	tombo			0.1	-0.036673
	0.0360624	0.393224	0-200 AUC 0.85	0.502848	0.99692	0-200 AUC 0.85			0.896656	1						0.0296443	0.718623	0.5 0.5 AUC 0.95	0.543136	0.999002	0.5 0.5 AUC 0.95			0.4	0.4344	tombo			0.1	0.0257089
	0.0360624	0.394251	0-200 AUC 0.85	0.503109	0.99692	0-200 AUC 0.85			0.27743	0						0.0296443	0.720648	0.5 0.5 AUC 0.95	0.543431	0.999002	0.5 0.5 AUC 0.95			0.4	0.454	tombo			0.1	0.172212
	0.037037	0.394251	0-200 AUC 0.85	0.50337	0.99692	0-200 AUC 0.85			0.996669	1						0.0316206	0.720648	0.5 0.5 AUC 0.95	0.543726	0.999002	0.5 0.5 AUC 0.95			0.4	0.1006	tombo			0.1	0.0408318
	0.037037	0.395277	0-200 AUC 0.85	0.503631	0.99692	0-200 AUC 0.85			0.0380321	0						0.0316206	0.725709	0.5 0.5 AUC 0.95	0.544022	0.999002	0.5 0.5 AUC 0.95			0.4	0.7344	tombo			0.1	-0.0026465
	0.0380117	0.395277	0-200 AUC 0.85	0.503892	0.99692	0-200 AUC 0.85			0.999999	1						0.0326087	0.725709	0.5 0.5 AUC 0.95	0.544318	0.999002	0.5 0.5 AUC 0.95			0.4	0.1301	tombo			0.1	0.00775047
	0.0380117	0.396304	0-200 AUC 0.85	0.504154	0.99692	0-200 AUC 0.85			0.931057	1						0.0326087	0.727733	0.5 0.5 AUC 0.95	0.544614	0.999002	0.5 0.5 AUC 0.95			0.6	0.4922	tombo			0.1	-0.0102079
	0.0389864	0.396304	0-200 AUC 0.85	0.504416	0.99692	0-200 AUC 0.85			0.248037	0						0.034585	0.727733	0.5 0.5 AUC 0.95	0.54491	0.999002	0.5 0.5 AUC 0.95			0.6	0.595	tombo			0.1	0.0315043
	0.0389864	0.400411	0-200 AUC 0.85	0.504678	0.99692	0-200 AUC 0.85			0.99957	1						0.034585	0.730769	0.5 0.5 AUC 0.95	0.545207	0.999002	0.5 0.5 AUC 0.95			0.6	0.3357	tombo			0.1	0.0709647
	0.039961	0.400411	0-200 AUC 0.85	0.50494	0.99692	0-200 AUC 0.85			0.86286	0						0.0355731	0.730769	0.5 0.5 AUC 0.95	0.545504	0.999002	0.5 0.5 AUC 0.95			0.6	0.0962	tombo			0.15	-0.0617342
	0.039961	0.407598	0-200 AUC 0.85	0.505203	0.99692	0-200 AUC 0.85			7.03939e-07	0						0.0355731	0.734818	0.5 0.5 AUC 0.95	0.545802	0.999002	0.5 0.5 AUC 0.95			0.6	0.4251	tombo			0.15	0.0562738
	0.0409357	0.407598	0-200 AUC 0.85	0.505466	0.99692	0-200 AUC 0.85			0.921638	0						0.0385375	0.734818	0.5 0.5 AUC 0.95	0.546099	0.999002	0.5 0.5 AUC 0.95			0.6	0.5292	tombo			0.15	0.0220532
	0.0409357	0.411704	0-200 AUC 0.85	0.505729	0.99692	0-200 AUC 0.85			0.864837	1						0.0385375	0.736842	0.5 0.5 AUC 0.95	0.546397	0.999002	0.5 0.5 AUC 0.95			0.6	0.6085	tombo			0.15	0.164639
	0.0419103	0.411704	0-200 AUC 0.85	0.505993	0.99692	0-200 AUC 0.85			0.73548	1						0.0395257	0.736842	0.5 0.5 AUC 0.95	0.546696	0.999002	0.5 0.5 AUC 0.95			0.6	0	tombo			0.15	0.0420152
	0.0419103	0.430185	0-200 AUC 0.85	0.506257	0.99692	0-200 AUC 0.85			0.00115511	0						0.0395257	0.744939	0.5 0.5 AUC 0.95	0.546995	0.999002	0.5 0.5 AUC 0.95			0.6	0.4783	tombo			0.15	-0.0634981
	0.042885	0.430185	0-200 AUC 0.85	0.506521	0.99692	0-200 AUC 0.85			0.647859	0						0.041502	0.744939	0.5 0.5 AUC 0.95	0.547294	0.999002	0.5 0.5 AUC 0.95			0.6	0.0557	tombo			0.15	-0.0254753
	0.042885	0.438398	0-200 AUC 0.85	0.506785	0.99692	0-200 AUC 0.85			0.000503692	0						0.041502	0.747976	0.5 0.5 AUC 0.95	0.547593	0.999002	0.5 0.5 AUC 0.95			0.6	0.1994	tombo			0.15	-0.0207224
	0.0438596	0.438398	0-200 AUC 0.85	0.50705	0.99692	0-200 AUC 0.85			0.406335	0						0.0424901	0.747976	0.5 0.5 AUC 0.95	0.547893	0.999002	0.5 0.5 AUC 0.95			0.6	0.1638	tombo			0.15	0.0410646
	0.0438596	0.439425	0-200 AUC 0.85	0.507315	0.99692	0-200 AUC 0.85			0.000635136	0						0.0424901	0.755061	0.5 0.5 AUC 0.95	0.548193	0.999002	0.5 0.5 AUC 0.95			0.6	0.623	tombo			0.15	-0.00741445
	0.0448343	0.439425	0-200 AUC 0.85	0.50758	0.99692	0-200 AUC 0.85			0.515282	0						0.0434783	0.755061	0.5 0.5 AUC 0.95	0.548493	0.999002	0.5 0.5 AUC 0.95			0.6	0.1906	tombo			0.15	0.0990494
	0.0448343	0.449692	0-200 AUC 0.85	0.507845	0.99692	0-200 AUC 0.85			0.0939031	0						0.0434783	0.762146	0.5 0.5 AUC 0.95	0.548794	0.999002	0.5 0.5 AUC 0.95			0.6	0.5924	tombo			0.15	0.00969582
	0.045809	0.449692	0-200 AUC 0.85	0.508111	0.99692	0-200 AUC 0.85			0.117512	1						0.0444664	0.762146	0.5 0.5 AUC 0.95	0.549095	0.999002	0.5 0.5 AUC 0.95			0.6	0.3605	tombo			0.15	-0.0920152
	0.045809	0.469199	0-200 AUC 0.85	0.508377	0.99692	0-200 AUC 0.85			0.999903	1						0.0444664	0.772267	0.5 0.5 AUC 0.95	0.549396	0.999002	0.5 0.5 AUC 0.95			0.6	0.7363	tombo			0.15	-0.00836502
	0.0477583	0.469199	0-200 AUC 0.85	0.508119	0.995893	0-200 AUC 0.85			0.977985	1						0.0454545	0.772267	0.5 0.5 AUC 0.95	0.549698	0.999002	0.5 0.5 AUC 0.95			0.6	0.2435	tombo			0.15	0.0942966
	0.0477583	0.473306	0-200 AUC 0.85	0.508386	0.995893	0-200 AUC 0.85			0.175625	0						0.0454545	0.776316	0.5 0.5 AUC 0.95	0.55	0.999002	0.5 0.5 AUC 0.95			0.6	0.5682	tombo			0.15	0.104753
	0.0506823	0.473306	0-200 AUC 0.85	0.508652	0.995893	0-200 AUC 0.85			0.00214869	0						0.0494071	0.776316	0.5 0.5 AUC 0.95	0.550302	0.999002	0.5 0.5 AUC 0.95			0.6	0.5171	tombo			0.15	-0.0378327
	0.0506823	0.48152	0-200 AUC 0.85	0.508919	0.995893	0-200 AUC 0.85			0.993041	1						0.0494071	0.790486	0.5 0.5 AUC 0.95	0.550605	0.999002	0.5 0.5 AUC 0.95			0.6	0.473	tombo			0.15	-0.0606464
	0.0516569	0.48152	0-200 AUC 0.85	0.509186	0.995893	0-200 AUC 0.85			0.999049	1						0.0513834	0.790486	0.5 0.5 AUC 0.95	0.550908	0.999002	0.5 0.5 AUC 0.95			0.6	0.5726	tombo			0.15	0.00209125
	0.0516569	0.4846	0-200 AUC 0.85	0.509454	0.995893	0-200 AUC 0.85			0.164076	0						0.0513834	0.791498	0.5 0.5 AUC 0.95	0.551211	0.999002	0.5 0.5 AUC 0.95			0.6	0.1316	tombo			0.15	0.139924
	0.0526316	0.4846	0-200 AUC 0.85	0.509721	0.995893	0-200 AUC 0.85			0.999904	1						0.0533597	0.791498	0.5 0.5 AUC 0.95	0.551515	0.999002	0.5 0.5 AUC 0.95			0.6	0.7741	tombo			0.15	0.0153992
	0.0526316	0.488706	0-200 AUC 0.85	0.509989	0.995893	0-200 AUC 0.85			0.98747	1						0.0533597	0.79251	0.5 0.5 AUC 0.95	0.551819	0.999002	0.5 0.5 AUC 0.95			0.6	0.1609	tombo			0.15	-0.0140684
	0.0536062	0.488706	0-200 AUC 0.85	0.510258	0.995893	0-200 AUC 0.85			0.0377811	0						0.0563241	0.79251	0.5 0.5 AUC 0.95	0.552124	0.999002	0.5 0.5 AUC 0.95			0.8	0.7022	tombo			0.15	-0.0131179
	0.0536062	0.492813	0-200 AUC 0.85	0.510526	0.995893	0-200 AUC 0.85			0.0834893	0						0.0563241	0.793522	0.5 0.5 AUC 0.95	0.552428	0.999002	0.5 0.5 AUC 0.95			0.8	0.6868	tombo			0.15	-0.0311787
	0.0545809	0.492813	0-200 AUC 0.85	0.510795	0.995893	0-200 AUC 0.85			0.999122	1						0.0573123	0.793522	0.5 0.5 AUC 0.95	0.552733	0.999002	0.5 0.5 AUC 0.95			0.8	0.5411	tombo			0.15	0.0107992
	0.0545809	0.497947	0-200 AUC 0.85	0.511064	0.995893	0-200 AUC 0.85			0.0142081	0						0.0573123	0.796559	0.5 0.5 AUC 0.95	0.553039	0.999002	0.5 0.5 AUC 0.95			0.8	0.1333	tombo			0.15	0.0599712
	0.0555556	0.497947	0-200 AUC 0.85	0.511334	0.995893	0-200 AUC 0.85			0.999591	1						0.0583004	0.796559	0.5 0.5 AUC 0.95	0.553344	0.999002	0.5 0.5 AUC 0.95			0.8	0.5784	tombo			0.2	-0.0802589
	0.0555556	0.501027	0-200 AUC 0.85	0.511603	0.995893	0-200 AUC 0.85			0.835905	1						0.0583004	0.798583	0.5 0.5 AUC 0.95	0.55365	0.999002	0.5 0.5 AUC 0.95			0.8	0.6778	tombo			0.2	0.0529762
	0.0565302	0.501027	0-200 AUC 0.85	0.511873	0.995893	0-200 AUC 0.85			0.0787719	0						0.0592885	0.798583	0.5 0.5 AUC 0.95	0.553957	0.999002	0.5 0.5 AUC 0.95			0.8	0.761	tombo			0.2	-0.00357143
	0.0565302	0.502053	0-200 AUC 0.85	0.512144	0.995893	0-200 AUC 0.85			0.0121769	0						0.0592885	0.800607	0.5 0.5 AUC 0.95	0.554264	0.999002	0.5 0.5 AUC 0.95			0.8	0	tombo			0.2	0.130357
	0.0584795	0.502053	0-200 AUC 0.85	0.512414	0.995893	0-200 AUC 0.85			0.000529237	0						0.0612648	0.800607	0.5 0.5 AUC 0.95	0.554571	0.999002	0.5 0.5 AUC 0.95			0.8	0.5387	tombo			0.2	0.0172619
	0.0584795	0.50308	0-200 AUC 0.85	0.512685	0.995893	0-200 AUC 0.85			0.911203	1						0.0612648	0.801619	0.5 0.5 AUC 0.95	0.554878	0.999002	0.5 0.5 AUC 0.95			0.8	0.0835	tombo			0.2	-0.104762
	0.0594542	0.50308	0-200 AUC 0.85	0.512956	0.995893	0-200 AUC 0.85			3.03695e-05	0						0.062253	0.801619	0.5 0.5 AUC 0.95	0.555186	0.999002	0.5 0.5 AUC 0.95			0.8	0.3025	tombo			0.2	-0.0392857
	0.0594542	0.505133	0-200 AUC 0.85	0.513228	0.995893	0-200 AUC 0.85			0.0405633	0						0.062253	0.803644	0.5 0.5 AUC 0.95	0.555494	0.999002	0.5 0.5 AUC 0.95			0.8	0.3291	tombo			0.2	-0.0382937
	0.0614035	0.505133	0-200 AUC 0.85	0.513499	0.995893	0-200 AUC 0.85			0.999841	1						0.0632411	0.803644	0.5 0.5 AUC 0.95	0.555802	0.999002	0.5 0.5 AUC 0.95			0.8	0.7308	tombo			0.2	0.0162698
	0.0614035	0.511294	0-200 AUC 0.85	0.513771	0.995893	0-200 AUC 0.85			0.949039	1						0.0632411	0.804656	0.5 0.5 AUC 0.95	0.556111	0.999002	0.5 0.5 AUC 0.95			0.8	0.3306	tombo			0.2	-0.028373
	0.0633528	0.511294	0-200 AUC 0.85	0.514043	0.995893	0-200 AUC 0.85			0.00230706	0						0.0642292	0.804656	0.5 0.5 AUC 0.95	0.55642	0.999002	0.5 0.5 AUC 0.95			0.8	0.7621	tombo			0.2	0.0569444
	0.0633528	0.513347	0-200 AUC 0.85	0.513786	0.994867	0-200 AUC 0.85			0.62992	1						0.0642292	0.809717	0.5 0.5 AUC 0.95	0.55673	0.999002	0.5 0.5 AUC 0.95			0.8	0.4852	tombo			0.2	-0.00952381
	0.0653021	0.513347	0-200 AUC 0.85	0.514058	0.994867	0-200 AUC 0.85			0.462872	0						0.0652174	0.809717	0.5 0.5 AUC 0.95	0.55704	0.999002	0.5 0.5 AUC 0.95			0.8	0.7732	tombo			0.2	-0.114683
	0.0653021	0.516427	0-200 AUC 0.85	0.514331	0.994867	0-200 AUC 0.85			0.0123131	0						0.0652174	0.810729	0.5 0.5 AUC 0.95	0.55735	0.999002	0.5 0.5 AUC 0.95			0.8	0.2821	tombo			0.2	-0.0323413
	0.0662768	0.516427	0-200 AUC 0.85	0.514604	0.994867	0-200 AUC 0.85			0.0032944	0						0.0662055	0.810729	0.5 0.5 AUC 0.95	0.55766	0.999002	0.5 0.5 AUC 0.95			0.8	0.7313	tombo			0.2	0.0777778
	0.0662768	0.519507	0-200 AUC 0.85	0.514878	0.994867	0-200 AUC 0.85			0.00046131	0						0.0662055	0.811741	0.5 0.5 AUC 0.95	0.557971	0.999002	0.5 0.5 AUC 0.95			0.8	0.6204	tombo			0.2	0.0876984
	0.0672515	0.519507	0-200 AUC 0.85	0.515152	0.994867	0-200 AUC 0.85			0.997124	1						0.0671937	0.811741	0.5 0.5 AUC 0.95	0.558282	0.999002	0.5 0.5 AUC 0.95			0.8	0.5074	tombo			0.2	-0.0551587
	0.0672515	0.527721	0-200 AUC 0.85	0.515426	0.994867	0-200 AUC 0.85			0.00284192	0						0.0671937	0.816802	0.5 0.5 AUC 0.95	0.558594	0.999002	0.5 0.5 AUC 0.95			0.8	0.7023	tombo			0.2	-0.0809524
	0.0692008	0.527721	0-200 AUC 0.85	0.5157	0.994867	0-200 AUC 0.85			0.809816	1						0.0701581	0.816802	0.5 0.5 AUC 0.95	0.558906	0.999002	0.5 0.5 AUC 0.95			0.8	0.1635	tombo			0.2	-0.0164683
	0.0692008	0.529774	0-200 AUC 0.85	0.515974	0.994867	0-200 AUC 0.85			0.999957	1						0.0701581	0.823887	0.5 0.5 AUC 0.95	0.559218	0.999002	0.5 0.5 AUC 0.95			0.8	0.8102	tombo			0.2	0.123413
	0.0701754	0.529774	0-200 AUC 0.85	0.516249	0.994867	0-200 AUC 0.85			0.99378	1						0.0711462	0.823887	0.5 0.5 AUC 0.95	0.55953	0.999002	0.5 0.5 AUC 0.95			0.8	0.1687	tombo			0.2	-0.00952381
	0.0701754	0.531828	0-200 AUC 0.85	0.516525	0.994867	0-200 AUC 0.85			0.978518	1						0.0711462	0.825911	0.5 0.5 AUC 0.95	0.559843	0.999002	0.5 0.5 AUC 0.95			1	0.9598	tombo			0.2	-0.0323413
	0.0721248	0.531828	0-200 AUC 0.85	0.516267	0.99384	0-200 AUC 0.85			0.999842	1						0.0721344	0.825911	0.5 0.5 AUC 0.95	0.560157	0.999002	0.5 0.5 AUC 0.95			1	0.7812	tombo			0.2	-0.0194444
	0.0721248	0.532854	0-200 AUC 0.85	0.516542	0.99384	0-200 AUC 0.85			0.919876	1						0.0721344	0.828947	0.5 0.5 AUC 0.95	0.56047	0.999002	0.5 0.5 AUC 0.95			1	0.9642	tombo			0.2	-0.0501984
	0.0730994	0.532854	0-200 AUC 0.85	0.516818	0.99384	0-200 AUC 0.85			0.99827	1						0.0750988	0.828947	0.5 0.5 AUC 0.95	0.560784	0.999002	0.5 0.5 AUC 0.95			1	0.1846	tombo			0.2	-0.0291956
	0.0730994	0.533881	0-200 AUC 0.85	0.517094	0.99384	0-200 AUC 0.85			0.804673	1						0.0750988	0.82996	0.5 0.5 AUC 0.95	0.561099	0.999002	0.5 0.5 AUC 0.95			1	0.7936	tombo			0.2	0.042
	0.0740741	0.533881	0-200 AUC 0.85	0.51737	0.99384	0-200 AUC 0.85			0.0995379	0						0.076087	0.82996	0.5 0.5 AUC 0.95	0.561413	0.999002	0.5 0.5 AUC 0.95			1	0.8571	tombo			0.25	-0.117045
	0.0740741	0.534908	0-200 AUC 0.85	0.517647	0.99384	0-200 AUC 0.85			0.173592	0						0.076087	0.831984	0.5 0.5 AUC 0.95	0.561728	0.999002	0.5 0.5 AUC 0.95			1	0.9036	tombo			0.25	0.0334171
	0.0750487	0.534908	0-200 AUC 0.85	0.517924	0.99384	0-200 AUC 0.85			0.0263078	0						0.0770751	0.831984	0.5 0.5 AUC 0.95	0.562044	0.999002	0.5 0.5 AUC 0.95			1	0	tombo			0.25	0.00427136
	0.0750487	0.536961	0-200 AUC 0.85	0.518201	0.99384	0-200 AUC 0.85			0.948702	1						0.0770751	0.832996	0.5 0.5 AUC 0.95	0.56236	0.999002	0.5 0.5 AUC 0.95			1	0.6065	tombo			0.25	0.124874
	0.0769981	0.536961	0-200 AUC 0.85	0.518479	0.99384	0-200 AUC 0.85			0.995616	1						0.0780632	0.832996	0.5 0.5 AUC 0.95	0.562676	0.999002	0.5 0.5 AUC 0.95			1	0.1128	tombo			0.25	0.0173367
	0.0769981	0.537988	0-200 AUC 0.85	0.518757	0.99384	0-200 AUC 0.85			0.999168	1						0.0780632	0.83502	0.5 0.5 AUC 0.95	0.562992	0.999002	0.5 0.5 AUC 0.95			1	0.4738	tombo			0.25	-0.107286
	0.0779727	0.537988	0-200 AUC 0.85	0.519035	0.99384	0-200 AUC 0.85			0.0436586	0						0.0810277	0.83502	0.5 0.5 AUC 0.95	0.563309	0.999002	0.5 0.5 AUC 0.95			1	0.7661	tombo			0.25	-0.0409548
	0.0779727	0.541068	0-200 AUC 0.85	0.519313	0.99384	0-200 AUC 0.85			0.999932	1						0.0810277	0.837045	0.5 0.5 AUC 0.95	0.563626	0.999002	0.5 0.5 AUC 0.95			1	0.8446	tombo			0.25	-0.0540201
	0.0789474	0.541068	0-200 AUC 0.85	0.519592	0.99384	0-200 AUC 0.85			0.999899	1						0.0820158	0.837045	0.5 0.5 AUC 0.95	0.563944	0.999002	0.5 0.5 AUC 0.95			1	0.7809	tombo			0.25	0.00527638
	0.0789474	0.547228	0-200 AUC 0.85	0.519871	0.99384	0-200 AUC 0.85			5.85424e-06	0						0.0820158	0.838057	0.5 0.5 AUC 0.95	0.564262	0.999002	0.5 0.5 AUC 0.95			1	0.9292	tombo			0.25	-0.0369347
	0.079922	0.547228	0-200 AUC 0.85	0.52015	0.99384	0-200 AUC 0.85			4.22752e-07	0						0.0839921	0.838057	0.5 0.5 AUC 0.95	0.56458	0.999002	0.5 0.5 AUC 0.95			1	0.7812	tombo			0.25	0.0464824
	0.079922	0.549281	0-200 AUC 0.85	0.52043	0.99384	0-200 AUC 0.85			0.0909001	0						0.0839921	0.84413	0.5 0.5 AUC 0.95	0.564898	0.999002	0.5 0.5 AUC 0.95			1	0.8166	tombo			0.25	-0.0138191
	0.0818713	0.549281	0-200 AUC 0.85	0.520172	0.992813	0-200 AUC 0.85			0.0433482	0						0.0849802	0.84413	0.5 0.5 AUC 0.95	0.565217	0.999002	0.5 0.5 AUC 0.95			1	0.3353	tombo			0.25	-0.148492
	0.0818713	0.554415	0-200 AUC 0.85	0.520452	0.992813	0-200 AUC 0.85			0.362608	0						0.0849802	0.846154	0.5 0.5 AUC 0.95	0.565537	0.999002	0.5 0.5 AUC 0.95			1	0.9095	tombo			0.25	-0.0469849
	0.0838207	0.554415	0-200 AUC 0.85	0.520732	0.992813	0-200 AUC 0.85			0.956992	1						0.0889328	0.846154	0.5 0.5 AUC 0.95	0.565856	0.999002	0.5 0.5 AUC 0.95			1	0.7246	tombo			0.25	0.070603
	0.0838207	0.555441	0-200 AUC 0.85	0.521013	0.992813	0-200 AUC 0.85			0.0203426	0						0.0889328	0.847166	0.5 0.5 AUC 0.95	0.566176	0.999002	0.5 0.5 AUC 0.95			1	0.5569	tombo			0.25	0.0736181
	0.0867446	0.555441	0-200 AUC 0.85	0.521294	0.992813	0-200 AUC 0.85			0.0964519	0						0.0909091	0.847166	0.5 0.5 AUC 0.95	0.566497	0.999002	0.5 0.5 AUC 0.95			1	0.8632	tombo			0.25	-0.0590452
	0.0867446	0.556468	0-200 AUC 0.85	0.521575	0.992813	0-200 AUC 0.85			0.0208376	0						0.0909091	0.848178	0.5 0.5 AUC 0.95	0.566818	0.999002	0.5 0.5 AUC 0.95			1	0.237	tombo			0.25	-0.0962312
	0.088694	0.556468	0-200 AUC 0.85	0.521856	0.992813	0-200 AUC 0.85			0.97282	1						0.0918972	0.848178	0.5 0.5 AUC 0.95	0.567139	0.999002	0.5 0.5 AUC 0.95			1	0.8411	tombo			0.25	-0.0288945
	0.088694	0.558522	0-200 AUC 0.85	0.522138	0.992813	0-200 AUC 0.85			0.0213952	0						0.0918972	0.850202	0.5 0.5 AUC 0.95	0.56746	0.999002	0.5 0.5 AUC 0.95			1	0.1863	tombo			0.25	0.107789
	0.0896686	0.558522	0-200 AUC 0.85	0.52242	0.992813	0-200 AUC 0.85			1.93494e-06	0						0.0928854	0.850202	0.5 0.5 AUC 0.95	0.567782	0.999002	0.5 0.5 AUC 0.95			0	0.0365164	xPore			0.25	-0.0258794
	0.0896686	0.560575	0-200 AUC 0.85	0.522703	0.992813	0-200 AUC 0.85			0.808199	1						0.0928854	0.852227	0.5 0.5 AUC 0.95	0.568104	0.999002	0.5 0.5 AUC 0.95			0	0.00849469	xPore			0.25	-0.0369347
	0.0906433	0.560575	0-200 AUC 0.85	0.522985	0.992813	0-200 AUC 0.85			0.039694	0						0.0938735	0.852227	0.5 0.5 AUC 0.95	0.568427	0.999002	0.5 0.5 AUC 0.95			0	0.0239585	xPore			0.25	-0.0309045
	0.0906433	0.563655	0-200 AUC 0.85	0.523268	0.992813	0-200 AUC 0.85			0.142927	0						0.0938735	0.853239	0.5 0.5 AUC 0.95	0.56875	0.999002	0.5 0.5 AUC 0.95			0.2	0.41651	xPore			0.25	-0.0560302
	0.0916179	0.563655	0-200 AUC 0.85	0.523552	0.992813	0-200 AUC 0.85			0.133764	1						0.0948617	0.853239	0.5 0.5 AUC 0.95	0.569073	0.999002	0.5 0.5 AUC 0.95			0.2	0.273224	xPore			0.25	-0.0608652
	0.0916179	0.564682	0-200 AUC 0.85	0.523835	0.992813	0-200 AUC 0.85			0.0469934	0						0.0948617	0.854251	0.5 0.5 AUC 0.95	0.569397	0.999002	0.5 0.5 AUC 0.95			0.2	0.230062	xPore			0.25	0.0273279
	0.0925926	0.564682	0-200 AUC 0.85	0.524119	0.992813	0-200 AUC 0.85			0.0221054	0						0.0958498	0.854251	0.5 0.5 AUC 0.95	0.569721	0.999002	0.5 0.5 AUC 0.95			0.2	0.0328913	xPore			0.3	-0.132377
	0.0925926	0.574949	0-200 AUC 0.85	0.524403	0.992813	0-200 AUC 0.85			0.412662	0						0.0958498	0.856275	0.5 0.5 AUC 0.95	0.570046	0.999002	0.5 0.5 AUC 0.95			0.2	0.365716	xPore			0.3	0.0212487
	0.0935673	0.574949	0-200 AUC 0.85	0.524688	0.992813	0-200 AUC 0.85			0.999695	1						0.0978261	0.856275	0.5 0.5 AUC 0.95	0.57037	0.999002	0.5 0.5 AUC 0.95			0.2	0.19286	xPore			0.3	-0.00493454
	0.0935673	0.578029	0-200 AUC 0.85	0.524973	0.992813	0-200 AUC 0.85			0.987629	1						0.0978261	0.860324	0.5 0.5 AUC 0.95	0.570696	0.999002	0.5 0.5 AUC 0.95			0.2	0.455464	xPore			0.3	0.116918
	0.0945419	0.578029	0-200 AUC 0.85	0.525258	0.992813	0-200 AUC 0.85			4.37729e-06	0						0.0998024	0.860324	0.5 0.5 AUC 0.95	0.571021	0.999002	0.5 0.5 AUC 0.95			0.2	0.35682	xPore			0.3	0.00916415
	0.0945419	0.581109	0-200 AUC 0.85	0.525543	0.992813	0-200 AUC 0.85			0.536042	0						0.0998024	0.86336	0.5 0.5 AUC 0.95	0.571347	0.999002	0.5 0.5 AUC 0.95			0.2	0.30655	xPore			0.3	-0.139879
	0.0955166	0.581109	0-200 AUC 0.85	0.525829	0.992813	0-200 AUC 0.85			0.000381106	0						0.100791	0.86336	0.5 0.5 AUC 0.95	0.571673	0.999002	0.5 0.5 AUC 0.95			0.2	0.292898	xPore			0.3	-0.0502518
	0.0955166	0.582136	0-200 AUC 0.85	0.526115	0.992813	0-200 AUC 0.85			0.001565	0						0.100791	0.870445	0.5 0.5 AUC 0.95	0.572	0.999002	0.5 0.5 AUC 0.95			0.2	0.0392415	xPore			0.3	-0.0683787
	0.0964912	0.582136	0-200 AUC 0.85	0.525857	0.991786	0-200 AUC 0.85			0.997919	1						0.101779	0.870445	0.5 0.5 AUC 0.95	0.572327	0.999002	0.5 0.5 AUC 0.95			0.2	0.315316	xPore			0.3	-0.00191339
	0.0964912	0.584189	0-200 AUC 0.85	0.525599	0.99076	0-200 AUC 0.85			0.472534	1						0.101779	0.871457	0.5 0.5 AUC 0.95	0.572654	0.999002	0.5 0.5 AUC 0.95			0.2	0.200237	xPore			0.3	-0.0472306
	0.0974659	0.584189	0-200 AUC 0.85	0.525886	0.99076	0-200 AUC 0.85			0.361335	1						0.104743	0.871457	0.5 0.5 AUC 0.95	0.572982	0.999002	0.5 0.5 AUC 0.95			0.2	0.350763	xPore			0.3	0.047432
	0.0974659	0.586242	0-200 AUC 0.85	0.526172	0.99076	0-200 AUC 0.85			8.43896e-06	0						0.104743	0.87247	0.5 0.5 AUC 0.95	0.57331	0.999002	0.5 0.5 AUC 0.95			0.2	0.0914131	xPore			0.3	-0.0240685
	0.10039	0.586242	0-200 AUC 0.85	0.526459	0.99076	0-200 AUC 0.85			0.995548	1						0.105731	0.87247	0.5 0.5 AUC 0.95	0.573639	0.999002	0.5 0.5 AUC 0.95			0.2	0.165046	xPore			0.3	-0.18721
	0.10039	0.588296	0-200 AUC 0.85	0.526747	0.99076	0-200 AUC 0.85			0.635807	0						0.105731	0.875506	0.5 0.5 AUC 0.95	0.573968	0.999002	0.5 0.5 AUC 0.95			0.2	0.065717	xPore			0.3	-0.0421954
	0.101365	0.588296	0-200 AUC 0.85	0.527034	0.99076	0-200 AUC 0.85			0.3293	0						0.109684	0.875506	0.5 0.5 AUC 0.95	0.574297	0.999002	0.5 0.5 AUC 0.95			0.2	0.265901	xPore			0.3	0.0645519
	0.101365	0.589322	0-200 AUC 0.85	0.527322	0.99076	0-200 AUC 0.85			0.257885	0						0.109684	0.878543	0.5 0.5 AUC 0.95	0.574627	0.999002	0.5 0.5 AUC 0.95			0.2	0.330247	xPore			0.3	0.0514602
	0.102339	0.589322	0-200 AUC 0.85	0.527611	0.99076	0-200 AUC 0.85			0.00739249	0						0.112648	0.878543	0.5 0.5 AUC 0.95	0.574957	0.999002	0.5 0.5 AUC 0.95			0.2	0.24954	xPore			0.3	-0.0744209
	0.102339	0.603696	0-200 AUC 0.85	0.527352	0.989733	0-200 AUC 0.85			0.829059	1						0.112648	0.882591	0.5 0.5 AUC 0.95	0.575287	0.999002	0.5 0.5 AUC 0.95			0.4	0.343165	xPore			0.3	-0.104632
	0.103314	0.603696	0-200 AUC 0.85	0.527641	0.989733	0-200 AUC 0.85			0.0120449	0						0.113636	0.882591	0.5 0.5 AUC 0.95	0.575618	0.999002	0.5 0.5 AUC 0.95			0.4	0.332151	xPore			0.3	-0.0432024
	0.103314	0.609856	0-200 AUC 0.85	0.527382	0.988706	0-200 AUC 0.85			0.0288833	0						0.113636	0.883603	0.5 0.5 AUC 0.95	0.575949	0.999002	0.5 0.5 AUC 0.95			0.4	0.437107	xPore			0.3	0.0927492
	0.104288	0.609856	0-200 AUC 0.85	0.527671	0.988706	0-200 AUC 0.85			0.806028	1						0.117589	0.883603	0.5 0.5 AUC 0.95	0.576281	0.999002	0.5 0.5 AUC 0.95			0.4	0.635849	xPore			0.3	-0.0240685
	0.104288	0.610883	0-200 AUC 0.85	0.527961	0.988706	0-200 AUC 0.85			0.114905	1						0.117589	0.884615	0.5 0.5 AUC 0.95	0.576613	0.999002	0.5 0.5 AUC 0.95			0.4	0.650713	xPore			0.3	-0.0603223
	0.105263	0.610883	0-200 AUC 0.85	0.527702	0.98768	0-200 AUC 0.85			0.856981	1						0.119565	0.884615	0.5 0.5 AUC 0.95	0.576945	0.999002	0.5 0.5 AUC 0.95			0.4	0.647035	xPore			0.3	-0.0421954
	0.105263	0.612936	0-200 AUC 0.85	0.527991	0.98768	0-200 AUC 0.85			0.999197	1						0.119565	0.887652	0.5 0.5 AUC 0.95	0.577278	0.999002	0.5 0.5 AUC 0.95			0.4	0.39163	xPore			0.3	-0.0716298
	0.106238	0.612936	0-200 AUC 0.85	0.528281	0.98768	0-200 AUC 0.85			0.00602951	0						0.120553	0.887652	0.5 0.5 AUC 0.95	0.577611	0.999002	0.5 0.5 AUC 0.95			0.4	0.522266	xPore			0.3	-0.0762097
	0.106238	0.613963	0-200 AUC 0.85	0.528571	0.98768	0-200 AUC 0.85			0.0152904	0						0.120553	0.888664	0.5 0.5 AUC 0.95	0.577945	0.999002	0.5 0.5 AUC 0.95			0.4	0.53779	xPore			0.3	0.0279022
	0.110136	0.613963	0-200 AUC 0.85	0.528862	0.98768	0-200 AUC 0.85			0.996079	1						0.121542	0.888664	0.5 0.5 AUC 0.95	0.578278	0.999002	0.5 0.5 AUC 0.95			0.4	0.060708	xPore			0.35	-0.143309
	0.110136	0.61499	0-200 AUC 0.85	0.529153	0.98768	0-200 AUC 0.85			0.00238955	0						0.121542	0.890688	0.5 0.5 AUC 0.95	0.578613	0.999002	0.5 0.5 AUC 0.95			0.4	0.572679	xPore			0.35	0.0152445
	0.111111	0.61499	0-200 AUC 0.85	0.529444	0.98768	0-200 AUC 0.85			0.0252971	0						0.124506	0.890688	0.5 0.5 AUC 0.95	0.578947	0.999002	0.5 0.5 AUC 0.95			0.4	0.434518	xPore			0.35	-0.0284599
	0.111111	0.61807	0-200 AUC 0.85	0.529185	0.986653	0-200 AUC 0.85			0.00275996	0						0.124506	0.894737	0.5 0.5 AUC 0.95	0.579282	0.999002	0.5 0.5 AUC 0.95			0.4	0.441787	xPore			0.35	0.0943288
	0.11306	0.61807	0-200 AUC 0.85	0.529477	0.986653	0-200 AUC 0.85			0.439959	1						0.125494	0.894737	0.5 0.5 AUC 0.95	0.579618	0.999002	0.5 0.5 AUC 0.95			0.4	0.404767	xPore			0.35	-0.00244537
	0.11306	0.620123	0-200 AUC 0.85	0.529768	0.986653	0-200 AUC 0.85			0.977709	1						0.125494	0.895749	0.5 0.5 AUC 0.95	0.579954	0.999002	0.5 0.5 AUC 0.95			0.4	0.383789	xPore			0.35	-0.17102
	0.114035	0.620123	0-200 AUC 0.85	0.529509	0.985626	0-200 AUC 0.85			0.00199253	0						0.130435	0.895749	0.5 0.5 AUC 0.95	0.58029	0.999002	0.5 0.5 AUC 0.95			0.4	0.583107	xPore			0.35	-0.0648803
	0.114035	0.62423	0-200 AUC 0.85	0.529801	0.985626	0-200 AUC 0.85			0.0920227	0						0.130435	0.897773	0.5 0.5 AUC 0.95	0.580626	0.999002	0.5 0.5 AUC 0.95			0.4	0.595459	xPore			0.35	-0.0877732
	0.115984	0.62423	0-200 AUC 0.85	0.529542	0.9846	0-200 AUC 0.85			0.988847	1						0.132411	0.897773	0.5 0.5 AUC 0.95	0.580963	0.999002	0.5 0.5 AUC 0.95			0.4	0.375701	xPore			0.35	-0.0222164
	0.115984	0.626283	0-200 AUC 0.85	0.529282	0.983573	0-200 AUC 0.85			0.105056	0						0.132411	0.90081	0.5 0.5 AUC 0.95	0.581301	0.999002	0.5 0.5 AUC 0.95			0.4	0.0663475	xPore			0.35	-0.0575963
	0.116959	0.626283	0-200 AUC 0.85	0.529574	0.983573	0-200 AUC 0.85			0.882175	0						0.133399	0.90081	0.5 0.5 AUC 0.95	0.581639	0.999002	0.5 0.5 AUC 0.95			0.4	0.13149	xPore			0.35	0.0121228
	0.116959	0.628337	0-200 AUC 0.85	0.529867	0.983573	0-200 AUC 0.85			0.989914	1						0.133399	0.901822	0.5 0.5 AUC 0.95	0.581977	0.999002	0.5 0.5 AUC 0.95			0.4	0.0764785	xPore			0.35	-0.0284599
	0.118908	0.628337	0-200 AUC 0.85	0.53016	0.983573	0-200 AUC 0.85			0.997839	1						0.137352	0.901822	0.5 0.5 AUC 0.95	0.582315	0.999002	0.5 0.5 AUC 0.95			0.4	0.428712	xPore			0.35	-0.211602
	0.118908	0.632444	0-200 AUC 0.85	0.530454	0.983573	0-200 AUC 0.85			0.00415195	0						0.137352	0.902834	0.5 0.5 AUC 0.95	0.582654	0.999002	0.5 0.5 AUC 0.95			0.4	0.389223	xPore			0.35	-0.0638398
	0.119883	0.632444	0-200 AUC 0.85	0.530748	0.983573	0-200 AUC 0.85			0.00111406	0						0.13834	0.902834	0.5 0.5 AUC 0.95	0.582994	0.999002	0.5 0.5 AUC 0.95			0.4	0.34943	xPore			0.35	0.046462
	0.119883	0.638604	0-200 AUC 0.85	0.531042	0.983573	0-200 AUC 0.85			0.160086	0						0.13834	0.904858	0.5 0.5 AUC 0.95	0.583333	0.999002	0.5 0.5 AUC 0.95			0.4	0.195475	xPore			0.35	0.0287721
	0.120858	0.638604	0-200 AUC 0.85	0.530782	0.982546	0-200 AUC 0.85			0.998666	1						0.139328	0.904858	0.5 0.5 AUC 0.95	0.583673	0.999002	0.5 0.5 AUC 0.95			0.4	0.348599	xPore			0.35	-0.0836108
	0.120858	0.63963	0-200 AUC 0.85	0.531077	0.982546	0-200 AUC 0.85			0.871527	1						0.139328	0.906883	0.5 0.5 AUC 0.95	0.584014	0.999002	0.5 0.5 AUC 0.95			0.4	0.390272	xPore			0.35	-0.137721
	0.121832	0.63963	0-200 AUC 0.85	0.530816	0.98152	0-200 AUC 0.85			0.00372391	0						0.140316	0.906883	0.5 0.5 AUC 0.95	0.584355	0.999002	0.5 0.5 AUC 0.95			0.4	0.383113	xPore			0.35	-0.060718
	0.121832	0.640657	0-200 AUC 0.85	0.531111	0.98152	0-200 AUC 0.85			0.544575	0						0.140316	0.910931	0.5 0.5 AUC 0.95	0.584696	0.999002	0.5 0.5 AUC 0.95			0.4	0.599673	xPore			0.35	0.0693548
	0.122807	0.640657	0-200 AUC 0.85	0.531406	0.98152	0-200 AUC 0.85			2.57044e-05	0						0.142292	0.910931	0.5 0.5 AUC 0.95	0.585038	0.999002	0.5 0.5 AUC 0.95			0.4	0.390692	xPore			0.35	-0.0617586
	0.122807	0.64271	0-200 AUC 0.85	0.531702	0.98152	0-200 AUC 0.85			0.997982	1						0.142292	0.912955	0.5 0.5 AUC 0.95	0.58538	0.999002	0.5 0.5 AUC 0.95			0.4	0.517021	xPore			0.35	-0.0669615
	0.123782	0.64271	0-200 AUC 0.85	0.531998	0.98152	0-200 AUC 0.85			0.988059	1						0.148221	0.912955	0.5 0.5 AUC 0.95	0.585723	0.999002	0.5 0.5 AUC 0.95			0.6	0.759535	xPore			0.35	-0.0596774
	0.123782	0.645791	0-200 AUC 0.85	0.532294	0.98152	0-200 AUC 0.85			0.994869	1						0.148221	0.913968	0.5 0.5 AUC 0.95	0.586066	0.999002	0.5 0.5 AUC 0.95			0.6	0.647621	xPore			0.35	-0.085692
	0.124756	0.645791	0-200 AUC 0.85	0.532591	0.98152	0-200 AUC 0.85			1.53957e-07	0						0.150198	0.913968	0.5 0.5 AUC 0.95	0.586409	0.999002	0.5 0.5 AUC 0.95			0.6	0.553046	xPore			0.35	-0.125
	0.124756	0.646817	0-200 AUC 0.85	0.53233	0.980493	0-200 AUC 0.85			0.996605	1						0.150198	0.918016	0.5 0.5 AUC 0.95	0.586753	0.999002	0.5 0.5 AUC 0.95			0.6	0.652649	xPore			0.35	0.00189076
	0.125731	0.646817	0-200 AUC 0.85	0.532627	0.980493	0-200 AUC 0.85			0.00843019	1						0.151186	0.918016	0.5 0.5 AUC 0.95	0.587097	0.999002	0.5 0.5 AUC 0.95			0.6	0.53099	xPore			0.4	-0.183883
	0.125731	0.648871	0-200 AUC 0.85	0.532924	0.980493	0-200 AUC 0.85			0.987298	1						0.151186	0.919028	0.5 0.5 AUC 0.95	0.587441	0.999002	0.5 0.5 AUC 0.95			0.6	0.11137	xPore			0.4	0.00820513
	0.128655	0.648871	0-200 AUC 0.85	0.533222	0.980493	0-200 AUC 0.85			0.732393	0						0.152174	0.919028	0.5 0.5 AUC 0.95	0.587786	0.999002	0.5 0.5 AUC 0.95			0.6	0.631961	xPore			0.4	-0.0297436
	0.128655	0.650924	0-200 AUC 0.85	0.53352	0.980493	0-200 AUC 0.85			0.999787	1						0.152174	0.92004	0.5 0.5 AUC 0.95	0.588132	0.999002	0.5 0.5 AUC 0.95			0.6	0.511733	xPore			0.4	0.0728205
	0.12963	0.650924	0-200 AUC 0.85	0.533259	0.979466	0-200 AUC 0.85			0.999897	1						0.155138	0.92004	0.5 0.5 AUC 0.95	0.588477	0.999002	0.5 0.5 AUC 0.95			0.6	0.126659	xPore			0.4	-0.0205128
	0.12963	0.651951	0-200 AUC 0.85	0.533557	0.979466	0-200 AUC 0.85			0.831723	1						0.155138	0.921053	0.5 0.5 AUC 0.95	0.588824	0.999002	0.5 0.5 AUC 0.95			0.6	0.750649	xPore			0.4	-0.188718
	0.130604	0.651951	0-200 AUC 0.85	0.533856	0.979466	0-200 AUC 0.85			0.95248	1						0.156126	0.921053	0.5 0.5 AUC 0.95	0.58917	0.999002	0.5 0.5 AUC 0.95			0.6	0.56837	xPore			0.4	-0.0707692
	0.130604	0.654004	0-200 AUC 0.85	0.534155	0.979466	0-200 AUC 0.85			0.0039134	0						0.156126	0.923077	0.5 0.5 AUC 0.95	0.589517	0.999002	0.5 0.5 AUC 0.95			0.6	0.793802	xPore			0.4	-0.0984615
	0.131579	0.654004	0-200 AUC 0.85	0.534454	0.979466	0-200 AUC 0.85			0.455711	1						0.157115	0.923077	0.5 0.5 AUC 0.95	0.589864	0.999002	0.5 0.5 AUC 0.95			0.6	0.619511	xPore			0.4	-0.0317949
	0.131579	0.655031	0-200 AUC 0.85	0.534193	0.978439	0-200 AUC 0.85			0.705511	0						0.157115	0.925101	0.5 0.5 AUC 0.95	0.590212	0.999002	0.5 0.5 AUC 0.95			0.6	0.853195	xPore			0.4	-0.0717949
	0.132554	0.655031	0-200 AUC 0.85	0.534492	0.978439	0-200 AUC 0.85			0.00333999	0						0.160079	0.925101	0.5 0.5 AUC 0.95	0.59056	0.999002	0.5 0.5 AUC 0.95			0.6	0.545376	xPore			0.4	-0.00410256
	0.132554	0.656057	0-200 AUC 0.85	0.534792	0.978439	0-200 AUC 0.85			0.995346	1						0.160079	0.926113	0.5 0.5 AUC 0.95	0.590909	0.999002	0.5 0.5 AUC 0.95			0.6	0.753958	xPore			0.4	-0.054359
	0.133528	0.656057	0-200 AUC 0.85	0.535093	0.978439	0-200 AUC 0.85			0.959807	1						0.162055	0.926113	0.5 0.5 AUC 0.95	0.591258	0.999002	0.5 0.5 AUC 0.95			0.6	0.865438	xPore			0.4	-0.249231
	0.133528	0.657084	0-200 AUC 0.85	0.535393	0.978439	0-200 AUC 0.85			0.999764	1						0.162055	0.928138	0.5 0.5 AUC 0.95	0.591608	0.999002	0.5 0.5 AUC 0.95			0.6	0.594187	xPore			0.4	-0.0758974
	0.134503	0.657084	0-200 AUC 0.85	0.535694	0.978439	0-200 AUC 0.85			0.465013	0						0.171937	0.928138	0.5 0.5 AUC 0.95	0.591957	0.999002	0.5 0.5 AUC 0.95			0.6	0.0432708	xPore			0.4	0.0358974
	0.134503	0.659138	0-200 AUC 0.85	0.535996	0.978439	0-200 AUC 0.85			0.00254298	0						0.171937	0.92915	0.5 0.5 AUC 0.95	0.592308	0.999002	0.5 0.5 AUC 0.95			0.6	0.597106	xPore			0.4	0.0153846
	0.135478	0.659138	0-200 AUC 0.85	0.536297	0.978439	0-200 AUC 0.85			0.99992	1						0.175889	0.92915	0.5 0.5 AUC 0.95	0.592658	0.999002	0.5 0.5 AUC 0.95			0.6	0.58376	xPore			0.4	-0.0912821
	0.135478	0.664271	0-200 AUC 0.85	0.536599	0.978439	0-200 AUC 0.85			0.834919	1						0.175889	0.930162	0.5 0.5 AUC 0.95	0.593009	0.999002	0.5 0.5 AUC 0.95			0.6	0.719689	xPore			0.4	-0.144615
	0.139376	0.664271	0-200 AUC 0.85	0.536901	0.978439	0-200 AUC 0.85			0.104393	1						0.177866	0.930162	0.5 0.5 AUC 0.95	0.593361	0.999002	0.5 0.5 AUC 0.95			0.6	0.662352	xPore			0.4	-0.0871795
	0.139376	0.668378	0-200 AUC 0.85	0.537204	0.978439	0-200 AUC 0.85			0.99749	1						0.177866	0.931174	0.5 0.5 AUC 0.95	0.593713	0.999002	0.5 0.5 AUC 0.95			0.6	0.386358	xPore			0.4	0.0471795
	0.141326	0.668378	0-200 AUC 0.85	0.537507	0.978439	0-200 AUC 0.85			0.167606	0						0.181818	0.931174	0.5 0.5 AUC 0.95	0.594065	0.999002	0.5 0.5 AUC 0.95			0.6	0.819905	xPore			0.4	-0.0923077
	0.141326	0.670431	0-200 AUC 0.85	0.53781	0.978439	0-200 AUC 0.85			0.00217092	0						0.181818	0.932186	0.5 0.5 AUC 0.95	0.594418	0.999002	0.5 0.5 AUC 0.95			0.6	0.789017	xPore			0.4	-0.0902564
	0.1423	0.670431	0-200 AUC 0.85	0.538114	0.978439	0-200 AUC 0.85			0.71346	1						0.182806	0.932186	0.5 0.5 AUC 0.95	0.594771	0.999002	0.5 0.5 AUC 0.95			0.6	0.813763	xPore			0.4	-0.0564103
	0.1423	0.672485	0-200 AUC 0.85	0.538418	0.978439	0-200 AUC 0.85			0.999157	1						0.182806	0.933198	0.5 0.5 AUC 0.95	0.595125	0.999002	0.5 0.5 AUC 0.95			0.6	0.602237	xPore			0.4	-0.10082
	0.145224	0.672485	0-200 AUC 0.85	0.538722	0.978439	0-200 AUC 0.85			0.0016011	0						0.186759	0.933198	0.5 0.5 AUC 0.95	0.595479	0.999002	0.5 0.5 AUC 0.95			0.6	0.86689	xPore			0.4	-0.13922
	0.145224	0.673511	0-200 AUC 0.85	0.538462	0.977413	0-200 AUC 0.85			0.918143	1						0.186759	0.935223	0.5 0.5 AUC 0.95	0.595833	0.999002	0.5 0.5 AUC 0.95			0.6	0.548739	xPore			0.4	-0.00351967
	0.146199	0.673511	0-200 AUC 0.85	0.538766	0.977413	0-200 AUC 0.85			2.3459e-05	0						0.195652	0.935223	0.5 0.5 AUC 0.95	0.596188	0.999002	0.5 0.5 AUC 0.95			0.6	0.837223	xPore			0.45	-0.175395
	0.146199	0.677618	0-200 AUC 0.85	0.539071	0.977413	0-200 AUC 0.85			0.999778	1						0.195652	0.936235	0.5 0.5 AUC 0.95	0.596544	0.999002	0.5 0.5 AUC 0.95			0.6	0.815907	xPore			0.45	-0.00705394
	0.147173	0.677618	0-200 AUC 0.85	0.539377	0.977413	0-200 AUC 0.85			0.986364	1						0.19664	0.936235	0.5 0.5 AUC 0.95	0.596899	0.999002	0.5 0.5 AUC 0.95			0.6	0.804133	xPore			0.45	-0.040249
	0.147173	0.680698	0-200 AUC 0.85	0.539683	0.977413	0-200 AUC 0.85			0.00106885	0						0.19664	0.937247	0.5 0.5 AUC 0.95	0.597255	0.999002	0.5 0.5 AUC 0.95			0.6	0.259035	xPore			0.45	0.0572614
	0.148148	0.680698	0-200 AUC 0.85	0.539421	0.976386	0-200 AUC 0.85			0.192472	0						0.200593	0.937247	0.5 0.5 AUC 0.95	0.597612	0.999002	0.5 0.5 AUC 0.95			0.6	0.735916	xPore			0.45	-0.0236515
	0.148148	0.681725	0-200 AUC 0.85	0.539728	0.976386	0-200 AUC 0.85			0.000231869	0						0.200593	0.939271	0.5 0.5 AUC 0.95	0.597969	0.999002	0.5 0.5 AUC 0.95			0.6	0.598041	xPore			0.45	-0.214523
	0.149123	0.681725	0-200 AUC 0.85	0.540034	0.976386	0-200 AUC 0.85			0.997666	1						0.202569	0.939271	0.5 0.5 AUC 0.95	0.598326	0.999002	0.5 0.5 AUC 0.95			0.6	0.562807	xPore			0.45	-0.073444
	0.149123	0.682752	0-200 AUC 0.85	0.540341	0.976386	0-200 AUC 0.85			0.94245	1						0.202569	0.940283	0.5 0.5 AUC 0.95	0.598684	0.999002	0.5 0.5 AUC 0.95			0.6	0.843736	xPore			0.45	-0.107676
	0.150097	0.682752	0-200 AUC 0.85	0.540648	0.976386	0-200 AUC 0.85			0.0312614	0						0.203557	0.940283	0.5 0.5 AUC 0.95	0.599042	0.999002	0.5 0.5 AUC 0.95			0.6	0.638873	xPore			0.45	-0.0360996
	0.150097	0.683778	0-200 AUC 0.85	0.540956	0.976386	0-200 AUC 0.85			0.985076	1						0.203557	0.941296	0.5 0.5 AUC 0.95	0.599401	0.999002	0.5 0.5 AUC 0.95			0.6	0.812512	xPore			0.45	-0.0817427
	0.151072	0.683778	0-200 AUC 0.85	0.541264	0.976386	0-200 AUC 0.85			0.916065	1						0.206522	0.941296	0.5 0.5 AUC 0.95	0.59976	0.999002	0.5 0.5 AUC 0.95			0.6	0.571384	xPore			0.45	-0.0329876
	0.151072	0.686858	0-200 AUC 0.85	0.541572	0.976386	0-200 AUC 0.85			0.991279	1						0.206522	0.942308	0.5 0.5 AUC 0.95	0.60012	0.999002	0.5 0.5 AUC 0.95			0.6	0.25791	xPore			0.45	-0.0443983
	0.152047	0.686858	0-200 AUC 0.85	0.54188	0.976386	0-200 AUC 0.85			0.867498	0						0.208498	0.942308	0.5 0.5 AUC 0.95	0.60048	0.999002	0.5 0.5 AUC 0.95			0.6	0.648498	xPore			0.45	-0.259129
	0.152047	0.687885	0-200 AUC 0.85	0.542189	0.976386	0-200 AUC 0.85			0.921457	0						0.208498	0.944332	0.5 0.5 AUC 0.95	0.60084	0.999002	0.5 0.5 AUC 0.95			0.6	0.808313	xPore			0.45	-0.0858921
	0.153996	0.687885	0-200 AUC 0.85	0.542499	0.976386	0-200 AUC 0.85			0.987345	1						0.210474	0.944332	0.5 0.5 AUC 0.95	0.601201	0.999002	0.5 0.5 AUC 0.95			0.8	0.614598	xPore			0.45	0.0136929
	0.153996	0.689938	0-200 AUC 0.85	0.542808	0.976386	0-200 AUC 0.85			0.999643	1						0.210474	0.945344	0.5 0.5 AUC 0.95	0.601562	0.999002	0.5 0.5 AUC 0.95			0.8	0.743358	xPore			0.45	-0.010166
	0.154971	0.689938	0-200 AUC 0.85	0.543118	0.976386	0-200 AUC 0.85			1.10393e-05	0						0.211462	0.945344	0.5 0.5 AUC 0.95	0.601924	0.999002	0.5 0.5 AUC 0.95			0.8	0.740917	xPore			0.45	-0.101452
	0.154971	0.693018	0-200 AUC 0.85	0.543429	0.976386	0-200 AUC 0.85			0.995988	1						0.211462	0.946356	0.5 0.5 AUC 0.95	0.602286	0.999002	0.5 0.5 AUC 0.95			0.8	0.997314	xPore			0.45	-0.152282
	0.159844	0.693018	0-200 AUC 0.85	0.543739	0.976386	0-200 AUC 0.85			6.5208e-05	0						0.220356	0.946356	0.5 0.5 AUC 0.95	0.602649	0.999002	0.5 0.5 AUC 0.95			0.8	0.651609	xPore			0.45	-0.0993776
	0.159844	0.696099	0-200 AUC 0.85	0.54405	0.976386	0-200 AUC 0.85			2.81575e-05	0						0.220356	0.947368	0.5 0.5 AUC 0.95	0.603012	0.999002	0.5 0.5 AUC 0.95			0.8	0.745159	xPore			0.45	0.0365145
	0.160819	0.696099	0-200 AUC 0.85	0.544362	0.976386	0-200 AUC 0.85			0.981641	1						0.22332	0.947368	0.5 0.5 AUC 0.95	0.603376	0.999002	0.5 0.5 AUC 0.95			0.8	0.743517	xPore			0.45	-0.108714
	0.160819	0.699179	0-200 AUC 0.85	0.544674	0.976386	0-200 AUC 0.85			0.0734488	0						0.22332	0.949393	0.5 0.5 AUC 0.95	0.603739	0.999002	0.5 0.5 AUC 0.95			0.8	0.151602	xPore			0.45	-0.0931535
	0.163743	0.699179	0-200 AUC 0.85	0.544986	0.976386	0-200 AUC 0.85			3.72914e-05	0						0.225296	0.949393	0.5 0.5 AUC 0.95	0.604104	0.999002	0.5 0.5 AUC 0.95			0.8	0.787978	xPore			0.45	-0.0651452
	0.163743	0.701232	0-200 AUC 0.85	0.545298	0.976386	0-200 AUC 0.85			0.000604693	0						0.225296	0.950405	0.5 0.5 AUC 0.95	0.604469	0.999002	0.5 0.5 AUC 0.95			0.8	0.482631	xPore			0.45	-0.0997409
	0.164717	0.701232	0-200 AUC 0.85	0.545611	0.976386	0-200 AUC 0.85			0.507974	1						0.228261	0.950405	0.5 0.5 AUC 0.95	0.604834	0.999002	0.5 0.5 AUC 0.95			0.8	0.807376	xPore			0.45	-0.179253
	0.164717	0.702259	0-200 AUC 0.85	0.545924	0.976386	0-200 AUC 0.85			0.998023	1						0.228261	0.951417	0.5 0.5 AUC 0.95	0.6052	0.999002	0.5 0.5 AUC 0.95			0.8	0.76787	xPore			0.45	-0.0196335
	0.166667	0.702259	0-200 AUC 0.85	0.546238	0.976386	0-200 AUC 0.85			0.703324	1						0.229249	0.951417	0.5 0.5 AUC 0.95	0.605566	0.999002	0.5 0.5 AUC 0.95			0.8	0.740972	xPore			0.5	-0.196091
	0.166667	0.706366	0-200 AUC 0.85	0.546552	0.976386	0-200 AUC 0.85			6.61841e-09	0						0.229249	0.952429	0.5 0.5 AUC 0.95	0.605932	0.999002	0.5 0.5 AUC 0.95			0.8	0.236823	xPore			0.5	0.000515996
	0.167641	0.706366	0-200 AUC 0.85	0.546866	0.976386	0-200 AUC 0.85			0.139917	0						0.236166	0.952429	0.5 0.5 AUC 0.95	0.606299	0.999002	0.5 0.5 AUC 0.95			0.8	0.751774	xPore			0.5	-0.0314757
	0.167641	0.709446	0-200 AUC 0.85	0.547181	0.976386	0-200 AUC 0.85			0.264935	1						0.236166	0.953441	0.5 0.5 AUC 0.95	0.606667	0.999002	0.5 0.5 AUC 0.95			0.8	0.0820711	xPore			0.5	0.0552116
	0.168616	0.709446	0-200 AUC 0.85	0.547496	0.976386	0-200 AUC 0.85			0.00873235	0						0.241107	0.953441	0.5 0.5 AUC 0.95	0.607035	0.999002	0.5 0.5 AUC 0.95			0.8	0.877031	xPore			0.5	-0.0190918
	0.168616	0.710472	0-200 AUC 0.85	0.547811	0.976386	0-200 AUC 0.85			0.750519	0						0.241107	0.954453	0.5 0.5 AUC 0.95	0.607403	0.999002	0.5 0.5 AUC 0.95			0.8	0.778895	xPore			0.5	-0.242002
	0.169591	0.710472	0-200 AUC 0.85	0.548127	0.976386	0-200 AUC 0.85			0.183135	0						0.243083	0.954453	0.5 0.5 AUC 0.95	0.607772	0.999002	0.5 0.5 AUC 0.95			0.8	0.781632	xPore			0.5	-0.0717234
	0.169591	0.712526	0-200 AUC 0.85	0.548443	0.976386	0-200 AUC 0.85			0.998755	1						0.243083	0.955466	0.5 0.5 AUC 0.95	0.608141	0.999002	0.5 0.5 AUC 0.95			0.8	0.827195	xPore			0.5	-0.129515
	0.172515	0.712526	0-200 AUC 0.85	0.548759	0.976386	0-200 AUC 0.85			0.00645467	0						0.247036	0.955466	0.5 0.5 AUC 0.95	0.608511	0.999002	0.5 0.5 AUC 0.95			0.8	0.486604	xPore			0.5	-0.0366357
	0.172515	0.714579	0-200 AUC 0.85	0.549076	0.976386	0-200 AUC 0.85			0.0358765	1						0.247036	0.95749	0.5 0.5 AUC 0.95	0.608881	0.999002	0.5 0.5 AUC 0.95			0.8	0.7643	xPore			0.5	-0.0892673
	0.175439	0.714579	0-200 AUC 0.85	0.549393	0.976386	0-200 AUC 0.85			0.999993	1						0.248024	0.95749	0.5 0.5 AUC 0.95	0.609251	0.999002	0.5 0.5 AUC 0.95			0.8	0.758366	xPore			0.5	-0.0232198
	0.175439	0.715606	0-200 AUC 0.85	0.549711	0.976386	0-200 AUC 0.85			0.297368	1						0.248024	0.959514	0.5 0.5 AUC 0.95	0.609622	0.999002	0.5 0.5 AUC 0.95			0.8	0.387026	xPore			0.5	-0.0428277
	0.176413	0.715606	0-200 AUC 0.85	0.550029	0.976386	0-200 AUC 0.85			0.990349	1						0.250988	0.959514	0.5 0.5 AUC 0.95	0.609994	0.999002	0.5 0.5 AUC 0.95			0.8	0.742578	xPore			0.5	-0.299794
	0.176413	0.718686	0-200 AUC 0.85	0.550347	0.976386	0-200 AUC 0.85			0.999239	1						0.250988	0.960526	0.5 0.5 AUC 0.95	0.609756	0.998004	0.5 0.5 AUC 0.95			0.8	0.407673	xPore			0.5	-0.0964912
	0.177388	0.718686	0-200 AUC 0.85	0.550087	0.975359	0-200 AUC 0.85			0.32057	1						0.266798	0.960526	0.5 0.5 AUC 0.95	0.610128	0.998004	0.5 0.5 AUC 0.95			0.8	0.796464	xPore			0.5	0.00670795
	0.177388	0.719713	0-200 AUC 0.85	0.550406	0.975359	0-200 AUC 0.85			0.714811	1						0.266798	0.961538	0.5 0.5 AUC 0.95	0.610501	0.998004	0.5 0.5 AUC 0.95			0.8	0.75609	xPore			0.5	-0.00877193
	0.179337	0.719713	0-200 AUC 0.85	0.550725	0.975359	0-200 AUC 0.85			0.999764	1						0.271739	0.961538	0.5 0.5 AUC 0.95	0.610263	0.997006	0.5 0.5 AUC 0.95			0.8	0.627954	xPore			0.5	-0.109907
	0.179337	0.720739	0-200 AUC 0.85	0.551044	0.975359	0-200 AUC 0.85			0.998785	1						0.271739	0.962551	0.5 0.5 AUC 0.95	0.610636	0.997006	0.5 0.5 AUC 0.95			0.8	0.724062	xPore			0.5	-0.156347
	0.182261	0.720739	0-200 AUC 0.85	0.551364	0.975359	0-200 AUC 0.85			0.999388	1						0.285573	0.962551	0.5 0.5 AUC 0.95	0.611009	0.997006	0.5 0.5 AUC 0.95			0.8	0.920877	xPore			0.5	-0.0964912
	0.182261	0.723819	0-200 AUC 0.85	0.551684	0.975359	0-200 AUC 0.85			0.999239	1						0.285573	0.963563	0.5 0.5 AUC 0.95	0.611383	0.997006	0.5 0.5 AUC 0.95			0.8	0.936966	xPore			0.5	0.0376677
	0.185185	0.723819	0-200 AUC 0.85	0.552005	0.975359	0-200 AUC 0.85			1.75105e-06	0						0.295455	0.963563	0.5 0.5 AUC 0.95	0.611758	0.997006	0.5 0.5 AUC 0.95			0.8	0.881696	xPore			0.5	-0.0985552
	0.185185	0.724846	0-200 AUC 0.85	0.552326	0.975359	0-200 AUC 0.85			0.984903	1						0.295455	0.964575	0.5 0.5 AUC 0.95	0.612132	0.997006	0.5 0.5 AUC 0.95			0.8	0.696264	xPore			0.5	-0.106811
	0.190058	0.724846	0-200 AUC 0.85	0.552647	0.975359	0-200 AUC 0.85			0.0194536	0						0.298419	0.964575	0.5 0.5 AUC 0.95	0.612508	0.997006	0.5 0.5 AUC 0.95			0.8	0.746549	xPore			0.5	-0.0706914
	0.190058	0.727926	0-200 AUC 0.85	0.552969	0.975359	0-200 AUC 0.85			0.999979	1						0.298419	0.965587	0.5 0.5 AUC 0.95	0.612883	0.997006	0.5 0.5 AUC 0.95			0.8	0.750571	xPore			0.5	-0.118557
	0.191033	0.727926	0-200 AUC 0.85	0.553291	0.975359	0-200 AUC 0.85			0.869764	1						0.302372	0.965587	0.5 0.5 AUC 0.95	0.61326	0.997006	0.5 0.5 AUC 0.95			0.8	0.962296	xPore			0.5	-0.192865
	0.191033	0.728953	0-200 AUC 0.85	0.553613	0.975359	0-200 AUC 0.85			9.1365e-05	0						0.302372	0.966599	0.5 0.5 AUC 0.95	0.613636	0.997006	0.5 0.5 AUC 0.95			0.8	0.446247	xPore			0.5	-0.0292276
	0.194932	0.728953	0-200 AUC 0.85	0.553936	0.975359	0-200 AUC 0.85			0.947616	0						0.304348	0.966599	0.5 0.5 AUC 0.95	0.614014	0.997006	0.5 0.5 AUC 0.95			0.8	0.874584	xPore			0.55	-0.204472
	0.194932	0.735113	0-200 AUC 0.85	0.554259	0.975359	0-200 AUC 0.85			0.93052	0						0.304348	0.967611	0.5 0.5 AUC 0.95	0.614391	0.997006	0.5 0.5 AUC 0.95			0.8	0.754258	xPore			0.55	-0.0157236
	0.195906	0.735113	0-200 AUC 0.85	0.554583	0.975359	0-200 AUC 0.85			0.87886	0						0.305336	0.967611	0.5 0.5 AUC 0.95	0.614769	0.997006	0.5 0.5 AUC 0.95			0.8	0.645111	xPore			0.55	-0.0298694
	0.195906	0.737166	0-200 AUC 0.85	0.554907	0.975359	0-200 AUC 0.85			0.99979	1						0.305336	0.968623	0.5 0.5 AUC 0.95	0.615148	0.997006	0.5 0.5 AUC 0.95			0.8	0.73902	xPore			0.55	0.0332427
	0.196881	0.737166	0-200 AUC 0.85	0.554646	0.974333	0-200 AUC 0.85			0.999526	1						0.3083	0.968623	0.5 0.5 AUC 0.95	0.615527	0.997006	0.5 0.5 AUC 0.95			0.8	0.776757	xPore			0.55	-0.0222524
	0.196881	0.738193	0-200 AUC 0.85	0.554971	0.974333	0-200 AUC 0.85			0.997113	1						0.3083	0.970648	0.5 0.5 AUC 0.95	0.615906	0.997006	0.5 0.5 AUC 0.95			0.8	0.170129	xPore			0.55	-0.264908
	0.199805	0.738193	0-200 AUC 0.85	0.555295	0.974333	0-200 AUC 0.85			0.748923	0						0.321146	0.970648	0.5 0.5 AUC 0.95	0.616286	0.997006	0.5 0.5 AUC 0.95			0.8	0.744512	xPore			0.55	-0.0712187
	0.199805	0.73922	0-200 AUC 0.85	0.555621	0.974333	0-200 AUC 0.85			3.59738e-05	0						0.321146	0.97166	0.5 0.5 AUC 0.95	0.616667	0.997006	0.5 0.5 AUC 0.95			0.8	0.58493	xPore			0.55	-0.127802
	0.20078	0.73922	0-200 AUC 0.85	0.555946	0.974333	0-200 AUC 0.85			0.000369313	0						0.324111	0.97166	0.5 0.5 AUC 0.95	0.617048	0.997006	0.5 0.5 AUC 0.95			0.8	0.758859	xPore			0.55	-0.0461915
	0.20078	0.741273	0-200 AUC 0.85	0.556272	0.974333	0-200 AUC 0.85			0.991478	1						0.324111	0.975709	0.5 0.5 AUC 0.95	0.617429	0.997006	0.5 0.5 AUC 0.95			0.8	0.858995	xPore			0.55	-0.0929815
	0.201754	0.741273	0-200 AUC 0.85	0.556598	0.974333	0-200 AUC 0.85			0.974681	1						0.333004	0.975709	0.5 0.5 AUC 0.95	0.617811	0.997006	0.5 0.5 AUC 0.95			0.8	0.773719	xPore			0.55	-0.0233406
	0.201754	0.7423	0-200 AUC 0.85	0.556925	0.974333	0-200 AUC 0.85			0.661129	1						0.333004	0.976721	0.5 0.5 AUC 0.95	0.618193	0.997006	0.5 0.5 AUC 0.95			0.8	0.824868	xPore			0.55	-0.0494559
	0.202729	0.7423	0-200 AUC 0.85	0.557252	0.974333	0-200 AUC 0.85			6.89885e-05	0						0.335968	0.976721	0.5 0.5 AUC 0.95	0.618576	0.997006	0.5 0.5 AUC 0.95			0.8	0.739484	xPore			0.55	-0.310609
	0.202729	0.743326	0-200 AUC 0.85	0.557579	0.974333	0-200 AUC 0.85			0.000324764	0						0.335968	0.977733	0.5 0.5 AUC 0.95	0.618959	0.997006	0.5 0.5 AUC 0.95			0.8	0.725871	xPore			0.55	-0.0842764
	0.205653	0.743326	0-200 AUC 0.85	0.557907	0.974333	0-200 AUC 0.85			1	1						0.353755	0.977733	0.5 0.5 AUC 0.95	0.619343	0.997006	0.5 0.5 AUC 0.95			0.8	0.769155	xPore			0.55	0.00277476
	0.205653	0.744353	0-200 AUC 0.85	0.558235	0.974333	0-200 AUC 0.85			0.984308	1						0.353755	0.979757	0.5 0.5 AUC 0.95	0.619727	0.997006	0.5 0.5 AUC 0.95			0.8	0.0965376	xPore			0.55	-0.0222524
	0.206628	0.744353	0-200 AUC 0.85	0.558564	0.974333	0-200 AUC 0.85			0.925618	1						0.365613	0.979757	0.5 0.5 AUC 0.95	0.620112	0.997006	0.5 0.5 AUC 0.95			0.8	0.713748	xPore			0.55	-0.106039
	0.206628	0.74538	0-200 AUC 0.85	0.558893	0.974333	0-200 AUC 0.85			0.944816	1						0.365613	0.980769	0.5 0.5 AUC 0.95	0.620497	0.997006	0.5 0.5 AUC 0.95			0.8	0.76285	xPore			0.55	-0.171328
	0.210526	0.74538	0-200 AUC 0.85	0.559222	0.974333	0-200 AUC 0.85			0.996232	1						0.369565	0.980769	0.5 0.5 AUC 0.95	0.620883	0.997006	0.5 0.5 AUC 0.95			0.8	0.338255	xPore			0.55	-0.103863
	0.210526	0.747433	0-200 AUC 0.85	0.559552	0.974333	0-200 AUC 0.85			0.769126	1						0.369565	0.981781	0.5 0.5 AUC 0.95	0.621269	0.997006	0.5 0.5 AUC 0.95			0.8	0.820291	xPore			0.55	0.0147443
	0.211501	0.747433	0-200 AUC 0.85	0.559292	0.973306	0-200 AUC 0.85			0.002453	0						0.381423	0.981781	0.5 0.5 AUC 0.95	0.621655	0.997006	0.5 0.5 AUC 0.95			0.8	0.713053	xPore			0.55	-0.120185
	0.211501	0.750513	0-200 AUC 0.85	0.559622	0.973306	0-200 AUC 0.85			0.0205711	0						0.381423	0.982794	0.5 0.5 AUC 0.95	0.622042	0.997006	0.5 0.5 AUC 0.95			1	0.955906	xPore			0.55	-0.11148
	0.214425	0.750513	0-200 AUC 0.85	0.559953	0.973306	0-200 AUC 0.85			0.0878254	0						0.382411	0.982794	0.5 0.5 AUC 0.95	0.62243	0.997006	0.5 0.5 AUC 0.95			1	0.645227	xPore			0.55	-0.0646899
	0.214425	0.75154	0-200 AUC 0.85	0.560284	0.973306	0-200 AUC 0.85			0.999645	1						0.382411	0.983806	0.5 0.5 AUC 0.95	0.622818	0.997006	0.5 0.5 AUC 0.95			1	0.991207	xPore			0.55	-0.129978
	0.218324	0.75154	0-200 AUC 0.85	0.560615	0.973306	0-200 AUC 0.85			1.50034e-07	0						0.384387	0.983806	0.5 0.5 AUC 0.95	0.623206	0.997006	0.5 0.5 AUC 0.95			1	0.845738	xPore			0.55	-0.220294
	0.218324	0.752567	0-200 AUC 0.85	0.560355	0.972279	0-200 AUC 0.85			0.999995	1						0.384387	0.984818	0.5 0.5 AUC 0.95	0.623596	0.997006	0.5 0.5 AUC 0.95			1	0.861343	xPore			0.55	-0.0171053
	0.220273	0.752567	0-200 AUC 0.85	0.560687	0.972279	0-200 AUC 0.85			0.987705	1						0.390316	0.984818	0.5 0.5 AUC 0.95	0.623985	0.997006	0.5 0.5 AUC 0.95			1	0.799149	xPore			0.6	-0.210264
	0.220273	0.753593	0-200 AUC 0.85	0.561019	0.972279	0-200 AUC 0.85			0.000862583	0						0.390316	0.98583	0.5 0.5 AUC 0.95	0.624375	0.997006	0.5 0.5 AUC 0.95			1	0.948087	xPore			0.6	-0.029989
	0.224172	0.753593	0-200 AUC 0.85	0.561352	0.972279	0-200 AUC 0.85			0.999948	1						0.397233	0.98583	0.5 0.5 AUC 0.95	0.624765	0.997006	0.5 0.5 AUC 0.95			1	0.796145	xPore			0.6	-0.0443219
	0.224172	0.755647	0-200 AUC 0.85	0.561684	0.972279	0-200 AUC 0.85			0.926441	1						0.397233	0.986842	0.5 0.5 AUC 0.95	0.625156	0.997006	0.5 0.5 AUC 0.95			1	0.858175	xPore			0.6	0.0218302
	0.225146	0.755647	0-200 AUC 0.85	0.562018	0.972279	0-200 AUC 0.85			0.918503	0						0.416008	0.986842	0.5 0.5 AUC 0.95	0.625548	0.997006	0.5 0.5 AUC 0.95			1	0.903416	xPore			0.6	-0.0332966
	0.225146	0.756674	0-200 AUC 0.85	0.562352	0.972279	0-200 AUC 0.85			0.284942	0						0.416008	0.987854	0.5 0.5 AUC 0.95	0.62594	0.997006	0.5 0.5 AUC 0.95			1	0.975526	xPore			0.6	-0.289085
	0.226121	0.756674	0-200 AUC 0.85	0.562686	0.972279	0-200 AUC 0.85			0.989992	1						0.418972	0.987854	0.5 0.5 AUC 0.95	0.626332	0.997006	0.5 0.5 AUC 0.95			1	0.0666046	xPore			0.6	-0.0851158
	0.226121	0.759754	0-200 AUC 0.85	0.56302	0.972279	0-200 AUC 0.85			0.887994	1						0.418972	0.988866	0.5 0.5 AUC 0.95	0.626725	0.997006	0.5 0.5 AUC 0.95			1	0.929663	xPore			0.6	-0.136935
	0.227096	0.759754	0-200 AUC 0.85	0.563355	0.972279	0-200 AUC 0.85			0.964271	1						0.420949	0.988866	0.5 0.5 AUC 0.95	0.627119	0.997006	0.5 0.5 AUC 0.95			1	0.847022	xPore			0.6	-0.0531422
	0.227096	0.761807	0-200 AUC 0.85	0.56369	0.972279	0-200 AUC 0.85			0.983699	1						0.420949	0.989879	0.5 0.5 AUC 0.95	0.627513	0.997006	0.5 0.5 AUC 0.95			1	0.969256	xPore			0.6	-0.0994487
	0.230019	0.761807	0-200 AUC 0.85	0.564026	0.972279	0-200 AUC 0.85			0.170678	0						0.444664	0.989879	0.5 0.5 AUC 0.95	0.627907	0.997006	0.5 0.5 AUC 0.95			1	0.855958	xPore			0.6	-0.0652701
	0.230019	0.76386	0-200 AUC 0.85	0.564362	0.972279	0-200 AUC 0.85			0.927325	0						0.444664	0.990891	0.5 0.5 AUC 0.95	0.628302	0.997006	0.5 0.5 AUC 0.95			1	0.909418	xPore			0.6	-0.0597574
	0.24269	0.76386	0-200 AUC 0.85	0.564699	0.972279	0-200 AUC 0.85			0.985675	1						0.454545	0.990891	0.5 0.5 AUC 0.95	0.628697	0.997006	0.5 0.5 AUC 0.95			1	0.874364	xPore			0.6	-0.345314
	0.24269	0.764887	0-200 AUC 0.85	0.565036	0.972279	0-200 AUC 0.85			0.999899	1						0.454545	0.991903	0.5 0.5 AUC 0.95	0.629093	0.997006	0.5 0.5 AUC 0.95			1	0.934932	xPore			0.6	-0.0939361
	0.245614	0.764887	0-200 AUC 0.85	0.565373	0.972279	0-200 AUC 0.85			0.999021	1						0.464427	0.991903	0.5 0.5 AUC 0.95	0.62949	0.997006	0.5 0.5 AUC 0.95			1	0.91726	xPore			0.6	0.00418964
	0.245614	0.765914	0-200 AUC 0.85	0.565711	0.972279	0-200 AUC 0.85			0.391877	0						0.464427	0.992915	0.5 0.5 AUC 0.95	0.629887	0.997006	0.5 0.5 AUC 0.95			1	0.794107	xPore			0.6	-0.0454245
	0.250487	0.765914	0-200 AUC 0.85	0.566049	0.972279	0-200 AUC 0.85			0.920977	1						0.533597	0.992915	0.5 0.5 AUC 0.95	0.630284	0.997006	0.5 0.5 AUC 0.95			1	0.732083	xPore			0.6	-0.108269
	0.250487	0.768994	0-200 AUC 0.85	0.566388	0.972279	0-200 AUC 0.85			0.993373	1						0.533597	0.993927	0.5 0.5 AUC 0.95	0.630051	0.996008	0.5 0.5 AUC 0.95			1	0.768534	xPore			0.6	-0.189857
	0.251462	0.768994	0-200 AUC 0.85	0.566727	0.972279	0-200 AUC 0.85			0.870439	1						0.582016	0.993927	0.5 0.5 AUC 0.95	0.630449	0.996008	0.5 0.5 AUC 0.95			1	0.855852	xPore			0.6	-0.13032
	0.251462	0.770021	0-200 AUC 0.85	0.567066	0.972279	0-200 AUC 0.85			0.96457	0						0.582016	0.994939	0.5 0.5 AUC 0.95	0.630847	0.996008	0.5 0.5 AUC 0.95			1	0.955463	xPore			0.6	0.0130099
	0.253411	0.770021	0-200 AUC 0.85	0.567406	0.972279	0-200 AUC 0.85			0.989085	1						0.624506	0.994939	0.5 0.5 AUC 0.95	0.631246	0.996008	0.5 0.5 AUC 0.95			1	0.944795	xPore			0.6	-0.154576
	0.253411	0.773101	0-200 AUC 0.85	0.567746	0.972279	0-200 AUC 0.85			0.646412	0						0.624506	0.995951	0.5 0.5 AUC 0.95	0.631646	0.996008	0.5 0.5 AUC 0.95			1	0.368892	xPore			0.6	-0.104961
	0.254386	0.773101	0-200 AUC 0.85	0.568086	0.972279	0-200 AUC 0.85			0.996687	1						0.645257	0.995951	0.5 0.5 AUC 0.95	0.632046	0.996008	0.5 0.5 AUC 0.95			1	0.86363	xPore			0.6	-0.0751929
	0.254386	0.775154	0-200 AUC 0.85	0.568427	0.972279	0-200 AUC 0.85			0.653523	1						0.645257	0.996964	0.5 0.5 AUC 0.95	0.632446	0.996008	0.5 0.5 AUC 0.95			1	0.393641	xPore			0.6	-0.136344
	0.258285	0.775154	0-200 AUC 0.85	0.568769	0.972279	0-200 AUC 0.85			0.999956	1						0.885375	0.996964	0.5 0.5 AUC 0.95	0.632847	0.996008	0.5 0.5 AUC 0.95			1	0.882944	xPore			0.6	-0.256009
	0.258285	0.776181	0-200 AUC 0.85	0.569111	0.972279	0-200 AUC 0.85			0.999531	1						0.885375	0.997976	0.5 0.5 AUC 0.95	0.633249	0.996008	0.5 0.5 AUC 0.95			1	0.718738	xPore			0.6	-0.0269788
	0.260234	0.776181	0-200 AUC 0.85	0.569453	0.972279	0-200 AUC 0.85			0.0016052	0						0.906126	0.997976	0.5 0.5 AUC 0.95	0.633651	0.996008	0.5 0.5 AUC 0.95			1	0.889194	xPore			0.65	-0.252963
	0.260234	0.777207	0-200 AUC 0.85	0.569795	0.972279	0-200 AUC 0.85			0.136225	0						0.906126	0.998988	0.5 0.5 AUC 0.95	0.634053	0.996008	0.5 0.5 AUC 0.95			1	0.952552	xPore			0.65	-0.0552511
	0.261209	0.777207	0-200 AUC 0.85	0.569536	0.971253	0-200 AUC 0.85			0.141548	0						0.924901	0.998988	0.5 0.5 AUC 0.95	0.634456	0.996008	0.5 0.5 AUC 0.95			1	0.766955	xPore			0.65	-0.0655251
	0.261209	0.782341	0-200 AUC 0.85	0.56988	0.971253	0-200 AUC 0.85			0.025746	0						0.924901	1	0.5 0.5 AUC 0.95	0.63486	0.996008	0.5 0.5 AUC 0.95			1	0.740228	xPore			0.65	0.00981735
	0.263158	0.782341	0-200 AUC 0.85	0.570223	0.971253	0-200 AUC 0.85			0.313888	0						1	1	0.5 0.5 AUC 0.95	0.634628	0.99501	0.5 0.5 AUC 0.95			1	0.917146	xPore			0.65	-0.0586758
	0.263158	0.784394	0-200 AUC 0.85	0.570567	0.971253	0-200 AUC 0.85			0.957259	1						0	0	0.4 0.6 AUC 0.96	0.635032	0.99501	0.5 0.5 AUC 0.95			1	0.972869	xPore			0.65	-0.339498
	0.264133	0.784394	0-200 AUC 0.85	0.570911	0.971253	0-200 AUC 0.85			1.3332e-05	0						0	0.00534759	0.4 0.6 AUC 0.96	0.635437	0.99501	0.5 0.5 AUC 0.95			1	0.778776	xPore			0.65	-0.102055
	0.264133	0.787474	0-200 AUC 0.85	0.571256	0.971253	0-200 AUC 0.85			0.986489	1						0	0.00641711	0.4 0.6 AUC 0.96	0.635842	0.99501	0.5 0.5 AUC 0.95			1	0.957966	xPore			0.65	-0.173973
	0.266082	0.787474	0-200 AUC 0.85	0.570997	0.970226	0-200 AUC 0.85			0.999494	1						0	0.0128342	0.4 0.6 AUC 0.96	0.636248	0.99501	0.5 0.5 AUC 0.95			1	0.757979	xPore			0.65	-0.0792237
	0.266082	0.789528	0-200 AUC 0.85	0.571342	0.970226	0-200 AUC 0.85			0.61417	0						0	0.0149733	0.4 0.6 AUC 0.96	0.636654	0.99501	0.5 0.5 AUC 0.95			1	0.892288	xPore			0.65	-0.129452
	0.267057	0.789528	0-200 AUC 0.85	0.571083	0.969199	0-200 AUC 0.85			0.00199726	0						0	0.0181818	0.4 0.6 AUC 0.96	0.637061	0.99501	0.5 0.5 AUC 0.95			1	0.949663	xPore			0.65	-0.0906393
	0.267057	0.790554	0-200 AUC 0.85	0.571429	0.969199	0-200 AUC 0.85			0.999996	1						0	0.0192513	0.4 0.6 AUC 0.96	0.637468	0.99501	0.5 0.5 AUC 0.95			1	0.902469	xPore			0.65	-0.0780822
	0.268031	0.790554	0-200 AUC 0.85	0.571775	0.969199	0-200 AUC 0.85			0.00129985	0						0	0.0224599	0.4 0.6 AUC 0.96	0.637876	0.99501	0.5 0.5 AUC 0.95			1	0.977512	xPore			0.65	-0.397717
	0.268031	0.791581	0-200 AUC 0.85	0.571515	0.968172	0-200 AUC 0.85			0.99687	1						0	0.0245989	0.4 0.6 AUC 0.96	0.638284	0.99501	0.5 0.5 AUC 0.95			1	0.832462	xPore			0.65	-0.122603
	0.269981	0.791581	0-200 AUC 0.85	0.571862	0.968172	0-200 AUC 0.85			0.0921818	0						0	0.026738	0.4 0.6 AUC 0.96	0.638693	0.99501	0.5 0.5 AUC 0.95			1	0.852146	xPore			0.65	-0.0541096
	0.269981	0.793634	0-200 AUC 0.85	0.572209	0.968172	0-200 AUC 0.85			0.00898728	0						0	0.028877	0.4 0.6 AUC 0.96	0.639103	0.99501	0.5 0.5 AUC 0.95			1	0.962143	xPore			0.65	-0.0678082
	0.273879	0.793634	0-200 AUC 0.85	0.572556	0.968172	0-200 AUC 0.85			0.994341	1						0	0.0374332	0.4 0.6 AUC 0.96	0.639513	0.99501	0.5 0.5 AUC 0.95			1	0.927183	xPore			0.65	-0.144292
	0.273879	0.796715	0-200 AUC 0.85	0.572296	0.967146	0-200 AUC 0.85			0.999999	1						0	0.0395722	0.4 0.6 AUC 0.96	0.639923	0.99501	0.5 0.5 AUC 0.95			1	0.981979	xPore			0.65	-0.210502
	0.274854	0.796715	0-200 AUC 0.85	0.572644	0.967146	0-200 AUC 0.85			0.0142711	0						0	0.0481283	0.4 0.6 AUC 0.96	0.640334	0.99501	0.5 0.5 AUC 0.95			1	0.950116	xPore			0.65	-0.144292
	0.274854	0.797741	0-200 AUC 0.85	0.572993	0.967146	0-200 AUC 0.85			0.165929	0						0	0.0513369	0.4 0.6 AUC 0.96	0.640746	0.99501	0.5 0.5 AUC 0.95			1	0.519544	xPore			0.65	-0.0347032
	0.275828	0.797741	0-200 AUC 0.85	0.572733	0.966119	0-200 AUC 0.85			0.00791513	0						0	0.0566845	0.4 0.6 AUC 0.96	0.641158	0.99501	0.5 0.5 AUC 0.95			1	0.415128	xPore			0.65	-0.180822
	0.275828	0.799795	0-200 AUC 0.85	0.573082	0.966119	0-200 AUC 0.85			6.64033e-05	0						0	0.0588235	0.4 0.6 AUC 0.96	0.64157	0.99501	0.5 0.5 AUC 0.95			1	0.96919	xPore			0.65	-0.131735
	0.276803	0.799795	0-200 AUC 0.85	0.573431	0.966119	0-200 AUC 0.85			0.659975	1						0	0.059893	0.4 0.6 AUC 0.96	0.641983	0.99501	0.5 0.5 AUC 0.95			1	0.798447	xPore			0.65	-0.112329
	0.276803	0.800821	0-200 AUC 0.85	0.57378	0.966119	0-200 AUC 0.85			0.0317937	0						0	0.0620321	0.4 0.6 AUC 0.96	0.642397	0.99501	0.5 0.5 AUC 0.95			1	0.95967	xPore			0.65	-0.163113
	0.278752	0.800821	0-200 AUC 0.85	0.574131	0.966119	0-200 AUC 0.85			0.999843	1						0	0.0641711	0.4 0.6 AUC 0.96	0.642811	0.99501	0.5 0.5 AUC 0.95			1	0.934552	xPore			0.65	-0.318571
	0.278752	0.801848	0-200 AUC 0.85	0.574481	0.966119	0-200 AUC 0.85			8.30659e-07	0						0	0.0663102	0.4 0.6 AUC 0.96	0.643226	0.99501	0.5 0.5 AUC 0.95			1	0.843918	xPore			0.65	-0.0629181
	0.285575	0.801848	0-200 AUC 0.85	0.574832	0.966119	0-200 AUC 0.85			0.0165399	0						0	0.0909091	0.4 0.6 AUC 0.96	0.643641	0.99501	0.5 0.5 AUC 0.95			1	0.768358	xPore			0.7	-0.249921
	0.285575	0.802875	0-200 AUC 0.85	0.575183	0.966119	0-200 AUC 0.85			0.87787	1						0	0.0930481	0.4 0.6 AUC 0.96	0.644057	0.99501	0.5 0.5 AUC 0.95			1	0.885474	xPore			0.7	-0.0262159
	0.287524	0.802875	0-200 AUC 0.85	0.575535	0.966119	0-200 AUC 0.85			0.20608	0						0	0.0951872	0.4 0.6 AUC 0.96	0.644473	0.99501	0.5 0.5 AUC 0.95			1	0.96048	xPore			0.7	-0.0428233
	0.287524	0.803901	0-200 AUC 0.85	0.575887	0.966119	0-200 AUC 0.85			2.29104e-05	0						0	0.0973262	0.4 0.6 AUC 0.96	0.64489	0.99501	0.5 0.5 AUC 0.95			1	0.866829	xPore			0.7	0.0117438
	0.289474	0.803901	0-200 AUC 0.85	0.57624	0.966119	0-200 AUC 0.85			0.993297	1						0	0.120856	0.4 0.6 AUC 0.96	0.645307	0.99501	0.5 0.5 AUC 0.95			1	0.151273	xPore			0.7	-0.0333333
	0.289474	0.804928	0-200 AUC 0.85	0.576593	0.966119	0-200 AUC 0.85			0.999333	1						0	0.122995	0.4 0.6 AUC 0.96	0.645725	0.99501	0.5 0.5 AUC 0.95			1	0.915049	xPore			0.7	-0.333452
	0.290448	0.804928	0-200 AUC 0.85	0.576947	0.966119	0-200 AUC 0.85			0.990363	1						0	0.157219	0.4 0.6 AUC 0.96	0.646144	0.99501	0.5 0.5 AUC 0.95			1	0.944355	xPore			0.7	-0.0736655
	0.290448	0.805955	0-200 AUC 0.85	0.577301	0.966119	0-200 AUC 0.85			0.995192	1						0.00102354	0.157219	0.4 0.6 AUC 0.96	0.645914	0.994012	0.5 0.5 AUC 0.95			1	0.839036	xPore			0.7	-0.166192
	0.297271	0.805955	0-200 AUC 0.85	0.577655	0.966119	0-200 AUC 0.85			0.906852	1						0.00102354	0.159358	0.4 0.6 AUC 0.96	0.646334	0.994012	0.5 0.5 AUC 0.95			1	0.894063	xPore			0.7	-0.0511269
	0.297271	0.806982	0-200 AUC 0.85	0.57801	0.966119	0-200 AUC 0.85			0.999042	1						0.00102354	0.232086	0.4 0.6 AUC 0.96	0.646753	0.994012	0.5 0.5 AUC 0.95			1	0.830949	xPore			0.7	-0.0950178
	0.300195	0.806982	0-200 AUC 0.85	0.578365	0.966119	0-200 AUC 0.85			0.279386	0						0.00204708	0.232086	0.4 0.6 AUC 0.96	0.647173	0.994012	0.5 0.5 AUC 0.95			1	0.976877	xPore			0.7	-0.071293
	0.300195	0.809035	0-200 AUC 0.85	0.578721	0.966119	0-200 AUC 0.85			4.64178e-06	0						0.00204708	0.247059	0.4 0.6 AUC 0.96	0.647594	0.994012	0.5 0.5 AUC 0.95			1	0.841365	xPore			0.7	-0.0428233
	0.30117	0.809035	0-200 AUC 0.85	0.579077	0.966119	0-200 AUC 0.85			0.994002	1						0.00307062	0.247059	0.4 0.6 AUC 0.96	0.648016	0.994012	0.5 0.5 AUC 0.95			0	0.0291262	TandemMod			0.7	-0.380902
	0.30117	0.811088	0-200 AUC 0.85	0.578818	0.965092	0-200 AUC 0.85			0.972373	1						0.00307062	0.257754	0.4 0.6 AUC 0.96	0.648438	0.994012	0.5 0.5 AUC 0.95			0	0.106814	TandemMod			0.7	-0.0997628
	0.302144	0.811088	0-200 AUC 0.85	0.579174	0.965092	0-200 AUC 0.85			0.937418	1						0.00409417	0.257754	0.4 0.6 AUC 0.96	0.64886	0.994012	0.5 0.5 AUC 0.95			0	0.0755064	TandemMod			0.7	-0.00723606
	0.302144	0.812115	0-200 AUC 0.85	0.579531	0.965092	0-200 AUC 0.85			0.851136	1						0.00409417	0.265241	0.4 0.6 AUC 0.96	0.648631	0.993014	0.5 0.5 AUC 0.95			0	0.230203	TandemMod			0.7	-0.0534994
	0.304094	0.812115	0-200 AUC 0.85	0.579889	0.965092	0-200 AUC 0.85			0.999937	1						0.00511771	0.265241	0.4 0.6 AUC 0.96	0.649054	0.993014	0.5 0.5 AUC 0.95			0	0.0939227	TandemMod			0.7	-0.111625
	0.304094	0.813142	0-200 AUC 0.85	0.580247	0.965092	0-200 AUC 0.85			0.999855	1						0.00511771	0.431016	0.4 0.6 AUC 0.96	0.649478	0.993014	0.5 0.5 AUC 0.95			0	0.0239411	TandemMod			0.7	-0.193476
	0.305068	0.813142	0-200 AUC 0.85	0.580605	0.965092	0-200 AUC 0.85			0.185396	0						0.00614125	0.431016	0.4 0.6 AUC 0.96	0.649902	0.993014	0.5 0.5 AUC 0.95			0	0.0257827	TandemMod			0.7	-0.147212
	0.305068	0.814168	0-200 AUC 0.85	0.580964	0.965092	0-200 AUC 0.85			3.36203e-05	0						0.00614125	0.439572	0.4 0.6 AUC 0.96	0.650327	0.993014	0.5 0.5 AUC 0.95			0	0.0515654	TandemMod			0.7	-0.016726
	0.306043	0.814168	0-200 AUC 0.85	0.581323	0.965092	0-200 AUC 0.85			0.775051	1						0.00716479	0.439572	0.4 0.6 AUC 0.96	0.650752	0.993014	0.5 0.5 AUC 0.95			0	0.100368	TandemMod			0.7	-0.165006
	0.306043	0.815195	0-200 AUC 0.85	0.581683	0.965092	0-200 AUC 0.85			0.344452	0						0.00716479	0.440642	0.4 0.6 AUC 0.96	0.651178	0.993014	0.5 0.5 AUC 0.95			0	0.0488029	TandemMod			0.7	-0.113998
	0.307018	0.815195	0-200 AUC 0.85	0.581424	0.964066	0-200 AUC 0.85			0.00519656	1						0.00818833	0.440642	0.4 0.6 AUC 0.96	0.651604	0.993014	0.5 0.5 AUC 0.95			0	0.169429	TandemMod			0.7	-0.071293
	0.307018	0.816222	0-200 AUC 0.85	0.581784	0.964066	0-200 AUC 0.85			0.999342	1						0.00818833	0.44492	0.4 0.6 AUC 0.96	0.652031	0.993014	0.5 0.5 AUC 0.95			0	0.0570902	TandemMod			0.7	-0.138389
	0.310916	0.816222	0-200 AUC 0.85	0.582145	0.964066	0-200 AUC 0.85			0.996884	1						0.00921187	0.44492	0.4 0.6 AUC 0.96	0.652459	0.993014	0.5 0.5 AUC 0.95			0	0.0092081	TandemMod			0.7	-0.32114
	0.310916	0.819302	0-200 AUC 0.85	0.582506	0.964066	0-200 AUC 0.85			0.999339	1						0.00921187	0.478075	0.4 0.6 AUC 0.96	0.652887	0.993014	0.5 0.5 AUC 0.95			0	0.0515654	TandemMod			0.7	-0.0441247
	0.312865	0.819302	0-200 AUC 0.85	0.582247	0.963039	0-200 AUC 0.85			0.804577	0						0.0102354	0.478075	0.4 0.6 AUC 0.96	0.653316	0.993014	0.5 0.5 AUC 0.95			0	0.150092	TandemMod			0.75	-0.235714
	0.312865	0.821355	0-200 AUC 0.85	0.582609	0.963039	0-200 AUC 0.85			0.999993	1						0.0102354	0.491979	0.4 0.6 AUC 0.96	0.653745	0.993014	0.5 0.5 AUC 0.95			0	0.187845	TandemMod			0.75	-0.0367133
	0.31384	0.821355	0-200 AUC 0.85	0.582971	0.963039	0-200 AUC 0.85			0.261217	1						0.011259	0.491979	0.4 0.6 AUC 0.96	0.654175	0.993014	0.5 0.5 AUC 0.95			0	0.0138122	TandemMod			0.75	-0.0576923
	0.31384	0.822382	0-200 AUC 0.85	0.583333	0.963039	0-200 AUC 0.85			0.314056	1						0.011259	0.530481	0.4 0.6 AUC 0.96	0.654605	0.993014	0.5 0.5 AUC 0.95			0	0.0138122	TandemMod			0.75	-0.00874126
	0.314815	0.822382	0-200 AUC 0.85	0.583696	0.963039	0-200 AUC 0.85			0.943451	0						0.0122825	0.530481	0.4 0.6 AUC 0.96	0.655036	0.993014	0.5 0.5 AUC 0.95			0	0.0644567	TandemMod			0.75	-0.0402098
	0.314815	0.824435	0-200 AUC 0.85	0.58406	0.963039	0-200 AUC 0.85			0.172013	0						0.0122825	0.537968	0.4 0.6 AUC 0.96	0.655468	0.993014	0.5 0.5 AUC 0.95			0	0.209945	TandemMod			0.75	-0.340909
	0.315789	0.824435	0-200 AUC 0.85	0.584424	0.963039	0-200 AUC 0.85			5.76328e-06	0						0.013306	0.537968	0.4 0.6 AUC 0.96	0.6559	0.993014	0.5 0.5 AUC 0.95			0	0.0957643	TandemMod			0.75	-0.0786713
	0.315789	0.828542	0-200 AUC 0.85	0.584788	0.963039	0-200 AUC 0.85			0.999836	1						0.013306	0.564706	0.4 0.6 AUC 0.96	0.656332	0.993014	0.5 0.5 AUC 0.95			0	0.0451197	TandemMod			0.75	-0.171911
	0.317739	0.828542	0-200 AUC 0.85	0.585153	0.963039	0-200 AUC 0.85			4.75933e-05	0						0.0143296	0.564706	0.4 0.6 AUC 0.96	0.656766	0.993014	0.5 0.5 AUC 0.95			0	0.0460405	TandemMod			0.75	-0.0740093
	0.317739	0.829569	0-200 AUC 0.85	0.585518	0.963039	0-200 AUC 0.85			0.999092	1						0.0143296	0.603209	0.4 0.6 AUC 0.96	0.657199	0.993014	0.5 0.5 AUC 0.95			0	0.0313076	TandemMod			0.75	-0.120629
	0.324561	0.829569	0-200 AUC 0.85	0.585884	0.963039	0-200 AUC 0.85			0.640801	1						0.0153531	0.603209	0.4 0.6 AUC 0.96	0.657634	0.993014	0.5 0.5 AUC 0.95			0	0.122581	TandemMod			0.75	-0.0961538
	0.324561	0.830595	0-200 AUC 0.85	0.58625	0.963039	0-200 AUC 0.85			0.999743	1						0.0153531	0.606417	0.4 0.6 AUC 0.96	0.658069	0.993014	0.5 0.5 AUC 0.95			0	0.11792	TandemMod			0.75	-0.0565268
	0.327485	0.830595	0-200 AUC 0.85	0.586617	0.963039	0-200 AUC 0.85			0.0010832	0						0.0163767	0.606417	0.4 0.6 AUC 0.96	0.658504	0.993014	0.5 0.5 AUC 0.95			0.2	0.10865	TandemMod			0.75	-0.429487
	0.327485	0.831622	0-200 AUC 0.85	0.586984	0.963039	0-200 AUC 0.85			0.00735191	0						0.0163767	0.619251	0.4 0.6 AUC 0.96	0.65894	0.993014	0.5 0.5 AUC 0.95			0.2	0.242481	TandemMod			0.75	-0.12296
	0.329435	0.831622	0-200 AUC 0.85	0.587351	0.963039	0-200 AUC 0.85			0.0226591	0						0.0174002	0.619251	0.4 0.6 AUC 0.96	0.659377	0.993014	0.5 0.5 AUC 0.95			0.2	0.210526	TandemMod			0.75	-0.0262238
	0.329435	0.834702	0-200 AUC 0.85	0.587719	0.963039	0-200 AUC 0.85			0.93436	1						0.0174002	0.625668	0.4 0.6 AUC 0.96	0.659814	0.993014	0.5 0.5 AUC 0.95			0.2	0.356203	TandemMod			0.75	-0.0833333
	0.330409	0.834702	0-200 AUC 0.85	0.587461	0.962012	0-200 AUC 0.85			0.463452	0						0.0184237	0.625668	0.4 0.6 AUC 0.96	0.660252	0.993014	0.5 0.5 AUC 0.95			0.2	0.235902	TandemMod			0.75	-0.126457
	0.330409	0.835729	0-200 AUC 0.85	0.587202	0.960986	0-200 AUC 0.85			0.961434	1						0.0184237	0.629947	0.4 0.6 AUC 0.96	0.660691	0.993014	0.5 0.5 AUC 0.95			0.2	0.109962	TandemMod			0.75	-0.224359
	0.332359	0.835729	0-200 AUC 0.85	0.586943	0.959959	0-200 AUC 0.85			0.989009	1						0.0194473	0.629947	0.4 0.6 AUC 0.96	0.66113	0.993014	0.5 0.5 AUC 0.95			0.2	0.168233	TandemMod			0.75	-0.150932
	0.332359	0.839836	0-200 AUC 0.85	0.587312	0.959959	0-200 AUC 0.85			0.998229	1						0.0194473	0.639572	0.4 0.6 AUC 0.96	0.661569	0.993014	0.5 0.5 AUC 0.95			0.2	0.176692	TandemMod			0.75	-0.0203963
	0.337232	0.839836	0-200 AUC 0.85	0.587681	0.959959	0-200 AUC 0.85			0.0358485	0						0.0204708	0.639572	0.4 0.6 AUC 0.96	0.662009	0.993014	0.5 0.5 AUC 0.95			0.2	0.223684	TandemMod			0.75	-0.183566
	0.337232	0.844969	0-200 AUC 0.85	0.587421	0.958932	0-200 AUC 0.85			0.861257	0						0.0204708	0.642781	0.4 0.6 AUC 0.96	0.66245	0.993014	0.5 0.5 AUC 0.95			0.2	0.176692	TandemMod			0.75	-0.132284
	0.338207	0.844969	0-200 AUC 0.85	0.587791	0.958932	0-200 AUC 0.85			0.981492	0						0.0214944	0.642781	0.4 0.6 AUC 0.96	0.662891	0.993014	0.5 0.5 AUC 0.95			0.2	0.275376	TandemMod			0.75	-0.0914918
	0.338207	0.845996	0-200 AUC 0.85	0.588161	0.958932	0-200 AUC 0.85			0.830468	0						0.0214944	0.64492	0.4 0.6 AUC 0.96	0.663333	0.993014	0.5 0.5 AUC 0.95			0.2	0.203947	TandemMod			0.75	-0.163753
	0.341131	0.845996	0-200 AUC 0.85	0.587902	0.957906	0-200 AUC 0.85			0.927016	1						0.0225179	0.64492	0.4 0.6 AUC 0.96	0.663776	0.993014	0.5 0.5 AUC 0.95			0.2	0.0704887	TandemMod			0.75	-0.336449
	0.341131	0.847023	0-200 AUC 0.85	0.588272	0.957906	0-200 AUC 0.85			3.06866e-06	0						0.0225179	0.653476	0.4 0.6 AUC 0.96	0.664219	0.993014	0.5 0.5 AUC 0.95			0.2	0.171992	TandemMod			0.75	-0.0542453
	0.342105	0.847023	0-200 AUC 0.85	0.588644	0.957906	0-200 AUC 0.85			0.983349	1						0.0235415	0.653476	0.4 0.6 AUC 0.96	0.664663	0.993014	0.5 0.5 AUC 0.95			0.2	0.281015	TandemMod			0.8	-0.255836
	0.342105	0.848049	0-200 AUC 0.85	0.589015	0.957906	0-200 AUC 0.85			0.996825	1						0.0235415	0.657754	0.4 0.6 AUC 0.96	0.665107	0.993014	0.5 0.5 AUC 0.95			0.2	0.292293	TandemMod			0.8	-0.0567095
	0.344055	0.848049	0-200 AUC 0.85	0.589387	0.957906	0-200 AUC 0.85			0.0010595	0						0.024565	0.657754	0.4 0.6 AUC 0.96	0.665552	0.993014	0.5 0.5 AUC 0.95			0.2	0.151316	TandemMod			0.8	-0.0497083
	0.344055	0.851129	0-200 AUC 0.85	0.58976	0.957906	0-200 AUC 0.85			0.999629	1						0.024565	0.66738	0.4 0.6 AUC 0.96	0.665997	0.993014	0.5 0.5 AUC 0.95			0.2	0.134398	TandemMod			0.8	-0.0205368
	0.346979	0.851129	0-200 AUC 0.85	0.590133	0.957906	0-200 AUC 0.85			0.224499	0						0.0255885	0.66738	0.4 0.6 AUC 0.96	0.666443	0.993014	0.5 0.5 AUC 0.95			0.2	0.190789	TandemMod			0.8	-0.0508751
	0.346979	0.853183	0-200 AUC 0.85	0.590506	0.957906	0-200 AUC 0.85			0.542052	0						0.0255885	0.669519	0.4 0.6 AUC 0.96	0.66689	0.993014	0.5 0.5 AUC 0.95			0.2	0.315789	TandemMod			0.8	-0.376429
	0.349903	0.853183	0-200 AUC 0.85	0.59088	0.957906	0-200 AUC 0.85			0.765898	1						0.0266121	0.669519	0.4 0.6 AUC 0.96	0.667337	0.993014	0.5 0.5 AUC 0.95			0.2	0.195489	TandemMod			0.8	-0.0893816
	0.349903	0.854209	0-200 AUC 0.85	0.591255	0.957906	0-200 AUC 0.85			0.239101	0						0.0266121	0.671658	0.4 0.6 AUC 0.96	0.667785	0.993014	0.5 0.5 AUC 0.95			0.2	0.176692	TandemMod			0.8	-0.196733
	0.350877	0.854209	0-200 AUC 0.85	0.59163	0.957906	0-200 AUC 0.85			0.385698	0						0.0276356	0.671658	0.4 0.6 AUC 0.96	0.668234	0.993014	0.5 0.5 AUC 0.95			0.2	0.194549	TandemMod			0.8	-0.0765461
	0.350877	0.855236	0-200 AUC 0.85	0.592005	0.957906	0-200 AUC 0.85			0.997826	1						0.0276356	0.679144	0.4 0.6 AUC 0.96	0.668683	0.993014	0.5 0.5 AUC 0.95			0.2	0.153195	TandemMod			0.8	-0.126721
	0.352827	0.855236	0-200 AUC 0.85	0.592381	0.957906	0-200 AUC 0.85			0.999869	1						0.0286592	0.679144	0.4 0.6 AUC 0.96	0.669132	0.993014	0.5 0.5 AUC 0.95			0.2	0.185325	TandemMod			0.8	-0.115053
	0.352827	0.856263	0-200 AUC 0.85	0.592757	0.957906	0-200 AUC 0.85			0.000177573	0						0.0286592	0.687701	0.4 0.6 AUC 0.96	0.669583	0.993014	0.5 0.5 AUC 0.95			0.2	0.252852	TandemMod			0.8	-0.0765461
	0.353801	0.856263	0-200 AUC 0.85	0.593134	0.957906	0-200 AUC 0.85			0.310196	0						0.0296827	0.687701	0.4 0.6 AUC 0.96	0.670034	0.993014	0.5 0.5 AUC 0.95			0.4	0.213615	TandemMod			0.8	-0.441774
	0.353801	0.85729	0-200 AUC 0.85	0.593511	0.957906	0-200 AUC 0.85			0.937039	1						0.0296827	0.68984	0.4 0.6 AUC 0.96	0.670485	0.993014	0.5 0.5 AUC 0.95			0.4	0.379555	TandemMod			0.8	-0.136056
	0.354776	0.85729	0-200 AUC 0.85	0.593889	0.957906	0-200 AUC 0.85			0.989333	1						0.0307062	0.68984	0.4 0.6 AUC 0.96	0.670937	0.993014	0.5 0.5 AUC 0.95			0.4	0.343117	TandemMod			0.8	-0.0380397
	0.354776	0.858316	0-200 AUC 0.85	0.594268	0.957906	0-200 AUC 0.85			0.970376	1						0.0307062	0.691979	0.4 0.6 AUC 0.96	0.67139	0.993014	0.5 0.5 AUC 0.95			0.4	0.455466	TandemMod			0.8	-0.0847141
	0.359649	0.858316	0-200 AUC 0.85	0.594646	0.957906	0-200 AUC 0.85			0.835375	1						0.0317298	0.691979	0.4 0.6 AUC 0.96	0.671843	0.993014	0.5 0.5 AUC 0.95			0.4	0.36336	TandemMod			0.8	-0.136056
	0.359649	0.859343	0-200 AUC 0.85	0.594388	0.956879	0-200 AUC 0.85			0.999859	1						0.0317298	0.693048	0.4 0.6 AUC 0.96	0.672297	0.993014	0.5 0.5 AUC 0.95			0.4	0.182186	TandemMod			0.8	-0.223571
	0.361598	0.859343	0-200 AUC 0.85	0.594767	0.956879	0-200 AUC 0.85			2.95869e-05	0						0.0327533	0.693048	0.4 0.6 AUC 0.96	0.672752	0.993014	0.5 0.5 AUC 0.95			0.4	0.297571	TandemMod			0.8	-0.173396
	0.361598	0.86037	0-200 AUC 0.85	0.595147	0.956879	0-200 AUC 0.85			0.832565	1						0.0327533	0.698396	0.4 0.6 AUC 0.96	0.673207	0.993014	0.5 0.5 AUC 0.95			0.4	0.282389	TandemMod			0.8	-0.0473746
	0.364522	0.86037	0-200 AUC 0.85	0.595527	0.956879	0-200 AUC 0.85			0.990079	1						0.0337769	0.698396	0.4 0.6 AUC 0.96	0.672986	0.992016	0.5 0.5 AUC 0.95			0.4	0.343117	TandemMod			0.8	-0.22007
	0.364522	0.862423	0-200 AUC 0.85	0.595908	0.956879	0-200 AUC 0.85			0.31715	0						0.0337769	0.708021	0.4 0.6 AUC 0.96	0.673442	0.992016	0.5 0.5 AUC 0.95			0.4	0.304656	TandemMod			0.8	-0.137223
	0.366472	0.862423	0-200 AUC 0.85	0.596289	0.956879	0-200 AUC 0.85			0.975093	1						0.0348004	0.708021	0.4 0.6 AUC 0.96	0.673898	0.992016	0.5 0.5 AUC 0.95			0.4	0.367409	TandemMod			0.8	-0.108051
	0.366472	0.86345	0-200 AUC 0.85	0.596671	0.956879	0-200 AUC 0.85			0.999853	1						0.0348004	0.71123	0.4 0.6 AUC 0.96	0.674355	0.992016	0.5 0.5 AUC 0.95			0.4	0.342105	TandemMod			0.8	-0.172229
	0.367446	0.86345	0-200 AUC 0.85	0.597053	0.956879	0-200 AUC 0.85			0.063184	0						0.035824	0.71123	0.4 0.6 AUC 0.96	0.674813	0.992016	0.5 0.5 AUC 0.95			0.4	0.135628	TandemMod			0.8	-0.378947
	0.367446	0.864476	0-200 AUC 0.85	0.597436	0.956879	0-200 AUC 0.85			0.0737005	0						0.035824	0.721925	0.4 0.6 AUC 0.96	0.675272	0.992016	0.5 0.5 AUC 0.95			0.4	0.300607	TandemMod			0.8	-0.0687277
	0.377193	0.864476	0-200 AUC 0.85	0.597819	0.956879	0-200 AUC 0.85			0.0175695	0						0.037871	0.721925	0.4 0.6 AUC 0.96	0.675731	0.992016	0.5 0.5 AUC 0.95			0.4	0.403846	TandemMod			0.85	-0.230379
	0.377193	0.865503	0-200 AUC 0.85	0.598203	0.956879	0-200 AUC 0.85			0.00100511	0						0.037871	0.730481	0.4 0.6 AUC 0.96	0.67619	0.992016	0.5 0.5 AUC 0.95			0.4	0.392713	TandemMod			0.85	-0.0345018
	0.382066	0.865503	0-200 AUC 0.85	0.598587	0.956879	0-200 AUC 0.85			0.82966	1						0.0388946	0.730481	0.4 0.6 AUC 0.96	0.676651	0.992016	0.5 0.5 AUC 0.95			0.4	0.280364	TandemMod			0.85	-0.0443419
	0.382066	0.86653	0-200 AUC 0.85	0.598972	0.956879	0-200 AUC 0.85			0.87862	1						0.0388946	0.731551	0.4 0.6 AUC 0.96	0.677112	0.992016	0.5 0.5 AUC 0.95			0.4	0.237854	TandemMod			0.85	-0.0258918
	0.384016	0.86653	0-200 AUC 0.85	0.599357	0.956879	0-200 AUC 0.85			0.00870148	0						0.0419652	0.731551	0.4 0.6 AUC 0.96	0.677573	0.992016	0.5 0.5 AUC 0.95			0.4	0.303644	TandemMod			0.85	-0.046802
	0.384016	0.867556	0-200 AUC 0.85	0.599099	0.955852	0-200 AUC 0.85			0.997744	1						0.0419652	0.740107	0.4 0.6 AUC 0.96	0.678035	0.992016	0.5 0.5 AUC 0.95			0.4	0.433198	TandemMod			0.85	-0.382595
	0.38694	0.867556	0-200 AUC 0.85	0.599485	0.955852	0-200 AUC 0.85			0.000630806	0						0.0429887	0.740107	0.4 0.6 AUC 0.96	0.678498	0.992016	0.5 0.5 AUC 0.95			0.4	0.289474	TandemMod			0.85	-0.0763223
	0.38694	0.868583	0-200 AUC 0.85	0.599871	0.955852	0-200 AUC 0.85			0.620893	1						0.0429887	0.742246	0.4 0.6 AUC 0.96	0.678962	0.992016	0.5 0.5 AUC 0.95			0.4	0.282389	TandemMod			0.85	-0.198093
	0.388889	0.868583	0-200 AUC 0.85	0.599613	0.954825	0-200 AUC 0.85			0.00126394	0						0.0440123	0.742246	0.4 0.6 AUC 0.96	0.679426	0.992016	0.5 0.5 AUC 0.95			0.4	0.313765	TandemMod			0.85	-0.0812423
	0.388889	0.871663	0-200 AUC 0.85	0.6	0.954825	0-200 AUC 0.85			0.978007	1						0.0440123	0.744385	0.4 0.6 AUC 0.96	0.679891	0.992016	0.5 0.5 AUC 0.95			0.4	0.264914	TandemMod			0.85	-0.119373
	0.393762	0.871663	0-200 AUC 0.85	0.600387	0.954825	0-200 AUC 0.85			0.994607	1						0.0450358	0.744385	0.4 0.6 AUC 0.96	0.680356	0.992016	0.5 0.5 AUC 0.95			0.4	0.25355	TandemMod			0.85	-0.114453
	0.393762	0.873717	0-200 AUC 0.85	0.600775	0.954825	0-200 AUC 0.85			0.00172889	0						0.0450358	0.752941	0.4 0.6 AUC 0.96	0.680822	0.992016	0.5 0.5 AUC 0.95			0.4	0.366701	TandemMod			0.85	-0.052952
	0.398635	0.873717	0-200 AUC 0.85	0.601164	0.954825	0-200 AUC 0.85			0.0373402	0						0.0470829	0.752941	0.4 0.6 AUC 0.96	0.681289	0.992016	0.5 0.5 AUC 0.95			0.6	0.384943	TandemMod			0.85	-0.473616
	0.398635	0.877823	0-200 AUC 0.85	0.601552	0.954825	0-200 AUC 0.85			0.000516795	0						0.0470829	0.754011	0.4 0.6 AUC 0.96	0.681756	0.992016	0.5 0.5 AUC 0.95			0.6	0.569024	TandemMod			0.85	-0.116913
	0.404483	0.877823	0-200 AUC 0.85	0.601942	0.954825	0-200 AUC 0.85			0.992059	1						0.0501535	0.754011	0.4 0.6 AUC 0.96	0.682224	0.992016	0.5 0.5 AUC 0.95			0.6	0.558923	TandemMod			0.85	-0.0369619
	0.404483	0.879877	0-200 AUC 0.85	0.602332	0.954825	0-200 AUC 0.85			0.999973	1						0.0501535	0.761497	0.4 0.6 AUC 0.96	0.682692	0.992016	0.5 0.5 AUC 0.95			0.6	0.630752	TandemMod			0.85	-0.0886224
	0.418129	0.879877	0-200 AUC 0.85	0.602722	0.954825	0-200 AUC 0.85			0.00113949	0						0.0532242	0.761497	0.4 0.6 AUC 0.96	0.683162	0.992016	0.5 0.5 AUC 0.95			0.6	0.573513	TandemMod			0.85	-0.126753
	0.418129	0.880903	0-200 AUC 0.85	0.603113	0.954825	0-200 AUC 0.85			1.24729e-07	0						0.0532242	0.762567	0.4 0.6 AUC 0.96	0.683631	0.992016	0.5 0.5 AUC 0.95			0.6	0.310887	TandemMod			0.85	-0.230074
	0.419103	0.880903	0-200 AUC 0.85	0.602855	0.953799	0-200 AUC 0.85			3.733e-05	0						0.0542477	0.762567	0.4 0.6 AUC 0.96	0.684102	0.992016	0.5 0.5 AUC 0.95			0.6	0.527497	TandemMod			0.85	-0.172263
	0.419103	0.88193	0-200 AUC 0.85	0.602597	0.952772	0-200 AUC 0.85			0.119308	0						0.0542477	0.772193	0.4 0.6 AUC 0.96	0.683884	0.991018	0.5 0.5 AUC 0.95			0.6	0.459035	TandemMod			0.85	-0.0615621
	0.422027	0.88193	0-200 AUC 0.85	0.602339	0.951745	0-200 AUC 0.85			0.999961	1						0.0552712	0.772193	0.4 0.6 AUC 0.96	0.684356	0.991018	0.5 0.5 AUC 0.95			0.6	0.538721	TandemMod			0.85	-0.204244
	0.422027	0.883984	0-200 AUC 0.85	0.602731	0.951745	0-200 AUC 0.85			0.99295	1						0.0552712	0.775401	0.4 0.6 AUC 0.96	0.684828	0.991018	0.5 0.5 AUC 0.95			0.6	0.502806	TandemMod			0.85	-0.142743
	0.429825	0.883984	0-200 AUC 0.85	0.603123	0.951745	0-200 AUC 0.85			0.00614376	0						0.0562948	0.775401	0.4 0.6 AUC 0.96	0.6853	0.991018	0.5 0.5 AUC 0.95			0.6	0.536476	TandemMod			0.85	-0.0935424
	0.429825	0.886037	0-200 AUC 0.85	0.603516	0.951745	0-200 AUC 0.85			0.994967	1						0.0562948	0.77754	0.4 0.6 AUC 0.96	0.685773	0.991018	0.5 0.5 AUC 0.95			0.6	0.553311	TandemMod			0.85	-0.158354
	0.432749	0.886037	0-200 AUC 0.85	0.603909	0.951745	0-200 AUC 0.85			5.30593e-06	0						0.0583419	0.77754	0.4 0.6 AUC 0.96	0.686247	0.991018	0.5 0.5 AUC 0.95			0.6	0.230079	TandemMod			0.85	-0.401171
	0.432749	0.887064	0-200 AUC 0.85	0.604302	0.951745	0-200 AUC 0.85			0.99959	1						0.0583419	0.782888	0.4 0.6 AUC 0.96	0.68603	0.99002	0.5 0.5 AUC 0.95			0.6	0.508418	TandemMod			0.85	-0.0607232
	0.435673	0.887064	0-200 AUC 0.85	0.604697	0.951745	0-200 AUC 0.85			0.560572	0						0.0593654	0.782888	0.4 0.6 AUC 0.96	0.686505	0.99002	0.5 0.5 AUC 0.95			0.6	0.593715	TandemMod			0.9	-0.199387
	0.435673	0.88809	0-200 AUC 0.85	0.605091	0.951745	0-200 AUC 0.85			0.00531025	0						0.0593654	0.792513	0.4 0.6 AUC 0.96	0.686981	0.99002	0.5 0.5 AUC 0.95			0.6	0.560045	TandemMod			0.9	-0.210429
	0.436647	0.88809	0-200 AUC 0.85	0.605487	0.951745	0-200 AUC 0.85			0.000237644	0						0.0603889	0.792513	0.4 0.6 AUC 0.96	0.687457	0.99002	0.5 0.5 AUC 0.95			0.6	0.491582	TandemMod			0.9	-0.0325153
	0.436647	0.889117	0-200 AUC 0.85	0.605882	0.951745	0-200 AUC 0.85			0.982523	1						0.0603889	0.794652	0.4 0.6 AUC 0.96	0.687933	0.99002	0.5 0.5 AUC 0.95			0.6	0.428732	TandemMod			0.9	-0.19816
	0.437622	0.889117	0-200 AUC 0.85	0.606279	0.951745	0-200 AUC 0.85			0.0758995	1						0.0614125	0.794652	0.4 0.6 AUC 0.96	0.688411	0.99002	0.5 0.5 AUC 0.95			0.6	0.481481	TandemMod			0.9	-0.28773
	0.437622	0.890144	0-200 AUC 0.85	0.606675	0.951745	0-200 AUC 0.85			0.997757	1						0.0614125	0.795722	0.4 0.6 AUC 0.96	0.688889	0.99002	0.5 0.5 AUC 0.95			0.6	0.604938	TandemMod			0.9	-0.0509202
	0.440546	0.890144	0-200 AUC 0.85	0.607073	0.951745	0-200 AUC 0.85			1.28159e-06	0						0.0634596	0.795722	0.4 0.6 AUC 0.96	0.689368	0.99002	0.5 0.5 AUC 0.95			0.6	0.459035	TandemMod			0.9	-0.0411043
	0.440546	0.893224	0-200 AUC 0.85	0.606815	0.950719	0-200 AUC 0.85			0.992122	1						0.0634596	0.80107	0.4 0.6 AUC 0.96	0.689152	0.989022	0.5 0.5 AUC 0.95			0.6	0.487093	TandemMod			0.9	-0.118405
	0.444444	0.893224	0-200 AUC 0.85	0.606557	0.949692	0-200 AUC 0.85			0.101464	0						0.0644831	0.80107	0.4 0.6 AUC 0.96	0.688935	0.988024	0.5 0.5 AUC 0.95			0.6	0.527497	TandemMod			0.9	-0.0546012
	0.444444	0.894251	0-200 AUC 0.85	0.606955	0.949692	0-200 AUC 0.85			0.226762	0						0.0644831	0.802139	0.4 0.6 AUC 0.96	0.689415	0.988024	0.5 0.5 AUC 0.95			0.6	0.468013	TandemMod			0.9	-0.141718
	0.447368	0.894251	0-200 AUC 0.85	0.607354	0.949692	0-200 AUC 0.85			0.00376114	0						0.0655067	0.802139	0.4 0.6 AUC 0.96	0.689895	0.988024	0.5 0.5 AUC 0.95			0.6	0.344207	TandemMod			0.9	-0.119632
	0.447368	0.895277	0-200 AUC 0.85	0.607753	0.949692	0-200 AUC 0.85			0.001103	0						0.0655067	0.804278	0.4 0.6 AUC 0.96	0.690377	0.988024	0.5 0.5 AUC 0.95			0.6	0.557955	TandemMod			0.9	-0.0558282
	0.451267	0.895277	0-200 AUC 0.85	0.608153	0.949692	0-200 AUC 0.85			0.684993	1						0.0665302	0.804278	0.4 0.6 AUC 0.96	0.690858	0.988024	0.5 0.5 AUC 0.95			0.8	0.610294	TandemMod			0.9	-0.0828221
	0.451267	0.896304	0-200 AUC 0.85	0.608553	0.949692	0-200 AUC 0.85			0.0196785	0						0.0665302	0.805348	0.4 0.6 AUC 0.96	0.691341	0.988024	0.5 0.5 AUC 0.95			0.8	0.578431	TandemMod			0.9	-0.102454
	0.457115	0.896304	0-200 AUC 0.85	0.608295	0.948665	0-200 AUC 0.85			0.996358	1						0.0675537	0.805348	0.4 0.6 AUC 0.96	0.691824	0.988024	0.5 0.5 AUC 0.95			0.8	0.757353	TandemMod			0.9	-0.00552147
	0.457115	0.898357	0-200 AUC 0.85	0.608037	0.947639	0-200 AUC 0.85			0.00213892	0						0.0675537	0.812834	0.4 0.6 AUC 0.96	0.691608	0.987026	0.5 0.5 AUC 0.95			0.8	0.593137	TandemMod			0.9	-0.145399
	0.459064	0.898357	0-200 AUC 0.85	0.608438	0.947639	0-200 AUC 0.85			0.58382	0						0.0685773	0.812834	0.4 0.6 AUC 0.96	0.692092	0.987026	0.5 0.5 AUC 0.95			0.8	0.51348	TandemMod			0.9	-0.122086
	0.459064	0.900411	0-200 AUC 0.85	0.608179	0.946612	0-200 AUC 0.85			3.25378e-08	0						0.0685773	0.814973	0.4 0.6 AUC 0.96	0.692577	0.987026	0.5 0.5 AUC 0.95			0.8	0.741422	TandemMod			0.9	-0.0865031
	0.460039	0.900411	0-200 AUC 0.85	0.608581	0.946612	0-200 AUC 0.85			0.192337	1						0.0696008	0.814973	0.4 0.6 AUC 0.96	0.693062	0.987026	0.5 0.5 AUC 0.95			0.8	0.748775	TandemMod			0.9	-0.0828221
	0.460039	0.902464	0-200 AUC 0.85	0.608983	0.946612	0-200 AUC 0.85			0.780877	0						0.0696008	0.819251	0.4 0.6 AUC 0.96	0.693548	0.987026	0.5 0.5 AUC 0.95			0.8	0.680147	TandemMod			0.9	-0.0509202
	0.462963	0.902464	0-200 AUC 0.85	0.609385	0.946612	0-200 AUC 0.85			0.939112	0						0.073695	0.819251	0.4 0.6 AUC 0.96	0.693333	0.986028	0.5 0.5 AUC 0.95			0.8	0.726716	TandemMod			0.9	-0.279141
	0.462963	0.904517	0-200 AUC 0.85	0.609788	0.946612	0-200 AUC 0.85			0.494496	0						0.073695	0.82246	0.4 0.6 AUC 0.96	0.69382	0.986028	0.5 0.5 AUC 0.95			0.8	0.644608	TandemMod			0.9	-0.0153374
	0.463938	0.904517	0-200 AUC 0.85	0.610192	0.946612	0-200 AUC 0.85			1.02386e-06	0						0.0747185	0.82246	0.4 0.6 AUC 0.96	0.694308	0.986028	0.5 0.5 AUC 0.95			0.8	0.654412	TandemMod			0.9	-0.0398773
	0.463938	0.905544	0-200 AUC 0.85	0.609934	0.945585	0-200 AUC 0.85			0.00741973	1						0.0747185	0.825668	0.4 0.6 AUC 0.96	0.694796	0.986028	0.5 0.5 AUC 0.95			0.8	0.724265	TandemMod			0.9	-0.187117
	0.464912	0.905544	0-200 AUC 0.85	0.610338	0.945585	0-200 AUC 0.85			0.135601	0						0.0757421	0.825668	0.4 0.6 AUC 0.96	0.695285	0.986028	0.5 0.5 AUC 0.95			0.8	0.70098	TandemMod			0.9	-0.0793612
	0.464912	0.906571	0-200 AUC 0.85	0.610743	0.945585	0-200 AUC 0.85			0.930233	1						0.0757421	0.828877	0.4 0.6 AUC 0.96	0.695775	0.986028	0.5 0.5 AUC 0.95			0.8	0.682598	TandemMod			0.9	-0.183582
	0.465887	0.906571	0-200 AUC 0.85	0.611148	0.945585	0-200 AUC 0.85			0.999545	1						0.0788127	0.828877	0.4 0.6 AUC 0.96	0.696265	0.986028	0.5 0.5 AUC 0.95			0.8	0.816176	TandemMod			0.95	-0.235714
	0.465887	0.907598	0-200 AUC 0.85	0.611554	0.945585	0-200 AUC 0.85			6.33413e-05	0						0.0788127	0.829947	0.4 0.6 AUC 0.96	0.696756	0.986028	0.5 0.5 AUC 0.95			0.8	0.634804	TandemMod			0.95	-0.206892
	0.466862	0.907598	0-200 AUC 0.85	0.611296	0.944559	0-200 AUC 0.85			0.25835	0						0.0798362	0.829947	0.4 0.6 AUC 0.96	0.697248	0.986028	0.5 0.5 AUC 0.95			0.8	0.67402	TandemMod			0.95	-0.0339599
	0.466862	0.909651	0-200 AUC 0.85	0.611702	0.944559	0-200 AUC 0.85			0.00217325	0						0.0798362	0.832086	0.4 0.6 AUC 0.96	0.69774	0.986028	0.5 0.5 AUC 0.95			0.8	0.6875	TandemMod			0.95	-0.204386
	0.47076	0.909651	0-200 AUC 0.85	0.612109	0.944559	0-200 AUC 0.85			0.999325	1						0.0818833	0.832086	0.4 0.6 AUC 0.96	0.698233	0.986028	0.5 0.5 AUC 0.95			0.8	0.693627	TandemMod			0.95	-0.294612
	0.47076	0.910678	0-200 AUC 0.85	0.611851	0.943532	0-200 AUC 0.85			0.999887	1						0.0818833	0.835294	0.4 0.6 AUC 0.96	0.698727	0.986028	0.5 0.5 AUC 0.95			0.8	0.75	TandemMod			0.95	-0.0577694
	0.471735	0.910678	0-200 AUC 0.85	0.612258	0.943532	0-200 AUC 0.85			0.0102295	0						0.0829069	0.835294	0.4 0.6 AUC 0.96	0.699222	0.986028	0.5 0.5 AUC 0.95			0.8	0.526961	TandemMod			0.95	-0.0527569
	0.471735	0.911704	0-200 AUC 0.85	0.612667	0.943532	0-200 AUC 0.85			0.999989	1						0.0829069	0.84492	0.4 0.6 AUC 0.96	0.699717	0.986028	0.5 0.5 AUC 0.95			0.8	0.796569	TandemMod			0.95	-0.134211
	0.474659	0.911704	0-200 AUC 0.85	0.613075	0.943532	0-200 AUC 0.85			0.931354	1						0.0849539	0.84492	0.4 0.6 AUC 0.96	0.700213	0.986028	0.5 0.5 AUC 0.95			0.8	0.734069	TandemMod			0.95	-0.0677945
	0.474659	0.912731	0-200 AUC 0.85	0.613485	0.943532	0-200 AUC 0.85			0.663245	0						0.0849539	0.847059	0.4 0.6 AUC 0.96	0.7	0.98503	0.5 0.5 AUC 0.95			0.8	0.595588	TandemMod			0.95	-0.159273
	0.479532	0.912731	0-200 AUC 0.85	0.613226	0.942505	0-200 AUC 0.85			0.00680522	0						0.0890481	0.847059	0.4 0.6 AUC 0.96	0.700497	0.98503	0.5 0.5 AUC 0.95			0.8	0.71411	TandemMod			0.95	-0.126692
	0.479532	0.913758	0-200 AUC 0.85	0.613636	0.942505	0-200 AUC 0.85			0.940343	0						0.0890481	0.849198	0.4 0.6 AUC 0.96	0.700284	0.984032	0.5 0.5 AUC 0.95			0.8	0.58655	TandemMod			0.95	-0.0615288
	0.480507	0.913758	0-200 AUC 0.85	0.614047	0.942505	0-200 AUC 0.85			0.999383	1						0.0910952	0.849198	0.4 0.6 AUC 0.96	0.700782	0.984032	0.5 0.5 AUC 0.95			1	0.785156	TandemMod			0.95	-0.0740602
	0.480507	0.914784	0-200 AUC 0.85	0.614458	0.942505	0-200 AUC 0.85			0.999994	1						0.0910952	0.851337	0.4 0.6 AUC 0.96	0.70128	0.984032	0.5 0.5 AUC 0.95			1	0.790365	TandemMod			0.95	-0.116667
	0.482456	0.914784	0-200 AUC 0.85	0.614869	0.942505	0-200 AUC 0.85			0.0171162	0						0.0921187	0.851337	0.4 0.6 AUC 0.96	0.701779	0.984032	0.5 0.5 AUC 0.95			1	0.994792	TandemMod			0.95	-0.016416
	0.482456	0.915811	0-200 AUC 0.85	0.615282	0.942505	0-200 AUC 0.85			0.999553	1						0.0921187	0.855615	0.4 0.6 AUC 0.96	0.702279	0.984032	0.5 0.5 AUC 0.95			1	0.817708	TandemMod			0.95	-0.13797
	0.483431	0.915811	0-200 AUC 0.85	0.615694	0.942505	0-200 AUC 0.85			0.542014	0						0.0941658	0.855615	0.4 0.6 AUC 0.96	0.70278	0.984032	0.5 0.5 AUC 0.95			1	0.716146	TandemMod			0.95	-0.146742
	0.483431	0.916838	0-200 AUC 0.85	0.616107	0.942505	0-200 AUC 0.85			0.957816	1						0.0941658	0.859893	0.4 0.6 AUC 0.96	0.703281	0.984032	0.5 0.5 AUC 0.95			1	0.964844	TandemMod			0.95	-0.104135
	0.487329	0.916838	0-200 AUC 0.85	0.616521	0.942505	0-200 AUC 0.85			0.1339	1						0.0951894	0.859893	0.4 0.6 AUC 0.96	0.703783	0.984032	0.5 0.5 AUC 0.95			1	0.985677	TandemMod			0.95	-0.0853383
	0.487329	0.917864	0-200 AUC 0.85	0.616935	0.942505	0-200 AUC 0.85			0.998055	1						0.0951894	0.860963	0.4 0.6 AUC 0.96	0.704286	0.984032	0.5 0.5 AUC 0.95			1	0.882812	TandemMod			0.95	-0.0502506
	0.489279	0.917864	0-200 AUC 0.85	0.616678	0.941478	0-200 AUC 0.85			0.99842	1						0.0972364	0.860963	0.4 0.6 AUC 0.96	0.704789	0.984032	0.5 0.5 AUC 0.95			1	0.971354	TandemMod			0.95	-0.297118
	0.489279	0.918891	0-200 AUC 0.85	0.617093	0.941478	0-200 AUC 0.85			0.999817	1						0.0972364	0.864171	0.4 0.6 AUC 0.96	0.705293	0.984032	0.5 0.5 AUC 0.95			1	0.872396	TandemMod			0.95	-0.0239348
	0.493177	0.918891	0-200 AUC 0.85	0.617508	0.941478	0-200 AUC 0.85			0.954929	1						0.0992835	0.864171	0.4 0.6 AUC 0.96	0.705798	0.984032	0.5 0.5 AUC 0.95			1	0.898438	TandemMod			0.95	-0.0502506
	0.493177	0.919918	0-200 AUC 0.85	0.617925	0.941478	0-200 AUC 0.85			0.970817	1						0.0992835	0.865241	0.4 0.6 AUC 0.96	0.706304	0.984032	0.5 0.5 AUC 0.95			1	0.983073	TandemMod			0.95	-0.208145
	0.496101	0.919918	0-200 AUC 0.85	0.618341	0.941478	0-200 AUC 0.85			0.13023	0						0.101331	0.865241	0.4 0.6 AUC 0.96	0.70681	0.984032	0.5 0.5 AUC 0.95			1	0.942708	TandemMod			0.95	-0.090527
	0.496101	0.920945	0-200 AUC 0.85	0.618758	0.941478	0-200 AUC 0.85			0.998313	1						0.101331	0.86738	0.4 0.6 AUC 0.96	0.707317	0.984032	0.5 0.5 AUC 0.95			1	0.891927	TandemMod			0.95	-0.193003
	0.497076	0.920945	0-200 AUC 0.85	0.619176	0.941478	0-200 AUC 0.85			0.669902	1						0.104401	0.86738	0.4 0.6 AUC 0.96	0.707107	0.983034	0.5 0.5 AUC 0.95			1	0.990885	TandemMod			1	-0.214008
	0.497076	0.921971	0-200 AUC 0.85	0.619595	0.941478	0-200 AUC 0.85			0.947119	1						0.104401	0.869519	0.4 0.6 AUC 0.96	0.707615	0.983034	0.5 0.5 AUC 0.95			1	0.865885	TandemMod			1	-0.18677
	0.503899	0.921971	0-200 AUC 0.85	0.620014	0.941478	0-200 AUC 0.85			0.997973	1						0.105425	0.869519	0.4 0.6 AUC 0.96	0.707405	0.982036	0.5 0.5 AUC 0.95			1	0.888021	TandemMod			1	-0.0077821
	0.503899	0.922998	0-200 AUC 0.85	0.620433	0.941478	0-200 AUC 0.85			0.00109354	0						0.105425	0.870588	0.4 0.6 AUC 0.96	0.707914	0.982036	0.5 0.5 AUC 0.95			1	0.919271	TandemMod			1	-0.184176
	0.505848	0.922998	0-200 AUC 0.85	0.620853	0.941478	0-200 AUC 0.85			0.3154	1						0.106448	0.870588	0.4 0.6 AUC 0.96	0.708423	0.982036	0.5 0.5 AUC 0.95			1	0.941406	TandemMod			1	-0.284047
	0.505848	0.926078	0-200 AUC 0.85	0.621274	0.941478	0-200 AUC 0.85			0.998995	1						0.106448	0.872727	0.4 0.6 AUC 0.96	0.708934	0.982036	0.5 0.5 AUC 0.95			1	0.967448	TandemMod			1	-0.0311284
	0.506823	0.926078	0-200 AUC 0.85	0.621695	0.941478	0-200 AUC 0.85			0.999844	1						0.107472	0.872727	0.4 0.6 AUC 0.96	0.709445	0.982036	0.5 0.5 AUC 0.95			1	0.710938	TandemMod			1	-0.0233463
	0.506823	0.927105	0-200 AUC 0.85	0.622117	0.941478	0-200 AUC 0.85			0.0804277	0						0.107472	0.874866	0.4 0.6 AUC 0.96	0.709957	0.982036	0.5 0.5 AUC 0.95			1	0.984375	TandemMod			1	-0.111543
	0.508772	0.927105	0-200 AUC 0.85	0.62186	0.940452	0-200 AUC 0.85			0.109118	1						0.110542	0.874866	0.4 0.6 AUC 0.96	0.710469	0.982036	0.5 0.5 AUC 0.95			1	0.986979	TandemMod			1	-0.0350195
	0.508772	0.928131	0-200 AUC 0.85	0.622283	0.940452	0-200 AUC 0.85			0.999989	1						0.110542	0.875936	0.4 0.6 AUC 0.96	0.710983	0.982036	0.5 0.5 AUC 0.95			1	0.794271	TandemMod			1	-0.127108
	0.509747	0.928131	0-200 AUC 0.85	0.622026	0.939425	0-200 AUC 0.85			4.19226e-05	0						0.114637	0.875936	0.4 0.6 AUC 0.96	0.710774	0.981038	0.5 0.5 AUC 0.95			1	0.917862	TandemMod			1	-0.0959792
	0.509747	0.929158	0-200 AUC 0.85	0.622449	0.939425	0-200 AUC 0.85			0.170434	0						0.114637	0.877005	0.4 0.6 AUC 0.96	0.711288	0.981038	0.5 0.5 AUC 0.95			1	0.810596	TandemMod			1	-0.0259403
	0.512671	0.929158	0-200 AUC 0.85	0.622873	0.939425	0-200 AUC 0.85			0.000538277	0						0.11566	0.877005	0.4 0.6 AUC 0.96	0.711803	0.981038	0.5 0.5 AUC 0.95								1	-0.0466926
	0.512671	0.930185	0-200 AUC 0.85	0.623297	0.939425	0-200 AUC 0.85			0.99998	1						0.11566	0.879144	0.4 0.6 AUC 0.96	0.712319	0.981038	0.5 0.5 AUC 0.95								1	-0.106355
	0.51462	0.930185	0-200 AUC 0.85	0.623722	0.939425	0-200 AUC 0.85			0.108798	0						0.116684	0.879144	0.4 0.6 AUC 0.96	0.712835	0.981038	0.5 0.5 AUC 0.95								1	-0.00648508
	0.51462	0.931211	0-200 AUC 0.85	0.624147	0.939425	0-200 AUC 0.85			0.999354	1						0.116684	0.881283	0.4 0.6 AUC 0.96	0.713353	0.981038	0.5 0.5 AUC 0.95								1	-0.124514
	0.526316	0.931211	0-200 AUC 0.85	0.623891	0.938398	0-200 AUC 0.85			0.872352	1						0.120778	0.881283	0.4 0.6 AUC 0.96	0.713871	0.981038	0.5 0.5 AUC 0.95								1	-0.115435
	0.526316	0.932238	0-200 AUC 0.85	0.624317	0.938398	0-200 AUC 0.85			0.998918	1						0.120778	0.887701	0.4 0.6 AUC 0.96	0.71439	0.981038	0.5 0.5 AUC 0.95								1	-0.075227
	0.52729	0.932238	0-200 AUC 0.85	0.624744	0.938398	0-200 AUC 0.85			0.000735169	0						0.121801	0.887701	0.4 0.6 AUC 0.96	0.714909	0.981038	0.5 0.5 AUC 0.95								1	-0.0583658
	0.52729	0.934292	0-200 AUC 0.85	0.625171	0.938398	0-200 AUC 0.85			0.869401	1						0.121801	0.88877	0.4 0.6 AUC 0.96	0.715429	0.981038	0.5 0.5 AUC 0.95								1	-0.0298314
	0.52924	0.934292	0-200 AUC 0.85	0.624914	0.937372	0-200 AUC 0.85			0.0463296	0						0.122825	0.88877	0.4 0.6 AUC 0.96	0.71595	0.981038	0.5 0.5 AUC 0.95								1	-0.28275
	0.52924	0.935318	0-200 AUC 0.85	0.624658	0.936345	0-200 AUC 0.85			3.80374e-05	0						0.122825	0.890909	0.4 0.6 AUC 0.96	0.716472	0.981038	0.5 0.5 AUC 0.95								1	-0.0116732
	0.532164	0.935318	0-200 AUC 0.85	0.625086	0.936345	0-200 AUC 0.85			0.999912	1						0.123849	0.890909	0.4 0.6 AUC 0.96	0.716995	0.981038	0.5 0.5 AUC 0.95								1	-0.0246433
	0.532164	0.936345	0-200 AUC 0.85	0.625514	0.936345	0-200 AUC 0.85			0.999331	1						0.123849	0.894118	0.4 0.6 AUC 0.96	0.717518	0.981038	0.5 0.5 AUC 0.95								1	-0.188067
	0.534113	0.936345	0-200 AUC 0.85	0.625257	0.935318	0-200 AUC 0.85			0.941831	1						0.125896	0.894118	0.4 0.6 AUC 0.96	0.718042	0.981038	0.5 0.5 AUC 0.95								1	-0.0792208
	0.534113	0.938398	0-200 AUC 0.85	0.625687	0.935318	0-200 AUC 0.85			0.983785	1						0.125896	0.897326	0.4 0.6 AUC 0.96	0.718567	0.981038	0.5 0.5 AUC 0.95								1	-0.174142
	0.537037	0.938398	0-200 AUC 0.85	0.626117	0.935318	0-200 AUC 0.85			0.560032	0						0.128966	0.897326	0.4 0.6 AUC 0.96	0.718361	0.98004	0.5 0.5 AUC 0.95
	0.537037	0.939425	0-200 AUC 0.85	0.626547	0.935318	0-200 AUC 0.85			2.10732e-08	0						0.128966	0.906952	0.4 0.6 AUC 0.96	0.718887	0.98004	0.5 0.5 AUC 0.95
	0.54191	0.939425	0-200 AUC 0.85	0.62629	0.934292	0-200 AUC 0.85			1	1						0.12999	0.906952	0.4 0.6 AUC 0.96	0.719414	0.98004	0.5 0.5 AUC 0.95
	0.54191	0.940452	0-200 AUC 0.85	0.626722	0.934292	0-200 AUC 0.85			0.999766	1						0.12999	0.913369	0.4 0.6 AUC 0.96	0.719941	0.98004	0.5 0.5 AUC 0.95
	0.542885	0.940452	0-200 AUC 0.85	0.627154	0.934292	0-200 AUC 0.85			0.0079371	0						0.131013	0.913369	0.4 0.6 AUC 0.96	0.72047	0.98004	0.5 0.5 AUC 0.95
	0.542885	0.941478	0-200 AUC 0.85	0.626897	0.933265	0-200 AUC 0.85			1	1						0.131013	0.914439	0.4 0.6 AUC 0.96	0.720999	0.98004	0.5 0.5 AUC 0.95
	0.555556	0.941478	0-200 AUC 0.85	0.626639	0.932238	0-200 AUC 0.85			0.199317	0						0.132037	0.914439	0.4 0.6 AUC 0.96	0.721528	0.98004	0.5 0.5 AUC 0.95
	0.555556	0.942505	0-200 AUC 0.85	0.627072	0.932238	0-200 AUC 0.85			0.312464	0						0.132037	0.915508	0.4 0.6 AUC 0.96	0.722059	0.98004	0.5 0.5 AUC 0.95
	0.564327	0.942505	0-200 AUC 0.85	0.626814	0.931211	0-200 AUC 0.85			0.858745	1						0.13306	0.915508	0.4 0.6 AUC 0.96	0.72259	0.98004	0.5 0.5 AUC 0.95
	0.564327	0.943532	0-200 AUC 0.85	0.627248	0.931211	0-200 AUC 0.85			0.287206	0						0.13306	0.918717	0.4 0.6 AUC 0.96	0.723122	0.98004	0.5 0.5 AUC 0.95
	0.568226	0.943532	0-200 AUC 0.85	0.627682	0.931211	0-200 AUC 0.85			0.115951	0						0.135107	0.918717	0.4 0.6 AUC 0.96	0.722918	0.979042	0.5 0.5 AUC 0.95
	0.568226	0.944559	0-200 AUC 0.85	0.628116	0.931211	0-200 AUC 0.85			9.83617e-05	0						0.135107	0.922995	0.4 0.6 AUC 0.96	0.723451	0.979042	0.5 0.5 AUC 0.95
	0.570175	0.944559	0-200 AUC 0.85	0.628552	0.931211	0-200 AUC 0.85			0.997911	1						0.136131	0.922995	0.4 0.6 AUC 0.96	0.723985	0.979042	0.5 0.5 AUC 0.95
	0.570175	0.945585	0-200 AUC 0.85	0.628988	0.931211	0-200 AUC 0.85			0.847796	0						0.136131	0.925134	0.4 0.6 AUC 0.96	0.723781	0.978044	0.5 0.5 AUC 0.95
	0.574074	0.945585	0-200 AUC 0.85	0.629424	0.931211	0-200 AUC 0.85			0.979963	1						0.138178	0.925134	0.4 0.6 AUC 0.96	0.724316	0.978044	0.5 0.5 AUC 0.95
	0.574074	0.946612	0-200 AUC 0.85	0.629861	0.931211	0-200 AUC 0.85			0.999999	1						0.138178	0.93262	0.4 0.6 AUC 0.96	0.724112	0.977046	0.5 0.5 AUC 0.95
	0.578947	0.946612	0-200 AUC 0.85	0.630299	0.931211	0-200 AUC 0.85			0.000383992	0						0.140225	0.93262	0.4 0.6 AUC 0.96	0.724648	0.977046	0.5 0.5 AUC 0.95
	0.578947	0.947639	0-200 AUC 0.85	0.630737	0.931211	0-200 AUC 0.85			0.999991	1						0.140225	0.934759	0.4 0.6 AUC 0.96	0.725185	0.977046	0.5 0.5 AUC 0.95
	0.579922	0.947639	0-200 AUC 0.85	0.631176	0.931211	0-200 AUC 0.85			0.997954	1						0.143296	0.934759	0.4 0.6 AUC 0.96	0.725723	0.977046	0.5 0.5 AUC 0.95
	0.579922	0.949692	0-200 AUC 0.85	0.631616	0.931211	0-200 AUC 0.85			4.25318e-06	0						0.143296	0.935829	0.4 0.6 AUC 0.96	0.726261	0.977046	0.5 0.5 AUC 0.95
	0.584795	0.949692	0-200 AUC 0.85	0.632056	0.931211	0-200 AUC 0.85			0.997242	1						0.144319	0.935829	0.4 0.6 AUC 0.96	0.7268	0.977046	0.5 0.5 AUC 0.95
	0.584795	0.951745	0-200 AUC 0.85	0.631799	0.930185	0-200 AUC 0.85			0.92098	1						0.144319	0.937968	0.4 0.6 AUC 0.96	0.72734	0.977046	0.5 0.5 AUC 0.95
	0.596491	0.951745	0-200 AUC 0.85	0.63224	0.930185	0-200 AUC 0.85			0.00097327	0						0.14739	0.937968	0.4 0.6 AUC 0.96	0.727881	0.977046	0.5 0.5 AUC 0.95
	0.596491	0.954825	0-200 AUC 0.85	0.632682	0.930185	0-200 AUC 0.85			0.833227	1						0.14739	0.939037	0.4 0.6 AUC 0.96	0.727679	0.976048	0.5 0.5 AUC 0.95
	0.605263	0.954825	0-200 AUC 0.85	0.632425	0.929158	0-200 AUC 0.85			0.996149	1						0.154555	0.939037	0.4 0.6 AUC 0.96	0.72822	0.976048	0.5 0.5 AUC 0.95
	0.605263	0.955852	0-200 AUC 0.85	0.632867	0.929158	0-200 AUC 0.85			0.0722029	0						0.154555	0.940107	0.4 0.6 AUC 0.96	0.728763	0.976048	0.5 0.5 AUC 0.95
	0.607212	0.955852	0-200 AUC 0.85	0.63331	0.929158	0-200 AUC 0.85			0.999817	1						0.155578	0.940107	0.4 0.6 AUC 0.96	0.729306	0.976048	0.5 0.5 AUC 0.95
	0.607212	0.956879	0-200 AUC 0.85	0.633754	0.929158	0-200 AUC 0.85			0.999663	1						0.155578	0.941176	0.4 0.6 AUC 0.96	0.729851	0.976048	0.5 0.5 AUC 0.95
	0.619883	0.956879	0-200 AUC 0.85	0.633497	0.928131	0-200 AUC 0.85			0.947906	1						0.158649	0.941176	0.4 0.6 AUC 0.96	0.730396	0.976048	0.5 0.5 AUC 0.95
	0.619883	0.957906	0-200 AUC 0.85	0.633941	0.928131	0-200 AUC 0.85			0.000378157	0						0.158649	0.942246	0.4 0.6 AUC 0.96	0.730942	0.976048	0.5 0.5 AUC 0.95
	0.637427	0.957906	0-200 AUC 0.85	0.633684	0.927105	0-200 AUC 0.85			0.997539	1						0.159672	0.942246	0.4 0.6 AUC 0.96	0.73074	0.97505	0.5 0.5 AUC 0.95
	0.637427	0.958932	0-200 AUC 0.85	0.634129	0.927105	0-200 AUC 0.85			0.129728	0						0.159672	0.945455	0.4 0.6 AUC 0.96	0.731287	0.97505	0.5 0.5 AUC 0.95
	0.639376	0.958932	0-200 AUC 0.85	0.634575	0.927105	0-200 AUC 0.85			0.00925466	0						0.160696	0.945455	0.4 0.6 AUC 0.96	0.731835	0.97505	0.5 0.5 AUC 0.95
	0.639376	0.959959	0-200 AUC 0.85	0.634318	0.926078	0-200 AUC 0.85			0.981899	1						0.160696	0.946524	0.4 0.6 AUC 0.96	0.732384	0.97505	0.5 0.5 AUC 0.95
	0.641326	0.959959	0-200 AUC 0.85	0.634764	0.926078	0-200 AUC 0.85			0.999931	1						0.174002	0.946524	0.4 0.6 AUC 0.96	0.732933	0.97505	0.5 0.5 AUC 0.95
	0.641326	0.963039	0-200 AUC 0.85	0.634507	0.925051	0-200 AUC 0.85			0.996194	1						0.174002	0.947594	0.4 0.6 AUC 0.96	0.733483	0.97505	0.5 0.5 AUC 0.95
	0.655945	0.963039	0-200 AUC 0.85	0.634249	0.924025	0-200 AUC 0.85			0.730947	0						0.176049	0.947594	0.4 0.6 AUC 0.96	0.734035	0.97505	0.5 0.5 AUC 0.95
	0.655945	0.964066	0-200 AUC 0.85	0.633992	0.922998	0-200 AUC 0.85			0.254027	0						0.176049	0.948663	0.4 0.6 AUC 0.96	0.734586	0.97505	0.5 0.5 AUC 0.95
	0.658869	0.964066	0-200 AUC 0.85	0.634439	0.922998	0-200 AUC 0.85			0.99522	1						0.184237	0.948663	0.4 0.6 AUC 0.96	0.735139	0.97505	0.5 0.5 AUC 0.95
	0.658869	0.965092	0-200 AUC 0.85	0.634887	0.922998	0-200 AUC 0.85			0.785555	0						0.184237	0.949733	0.4 0.6 AUC 0.96	0.735693	0.97505	0.5 0.5 AUC 0.95
	0.666667	0.965092	0-200 AUC 0.85	0.634629	0.921971	0-200 AUC 0.85			0.875074	1						0.190379	0.949733	0.4 0.6 AUC 0.96	0.735494	0.974052	0.5 0.5 AUC 0.95
	0.666667	0.966119	0-200 AUC 0.85	0.635078	0.921971	0-200 AUC 0.85			0.00154738	0						0.190379	0.950802	0.4 0.6 AUC 0.96	0.735294	0.973054	0.5 0.5 AUC 0.95
	0.684211	0.966119	0-200 AUC 0.85	0.635527	0.921971	0-200 AUC 0.85			0.99747	1						0.191402	0.950802	0.4 0.6 AUC 0.96	0.735849	0.973054	0.5 0.5 AUC 0.95
	0.684211	0.967146	0-200 AUC 0.85	0.635977	0.921971	0-200 AUC 0.85			0.999987	1						0.191402	0.951872	0.4 0.6 AUC 0.96	0.736405	0.973054	0.5 0.5 AUC 0.95
	0.68616	0.967146	0-200 AUC 0.85	0.636428	0.921971	0-200 AUC 0.85			0.00440179	0						0.197544	0.951872	0.4 0.6 AUC 0.96	0.736961	0.973054	0.5 0.5 AUC 0.95
	0.68616	0.968172	0-200 AUC 0.85	0.636879	0.921971	0-200 AUC 0.85			0.0536234	1						0.197544	0.952941	0.4 0.6 AUC 0.96	0.737519	0.973054	0.5 0.5 AUC 0.95
	0.689084	0.968172	0-200 AUC 0.85	0.637331	0.921971	0-200 AUC 0.85			0.211867	0						0.198567	0.952941	0.4 0.6 AUC 0.96	0.738077	0.973054	0.5 0.5 AUC 0.95
	0.689084	0.969199	0-200 AUC 0.85	0.637784	0.921971	0-200 AUC 0.85			0.702878	0						0.198567	0.954011	0.4 0.6 AUC 0.96	0.738636	0.973054	0.5 0.5 AUC 0.95
	0.691033	0.969199	0-200 AUC 0.85	0.637527	0.920945	0-200 AUC 0.85			0.0305141	0						0.202661	0.954011	0.4 0.6 AUC 0.96	0.739196	0.973054	0.5 0.5 AUC 0.95
	0.691033	0.970226	0-200 AUC 0.85	0.63798	0.920945	0-200 AUC 0.85			0.00146028	0						0.202661	0.95508	0.4 0.6 AUC 0.96	0.739757	0.973054	0.5 0.5 AUC 0.95
	0.692008	0.970226	0-200 AUC 0.85	0.637722	0.919918	0-200 AUC 0.85			0.537581	0						0.207779	0.95508	0.4 0.6 AUC 0.96	0.740319	0.973054	0.5 0.5 AUC 0.95
	0.692008	0.971253	0-200 AUC 0.85	0.638177	0.919918	0-200 AUC 0.85			0.499249	0						0.207779	0.95615	0.4 0.6 AUC 0.96	0.740122	0.972056	0.5 0.5 AUC 0.95
	0.696881	0.971253	0-200 AUC 0.85	0.638632	0.919918	0-200 AUC 0.85			0.0514306	0						0.209826	0.95615	0.4 0.6 AUC 0.96	0.739924	0.971058	0.5 0.5 AUC 0.95
	0.696881	0.972279	0-200 AUC 0.85	0.639087	0.919918	0-200 AUC 0.85			0.665132	1						0.209826	0.957219	0.4 0.6 AUC 0.96	0.740487	0.971058	0.5 0.5 AUC 0.95
	0.724172	0.972279	0-200 AUC 0.85	0.638829	0.918891	0-200 AUC 0.85			0.00400985	0						0.235415	0.957219	0.4 0.6 AUC 0.96	0.741051	0.971058	0.5 0.5 AUC 0.95
	0.724172	0.973306	0-200 AUC 0.85	0.639286	0.918891	0-200 AUC 0.85			0.00126387	0						0.235415	0.958289	0.4 0.6 AUC 0.96	0.741616	0.971058	0.5 0.5 AUC 0.95
	0.72807	0.973306	0-200 AUC 0.85	0.639743	0.918891	0-200 AUC 0.85			0.996693	1						0.24565	0.958289	0.4 0.6 AUC 0.96	0.742182	0.971058	0.5 0.5 AUC 0.95
	0.72807	0.974333	0-200 AUC 0.85	0.6402	0.918891	0-200 AUC 0.85			0.320745	1						0.24565	0.959358	0.4 0.6 AUC 0.96	0.742748	0.971058	0.5 0.5 AUC 0.95
	0.74269	0.974333	0-200 AUC 0.85	0.640659	0.918891	0-200 AUC 0.85			0.000493991	0						0.246673	0.959358	0.4 0.6 AUC 0.96	0.743316	0.971058	0.5 0.5 AUC 0.95
	0.74269	0.975359	0-200 AUC 0.85	0.640401	0.917864	0-200 AUC 0.85			0.0303083	0						0.246673	0.960428	0.4 0.6 AUC 0.96	0.743884	0.971058	0.5 0.5 AUC 0.95
	0.75731	0.975359	0-200 AUC 0.85	0.64086	0.917864	0-200 AUC 0.85			0.653015	1						0.250768	0.960428	0.4 0.6 AUC 0.96	0.743688	0.97006	0.5 0.5 AUC 0.95
	0.75731	0.976386	0-200 AUC 0.85	0.64132	0.917864	0-200 AUC 0.85			0.000975665	0						0.250768	0.961497	0.4 0.6 AUC 0.96	0.744257	0.97006	0.5 0.5 AUC 0.95
	0.791423	0.976386	0-200 AUC 0.85	0.641062	0.916838	0-200 AUC 0.85			0.997346	1						0.253838	0.961497	0.4 0.6 AUC 0.96	0.744061	0.969062	0.5 0.5 AUC 0.95
	0.791423	0.977413	0-200 AUC 0.85	0.641523	0.916838	0-200 AUC 0.85			0.00102386	0						0.253838	0.963636	0.4 0.6 AUC 0.96	0.744632	0.969062	0.5 0.5 AUC 0.95
	0.795322	0.977413	0-200 AUC 0.85	0.641984	0.916838	0-200 AUC 0.85			3.49042e-07	0						0.255885	0.963636	0.4 0.6 AUC 0.96	0.745203	0.969062	0.5 0.5 AUC 0.95
	0.795322	0.978439	0-200 AUC 0.85	0.642446	0.916838	0-200 AUC 0.85			9.64115e-07	0						0.255885	0.964706	0.4 0.6 AUC 0.96	0.745776	0.969062	0.5 0.5 AUC 0.95
	0.809942	0.978439	0-200 AUC 0.85	0.642909	0.916838	0-200 AUC 0.85			0.535332	0						0.25998	0.964706	0.4 0.6 AUC 0.96	0.746349	0.969062	0.5 0.5 AUC 0.95
	0.809942	0.979466	0-200 AUC 0.85	0.642651	0.915811	0-200 AUC 0.85			0.110307	0						0.25998	0.965775	0.4 0.6 AUC 0.96	0.746923	0.969062	0.5 0.5 AUC 0.95
	0.81384	0.979466	0-200 AUC 0.85	0.643115	0.915811	0-200 AUC 0.85			0.031987	0						0.264074	0.965775	0.4 0.6 AUC 0.96	0.746728	0.968064	0.5 0.5 AUC 0.95
	0.81384	0.980493	0-200 AUC 0.85	0.642857	0.914784	0-200 AUC 0.85			0.0391815	0						0.264074	0.966845	0.4 0.6 AUC 0.96	0.747304	0.968064	0.5 0.5 AUC 0.95
	0.817739	0.980493	0-200 AUC 0.85	0.643321	0.914784	0-200 AUC 0.85			1.31786e-06	0						0.275333	0.966845	0.4 0.6 AUC 0.96	0.74788	0.968064	0.5 0.5 AUC 0.95
	0.817739	0.98152	0-200 AUC 0.85	0.643786	0.914784	0-200 AUC 0.85			0.184459	0						0.275333	0.968984	0.4 0.6 AUC 0.96	0.748457	0.968064	0.5 0.5 AUC 0.95
	0.823587	0.98152	0-200 AUC 0.85	0.643529	0.913758	0-200 AUC 0.85			0.215476	0						0.276356	0.968984	0.4 0.6 AUC 0.96	0.749035	0.968064	0.5 0.5 AUC 0.95
	0.823587	0.982546	0-200 AUC 0.85	0.643994	0.913758	0-200 AUC 0.85			0.00243372	0						0.276356	0.970053	0.4 0.6 AUC 0.96	0.748841	0.967066	0.5 0.5 AUC 0.95
	0.824561	0.982546	0-200 AUC 0.85	0.643736	0.912731	0-200 AUC 0.85			0.999401	1						0.278403	0.970053	0.4 0.6 AUC 0.96	0.74942	0.967066	0.5 0.5 AUC 0.95
	0.824561	0.983573	0-200 AUC 0.85	0.644203	0.912731	0-200 AUC 0.85			0.999306	1						0.278403	0.971123	0.4 0.6 AUC 0.96	0.75	0.967066	0.5 0.5 AUC 0.95
	0.830409	0.983573	0-200 AUC 0.85	0.64467	0.912731	0-200 AUC 0.85			0.985131	1						0.290686	0.971123	0.4 0.6 AUC 0.96	0.749806	0.966068	0.5 0.5 AUC 0.95
	0.830409	0.985626	0-200 AUC 0.85	0.645138	0.912731	0-200 AUC 0.85			0.999402	1						0.290686	0.972193	0.4 0.6 AUC 0.96	0.750388	0.966068	0.5 0.5 AUC 0.95
	0.831384	0.985626	0-200 AUC 0.85	0.645606	0.912731	0-200 AUC 0.85			0.675773	1						0.29478	0.972193	0.4 0.6 AUC 0.96	0.750194	0.96507	0.5 0.5 AUC 0.95
	0.831384	0.986653	0-200 AUC 0.85	0.646076	0.912731	0-200 AUC 0.85			0.717599	1						0.29478	0.975401	0.4 0.6 AUC 0.96	0.75	0.964072	0.5 0.5 AUC 0.95
	0.833333	0.986653	0-200 AUC 0.85	0.645818	0.911704	0-200 AUC 0.85			0.0897352	0						0.295803	0.975401	0.4 0.6 AUC 0.96	0.750583	0.964072	0.5 0.5 AUC 0.95
	0.833333	0.98768	0-200 AUC 0.85	0.646288	0.911704	0-200 AUC 0.85			0.602319	0						0.295803	0.976471	0.4 0.6 AUC 0.96	0.751166	0.964072	0.5 0.5 AUC 0.95
	0.839181	0.98768	0-200 AUC 0.85	0.646759	0.911704	0-200 AUC 0.85			0.88286	1						0.297851	0.976471	0.4 0.6 AUC 0.96	0.751751	0.964072	0.5 0.5 AUC 0.95
	0.839181	0.988706	0-200 AUC 0.85	0.64723	0.911704	0-200 AUC 0.85			0.996939	1						0.297851	0.97754	0.4 0.6 AUC 0.96	0.752336	0.964072	0.5 0.5 AUC 0.95
	0.841131	0.988706	0-200 AUC 0.85	0.646973	0.910678	0-200 AUC 0.85			0.00531472	0						0.305015	0.97754	0.4 0.6 AUC 0.96	0.752923	0.964072	0.5 0.5 AUC 0.95
	0.841131	0.989733	0-200 AUC 0.85	0.647445	0.910678	0-200 AUC 0.85			0.910723	1						0.305015	0.97861	0.4 0.6 AUC 0.96	0.75351	0.964072	0.5 0.5 AUC 0.95
	0.842105	0.989733	0-200 AUC 0.85	0.647188	0.909651	0-200 AUC 0.85			0.745649	1						0.308086	0.97861	0.4 0.6 AUC 0.96	0.754098	0.964072	0.5 0.5 AUC 0.95
	0.842105	0.99076	0-200 AUC 0.85	0.647661	0.909651	0-200 AUC 0.85			0.925817	0						0.308086	0.979679	0.4 0.6 AUC 0.96	0.754687	0.964072	0.5 0.5 AUC 0.95
	0.848928	0.99076	0-200 AUC 0.85	0.648135	0.909651	0-200 AUC 0.85			0.00680181	0						0.30911	0.979679	0.4 0.6 AUC 0.96	0.755278	0.964072	0.5 0.5 AUC 0.95
	0.848928	0.992813	0-200 AUC 0.85	0.648609	0.909651	0-200 AUC 0.85			0.0582944	1						0.30911	0.980749	0.4 0.6 AUC 0.96	0.755086	0.963074	0.5 0.5 AUC 0.95
	0.869396	0.992813	0-200 AUC 0.85	0.649084	0.909651	0-200 AUC 0.85			0.990154	1						0.313204	0.980749	0.4 0.6 AUC 0.96	0.755677	0.963074	0.5 0.5 AUC 0.95
	0.869396	0.99384	0-200 AUC 0.85	0.648827	0.908624	0-200 AUC 0.85			0.820269	1						0.313204	0.981818	0.4 0.6 AUC 0.96	0.75627	0.963074	0.5 0.5 AUC 0.95
	0.884016	0.99384	0-200 AUC 0.85	0.648569	0.907598	0-200 AUC 0.85			0.877923	1						0.319345	0.981818	0.4 0.6 AUC 0.96	0.756863	0.963074	0.5 0.5 AUC 0.95
	0.884016	0.994867	0-200 AUC 0.85	0.649046	0.907598	0-200 AUC 0.85			0.997852	1						0.319345	0.982888	0.4 0.6 AUC 0.96	0.757457	0.963074	0.5 0.5 AUC 0.95
	0.893762	0.994867	0-200 AUC 0.85	0.648788	0.906571	0-200 AUC 0.85			0.996123	1						0.334698	0.982888	0.4 0.6 AUC 0.96	0.758052	0.963074	0.5 0.5 AUC 0.95
	0.893762	0.995893	0-200 AUC 0.85	0.649265	0.906571	0-200 AUC 0.85			0.156447	0						0.334698	0.983957	0.4 0.6 AUC 0.96	0.757862	0.962076	0.5 0.5 AUC 0.95
	0.915205	0.995893	0-200 AUC 0.85	0.649007	0.905544	0-200 AUC 0.85			0.0692347	0						0.359263	0.983957	0.4 0.6 AUC 0.96	0.758458	0.962076	0.5 0.5 AUC 0.95
	0.915205	0.99692	0-200 AUC 0.85	0.649485	0.905544	0-200 AUC 0.85			0.922177	1						0.359263	0.985027	0.4 0.6 AUC 0.96	0.759055	0.962076	0.5 0.5 AUC 0.95
	0.951267	0.99692	0-200 AUC 0.85	0.649226	0.904517	0-200 AUC 0.85			0.924596	1						0.370522	0.985027	0.4 0.6 AUC 0.96	0.759653	0.962076	0.5 0.5 AUC 0.95
	0.951267	0.997947	0-200 AUC 0.85	0.649705	0.904517	0-200 AUC 0.85			0.998904	1						0.370522	0.986096	0.4 0.6 AUC 0.96	0.760252	0.962076	0.5 0.5 AUC 0.95
	0.973684	0.997947	0-200 AUC 0.85	0.649446	0.903491	0-200 AUC 0.85			0.991844	1						0.374616	0.986096	0.4 0.6 AUC 0.96	0.760852	0.962076	0.5 0.5 AUC 0.95
	0.973684	0.998973	0-200 AUC 0.85	0.649188	0.902464	0-200 AUC 0.85			2.56202e-06	0						0.374616	0.987166	0.4 0.6 AUC 0.96	0.760664	0.961078	0.5 0.5 AUC 0.95
	0.980507	0.998973	0-200 AUC 0.85	0.649667	0.902464	0-200 AUC 0.85			0.00230396	0						0.381781	0.987166	0.4 0.6 AUC 0.96	0.760474	0.96008	0.5 0.5 AUC 0.95
	0.980507	1	0-200 AUC 0.85	0.650148	0.902464	0-200 AUC 0.85			0.974253	1						0.381781	0.988235	0.4 0.6 AUC 0.96	0.761076	0.96008	0.5 0.5 AUC 0.95
	1	1	0-200 AUC 0.85	0.650629	0.902464	0-200 AUC 0.85			0.996036	1						0.403275	0.988235	0.4 0.6 AUC 0.96	0.760887	0.959082	0.5 0.5 AUC 0.95
	0	0	200-400 AUC 0.90	0.65037	0.901437	0-200 AUC 0.85			0.700043	1						0.403275	0.989305	0.4 0.6 AUC 0.96	0.76149	0.959082	0.5 0.5 AUC 0.95
	0	0.00101215	200-400 AUC 0.90	0.650111	0.900411	0-200 AUC 0.85			0.772679	1						0.412487	0.989305	0.4 0.6 AUC 0.96	0.762094	0.959082	0.5 0.5 AUC 0.95
	0	0.19332	200-400 AUC 0.90	0.650593	0.900411	0-200 AUC 0.85			6.51755e-06	0						0.412487	0.990374	0.4 0.6 AUC 0.96	0.762698	0.959082	0.5 0.5 AUC 0.95
	0.000988142	0.19332	200-400 AUC 0.90	0.650334	0.899384	0-200 AUC 0.85			0.990441	1						0.413511	0.990374	0.4 0.6 AUC 0.96	0.763304	0.959082	0.5 0.5 AUC 0.95
	0.000988142	0.242915	200-400 AUC 0.90	0.650074	0.898357	0-200 AUC 0.85			0.967204	1						0.413511	0.991444	0.4 0.6 AUC 0.96	0.763911	0.959082	0.5 0.5 AUC 0.95
	0.00197628	0.242915	200-400 AUC 0.90	0.650558	0.898357	0-200 AUC 0.85			0.0670404	0						0.422723	0.991444	0.4 0.6 AUC 0.96	0.763723	0.958084	0.5 0.5 AUC 0.95
	0.00197628	0.244939	200-400 AUC 0.90	0.651042	0.898357	0-200 AUC 0.85			0.113541	0						0.422723	0.992513	0.4 0.6 AUC 0.96	0.764331	0.958084	0.5 0.5 AUC 0.95
	0.00296443	0.244939	200-400 AUC 0.90	0.650782	0.897331	0-200 AUC 0.85			1.3134e-06	0						0.423746	0.992513	0.4 0.6 AUC 0.96	0.76494	0.958084	0.5 0.5 AUC 0.95
	0.00296443	0.245951	200-400 AUC 0.90	0.650522	0.896304	0-200 AUC 0.85			0.12483	0						0.423746	0.993583	0.4 0.6 AUC 0.96	0.76555	0.958084	0.5 0.5 AUC 0.95
	0.00395257	0.245951	200-400 AUC 0.90	0.651007	0.896304	0-200 AUC 0.85			0.000145623	0						0.439099	0.993583	0.4 0.6 AUC 0.96	0.766161	0.958084	0.5 0.5 AUC 0.95
	0.00395257	0.270243	200-400 AUC 0.90	0.651493	0.896304	0-200 AUC 0.85			0.00112704	0						0.439099	0.994652	0.4 0.6 AUC 0.96	0.766773	0.958084	0.5 0.5 AUC 0.95
	0.00494071	0.270243	200-400 AUC 0.90	0.651979	0.896304	0-200 AUC 0.85			0.176698	1						0.496418	0.994652	0.4 0.6 AUC 0.96	0.767386	0.958084	0.5 0.5 AUC 0.95
	0.00494071	0.297571	200-400 AUC 0.90	0.652466	0.896304	0-200 AUC 0.85			0.99511	1						0.496418	0.995722	0.4 0.6 AUC 0.96	0.768	0.958084	0.5 0.5 AUC 0.95
	0.00592885	0.297571	200-400 AUC 0.90	0.652954	0.896304	0-200 AUC 0.85			0.0223227	0						0.503582	0.995722	0.4 0.6 AUC 0.96	0.768615	0.958084	0.5 0.5 AUC 0.95
	0.00592885	0.326923	200-400 AUC 0.90	0.653443	0.896304	0-200 AUC 0.85			0.673417	1						0.503582	0.996791	0.4 0.6 AUC 0.96	0.769231	0.958084	0.5 0.5 AUC 0.95
	0.00790514	0.326923	200-400 AUC 0.90	0.653184	0.895277	0-200 AUC 0.85			0.00287204	0						0.506653	0.996791	0.4 0.6 AUC 0.96	0.769848	0.958084	0.5 0.5 AUC 0.95
	0.00790514	0.330972	200-400 AUC 0.90	0.653673	0.895277	0-200 AUC 0.85			7.02306e-05	0						0.506653	0.997861	0.4 0.6 AUC 0.96	0.770465	0.958084	0.5 0.5 AUC 0.95
	0.00889328	0.330972	200-400 AUC 0.90	0.654164	0.895277	0-200 AUC 0.85			0.999094	1						0.607984	0.997861	0.4 0.6 AUC 0.96	0.771084	0.958084	0.5 0.5 AUC 0.95
	0.00889328	0.332996	200-400 AUC 0.90	0.654655	0.895277	0-200 AUC 0.85			0.99018	1						0.607984	0.99893	0.4 0.6 AUC 0.96	0.771704	0.958084	0.5 0.5 AUC 0.95
	0.00988142	0.332996	200-400 AUC 0.90	0.655147	0.895277	0-200 AUC 0.85			0.0651826	0						0.898669	0.99893	0.4 0.6 AUC 0.96	0.772325	0.958084	0.5 0.5 AUC 0.95
	0.00988142	0.334008	200-400 AUC 0.90	0.654887	0.894251	0-200 AUC 0.85			0.010748	0						0.898669	1	0.4 0.6 AUC 0.96	0.772947	0.958084	0.5 0.5 AUC 0.95
	0.0108696	0.334008	200-400 AUC 0.90	0.65538	0.894251	0-200 AUC 0.85			0.036327	0						1	1	0.4 0.6 AUC 0.96	0.77357	0.958084	0.5 0.5 AUC 0.95
	0.0108696	0.36336	200-400 AUC 0.90	0.655873	0.894251	0-200 AUC 0.85			0.000438451	0						0	0	0.3 0.7 AUC 0.96	0.774194	0.958084	0.5 0.5 AUC 0.95
	0.0118577	0.36336	200-400 AUC 0.90	0.656368	0.894251	0-200 AUC 0.85			0.999615	1						0	0.00734523	0.3 0.7 AUC 0.96	0.774011	0.957086	0.5 0.5 AUC 0.95
	0.0118577	0.366397	200-400 AUC 0.90	0.656109	0.893224	0-200 AUC 0.85			0.000138085	0						0	0.0115425	0.3 0.7 AUC 0.96	0.774637	0.957086	0.5 0.5 AUC 0.95
	0.0128458	0.366397	200-400 AUC 0.90	0.656604	0.893224	0-200 AUC 0.85			0.956494	0						0	0.0157398	0.3 0.7 AUC 0.96	0.775263	0.957086	0.5 0.5 AUC 0.95
	0.0128458	0.390688	200-400 AUC 0.90	0.6571	0.893224	0-200 AUC 0.85			0.434099	1						0	0.0178384	0.3 0.7 AUC 0.96	0.77589	0.957086	0.5 0.5 AUC 0.95
	0.013834	0.390688	200-400 AUC 0.90	0.657596	0.893224	0-200 AUC 0.85			0.000860456	0						0	0.019937	0.3 0.7 AUC 0.96	0.776518	0.957086	0.5 0.5 AUC 0.95
	0.013834	0.42915	200-400 AUC 0.90	0.658094	0.893224	0-200 AUC 0.85			0.768675	0						0	0.023085	0.3 0.7 AUC 0.96	0.777147	0.957086	0.5 0.5 AUC 0.95
	0.0148221	0.42915	200-400 AUC 0.90	0.657835	0.892197	0-200 AUC 0.85			0.999954	1						0	0.0241343	0.3 0.7 AUC 0.96	0.776967	0.956088	0.5 0.5 AUC 0.95
	0.0148221	0.434211	200-400 AUC 0.90	0.657576	0.89117	0-200 AUC 0.85			0.986972	1						0	0.0283316	0.3 0.7 AUC 0.96	0.777597	0.956088	0.5 0.5 AUC 0.95
	0.0158103	0.434211	200-400 AUC 0.90	0.657316	0.890144	0-200 AUC 0.85			0.994999	1						0	0.0367261	0.3 0.7 AUC 0.96	0.778229	0.956088	0.5 0.5 AUC 0.95
	0.0158103	0.439271	200-400 AUC 0.90	0.657815	0.890144	0-200 AUC 0.85			0.00844531	0						0	0.0388248	0.3 0.7 AUC 0.96	0.778862	0.956088	0.5 0.5 AUC 0.95
	0.0167984	0.439271	200-400 AUC 0.90	0.658314	0.890144	0-200 AUC 0.85			1.8071e-05	0						0	0.043022	0.3 0.7 AUC 0.96	0.779496	0.956088	0.5 0.5 AUC 0.95
	0.0167984	0.446356	200-400 AUC 0.90	0.658815	0.890144	0-200 AUC 0.85			0.869866	0						0	0.0472193	0.3 0.7 AUC 0.96	0.779316	0.95509	0.5 0.5 AUC 0.95
	0.0177866	0.446356	200-400 AUC 0.90	0.658555	0.889117	0-200 AUC 0.85			0.999894	1						0	0.0503673	0.3 0.7 AUC 0.96	0.779951	0.95509	0.5 0.5 AUC 0.95
	0.0177866	0.454453	200-400 AUC 0.90	0.659056	0.889117	0-200 AUC 0.85			0.79183	0						0	0.0535152	0.3 0.7 AUC 0.96	0.780587	0.95509	0.5 0.5 AUC 0.95
	0.0187747	0.454453	200-400 AUC 0.90	0.658797	0.88809	0-200 AUC 0.85			0.000302451	0						0	0.0545645	0.3 0.7 AUC 0.96	0.780408	0.954092	0.5 0.5 AUC 0.95
	0.0187747	0.455466	200-400 AUC 0.90	0.659299	0.88809	0-200 AUC 0.85			0.995068	1						0	0.0566632	0.3 0.7 AUC 0.96	0.781046	0.954092	0.5 0.5 AUC 0.95
	0.020751	0.455466	200-400 AUC 0.90	0.659039	0.887064	0-200 AUC 0.85			0.975411	1						0	0.0619098	0.3 0.7 AUC 0.96	0.781684	0.954092	0.5 0.5 AUC 0.95
	0.020751	0.463563	200-400 AUC 0.90	0.659542	0.887064	0-200 AUC 0.85			0.980529	1						0	0.0640084	0.3 0.7 AUC 0.96	0.782324	0.954092	0.5 0.5 AUC 0.95
	0.0217391	0.463563	200-400 AUC 0.90	0.660046	0.887064	0-200 AUC 0.85			2.35029e-05	0						0	0.0818468	0.3 0.7 AUC 0.96	0.782965	0.954092	0.5 0.5 AUC 0.95
	0.0217391	0.466599	200-400 AUC 0.90	0.66055	0.887064	0-200 AUC 0.85			0.986528	1						0	0.0839454	0.3 0.7 AUC 0.96	0.783607	0.954092	0.5 0.5 AUC 0.95
	0.0247036	0.466599	200-400 AUC 0.90	0.660291	0.886037	0-200 AUC 0.85			0.629098	0						0	0.0986359	0.3 0.7 AUC 0.96	0.784249	0.954092	0.5 0.5 AUC 0.95
	0.0247036	0.47166	200-400 AUC 0.90	0.660796	0.886037	0-200 AUC 0.85			0.980915	1						0	0.100735	0.3 0.7 AUC 0.96	0.784072	0.953094	0.5 0.5 AUC 0.95
	0.0256917	0.47166	200-400 AUC 0.90	0.661303	0.886037	0-200 AUC 0.85			0.0075382	0						0	0.10808	0.3 0.7 AUC 0.96	0.784717	0.953094	0.5 0.5 AUC 0.95
	0.0256917	0.491903	200-400 AUC 0.90	0.66181	0.886037	0-200 AUC 0.85			0.823972	0						0	0.110178	0.3 0.7 AUC 0.96	0.785362	0.953094	0.5 0.5 AUC 0.95
	0.027668	0.491903	200-400 AUC 0.90	0.66155	0.88501	0-200 AUC 0.85			0.00102136	0						0	0.119622	0.3 0.7 AUC 0.96	0.786008	0.953094	0.5 0.5 AUC 0.95
	0.027668	0.492915	200-400 AUC 0.90	0.66129	0.883984	0-200 AUC 0.85			0.356967	1						0	0.121721	0.3 0.7 AUC 0.96	0.785832	0.952096	0.5 0.5 AUC 0.95
	0.0286561	0.492915	200-400 AUC 0.90	0.661799	0.883984	0-200 AUC 0.85			0.823745	0						0	0.20042	0.3 0.7 AUC 0.96	0.78648	0.952096	0.5 0.5 AUC 0.95
	0.0286561	0.493927	200-400 AUC 0.90	0.662308	0.883984	0-200 AUC 0.85			0.988641	1						0.00113895	0.20042	0.3 0.7 AUC 0.96	0.786304	0.951098	0.5 0.5 AUC 0.95
	0.0296443	0.493927	200-400 AUC 0.90	0.662818	0.883984	0-200 AUC 0.85			0.000889099	0						0.00113895	0.205666	0.3 0.7 AUC 0.96	0.786953	0.951098	0.5 0.5 AUC 0.95
	0.0296443	0.507085	200-400 AUC 0.90	0.663328	0.883984	0-200 AUC 0.85			0.0022264	0						0.00113895	0.207765	0.3 0.7 AUC 0.96	0.787603	0.951098	0.5 0.5 AUC 0.95
	0.0306324	0.507085	200-400 AUC 0.90	0.66384	0.883984	0-200 AUC 0.85			0.892042	1						0.00113895	0.227702	0.3 0.7 AUC 0.96	0.787428	0.9501	0.5 0.5 AUC 0.95
	0.0306324	0.508097	200-400 AUC 0.90	0.664352	0.883984	0-200 AUC 0.85			0.163875	0						0.00113895	0.229801	0.3 0.7 AUC 0.96	0.788079	0.9501	0.5 0.5 AUC 0.95
	0.0316206	0.508097	200-400 AUC 0.90	0.664865	0.883984	0-200 AUC 0.85			0.87254	0						0.00113895	0.232949	0.3 0.7 AUC 0.96	0.788732	0.9501	0.5 0.5 AUC 0.95
	0.0316206	0.510121	200-400 AUC 0.90	0.665379	0.883984	0-200 AUC 0.85			0.00244583	0						0.0022779	0.232949	0.3 0.7 AUC 0.96	0.789386	0.9501	0.5 0.5 AUC 0.95
	0.0326087	0.510121	200-400 AUC 0.90	0.66512	0.882957	0-200 AUC 0.85			0.759904	0						0.0022779	0.242392	0.3 0.7 AUC 0.96	0.789212	0.949102	0.5 0.5 AUC 0.95
	0.0326087	0.512146	200-400 AUC 0.90	0.664861	0.88193	0-200 AUC 0.85			0.0646229	0						0.00341686	0.242392	0.3 0.7 AUC 0.96	0.789037	0.948104	0.5 0.5 AUC 0.95
	0.0335968	0.512146	200-400 AUC 0.90	0.665376	0.88193	0-200 AUC 0.85			4.68595e-06	0						0.00341686	0.244491	0.3 0.7 AUC 0.96	0.789692	0.948104	0.5 0.5 AUC 0.95
	0.0335968	0.51417	200-400 AUC 0.90	0.665891	0.88193	0-200 AUC 0.85			0.999937	1						0.00341686	0.267576	0.3 0.7 AUC 0.96	0.790349	0.948104	0.5 0.5 AUC 0.95
	0.0355731	0.51417	200-400 AUC 0.90	0.666408	0.88193	0-200 AUC 0.85			0.600739	1						0.00455581	0.267576	0.3 0.7 AUC 0.96	0.791007	0.948104	0.5 0.5 AUC 0.95
	0.0355731	0.517206	200-400 AUC 0.90	0.666149	0.880903	0-200 AUC 0.85			0.959936	1						0.00455581	0.268625	0.3 0.7 AUC 0.96	0.791667	0.948104	0.5 0.5 AUC 0.95
	0.0365613	0.517206	200-400 AUC 0.90	0.666667	0.880903	0-200 AUC 0.85			0.00384181	0						0.00455581	0.271773	0.3 0.7 AUC 0.96	0.792327	0.948104	0.5 0.5 AUC 0.95
	0.0365613	0.522267	200-400 AUC 0.90	0.666407	0.879877	0-200 AUC 0.85			0.995127	1						0.00455581	0.301154	0.3 0.7 AUC 0.96	0.792988	0.948104	0.5 0.5 AUC 0.95
	0.0375494	0.522267	200-400 AUC 0.90	0.666926	0.879877	0-200 AUC 0.85			0.000115375	0						0.00569476	0.301154	0.3 0.7 AUC 0.96	0.792815	0.947106	0.5 0.5 AUC 0.95
	0.0375494	0.525304	200-400 AUC 0.90	0.667445	0.879877	0-200 AUC 0.85			0.971076	1						0.00569476	0.327387	0.3 0.7 AUC 0.96	0.793478	0.947106	0.5 0.5 AUC 0.95
	0.0385375	0.525304	200-400 AUC 0.90	0.667966	0.879877	0-200 AUC 0.85			0.000538121	0						0.00683371	0.327387	0.3 0.7 AUC 0.96	0.794142	0.947106	0.5 0.5 AUC 0.95
	0.0385375	0.529352	200-400 AUC 0.90	0.668487	0.879877	0-200 AUC 0.85			0.465061	1						0.00683371	0.359916	0.3 0.7 AUC 0.96	0.794807	0.947106	0.5 0.5 AUC 0.95
	0.0405138	0.529352	200-400 AUC 0.90	0.669009	0.879877	0-200 AUC 0.85			0.272486	1						0.00797267	0.359916	0.3 0.7 AUC 0.96	0.794635	0.946108	0.5 0.5 AUC 0.95
	0.0405138	0.538462	200-400 AUC 0.90	0.669531	0.879877	0-200 AUC 0.85			0.006909	0						0.00797267	0.365163	0.3 0.7 AUC 0.96	0.795302	0.946108	0.5 0.5 AUC 0.95
	0.041502	0.538462	200-400 AUC 0.90	0.670055	0.879877	0-200 AUC 0.85			0.984355	1						0.00911162	0.365163	0.3 0.7 AUC 0.96	0.79597	0.946108	0.5 0.5 AUC 0.95
	0.041502	0.539474	200-400 AUC 0.90	0.670579	0.879877	0-200 AUC 0.85			0.73663	1						0.00911162	0.440714	0.3 0.7 AUC 0.96	0.796639	0.946108	0.5 0.5 AUC 0.95
	0.0434783	0.539474	200-400 AUC 0.90	0.671104	0.879877	0-200 AUC 0.85			0.997653	1						0.0102506	0.440714	0.3 0.7 AUC 0.96	0.796468	0.94511	0.5 0.5 AUC 0.95
	0.0434783	0.540486	200-400 AUC 0.90	0.67163	0.879877	0-200 AUC 0.85			9.36252e-07	0						0.0102506	0.44596	0.3 0.7 AUC 0.96	0.797138	0.94511	0.5 0.5 AUC 0.95
	0.0464427	0.540486	200-400 AUC 0.90	0.672157	0.879877	0-200 AUC 0.85			0.738467	1						0.0113895	0.44596	0.3 0.7 AUC 0.96	0.79781	0.94511	0.5 0.5 AUC 0.95
	0.0464427	0.543522	200-400 AUC 0.90	0.672684	0.879877	0-200 AUC 0.85			0.870503	1						0.0113895	0.463799	0.3 0.7 AUC 0.96	0.797639	0.944112	0.5 0.5 AUC 0.95
	0.0474308	0.543522	200-400 AUC 0.90	0.673213	0.879877	0-200 AUC 0.85			0.998745	1						0.0125285	0.463799	0.3 0.7 AUC 0.96	0.798312	0.944112	0.5 0.5 AUC 0.95
	0.0474308	0.546559	200-400 AUC 0.90	0.673742	0.879877	0-200 AUC 0.85			0.966728	0						0.0125285	0.505771	0.3 0.7 AUC 0.96	0.798986	0.944112	0.5 0.5 AUC 0.95
	0.0503953	0.546559	200-400 AUC 0.90	0.673485	0.87885	0-200 AUC 0.85			0.0200655	0						0.0136674	0.505771	0.3 0.7 AUC 0.96	0.799662	0.944112	0.5 0.5 AUC 0.95
	0.0503953	0.549595	200-400 AUC 0.90	0.673228	0.877823	0-200 AUC 0.85			0.995109	1						0.0136674	0.515215	0.3 0.7 AUC 0.96	0.800338	0.944112	0.5 0.5 AUC 0.95
	0.0513834	0.549595	200-400 AUC 0.90	0.673759	0.877823	0-200 AUC 0.85			0.999903	1						0.0159453	0.515215	0.3 0.7 AUC 0.96	0.801016	0.944112	0.5 0.5 AUC 0.95
	0.0513834	0.559717	200-400 AUC 0.90	0.67429	0.877823	0-200 AUC 0.85			0.165638	0						0.0159453	0.534103	0.3 0.7 AUC 0.96	0.801695	0.944112	0.5 0.5 AUC 0.95
	0.0523715	0.559717	200-400 AUC 0.90	0.674822	0.877823	0-200 AUC 0.85			0.99987	1						0.0170843	0.534103	0.3 0.7 AUC 0.96	0.801527	0.943114	0.5 0.5 AUC 0.95
	0.0523715	0.569838	200-400 AUC 0.90	0.675355	0.877823	0-200 AUC 0.85			4.26565e-06	0						0.0170843	0.550892	0.3 0.7 AUC 0.96	0.802207	0.943114	0.5 0.5 AUC 0.95
	0.0533597	0.569838	200-400 AUC 0.90	0.675889	0.877823	0-200 AUC 0.85			0.816288	1						0.0182232	0.550892	0.3 0.7 AUC 0.96	0.802889	0.943114	0.5 0.5 AUC 0.95
	0.0533597	0.571862	200-400 AUC 0.90	0.676424	0.877823	0-200 AUC 0.85			0.971284	1						0.0182232	0.56873	0.3 0.7 AUC 0.96	0.803571	0.943114	0.5 0.5 AUC 0.95
	0.0543478	0.571862	200-400 AUC 0.90	0.676168	0.876797	0-200 AUC 0.85			0.0150529	0						0.0193622	0.56873	0.3 0.7 AUC 0.96	0.804255	0.943114	0.5 0.5 AUC 0.95
	0.0543478	0.581984	200-400 AUC 0.90	0.675911	0.87577	0-200 AUC 0.85			0.0713287	0						0.0193622	0.604407	0.3 0.7 AUC 0.96	0.80494	0.943114	0.5 0.5 AUC 0.95
	0.0563241	0.581984	200-400 AUC 0.90	0.675654	0.874743	0-200 AUC 0.85			0.058401	0						0.0205011	0.604407	0.3 0.7 AUC 0.96	0.805627	0.943114	0.5 0.5 AUC 0.95
	0.0563241	0.58502	200-400 AUC 0.90	0.675397	0.873717	0-200 AUC 0.85			0.396691	0						0.0205011	0.622246	0.3 0.7 AUC 0.96	0.806314	0.943114	0.5 0.5 AUC 0.95
	0.0573123	0.58502	200-400 AUC 0.90	0.675933	0.873717	0-200 AUC 0.85			0.916916	1						0.0216401	0.622246	0.3 0.7 AUC 0.96	0.807003	0.943114	0.5 0.5 AUC 0.95
	0.0573123	0.603239	200-400 AUC 0.90	0.676471	0.873717	0-200 AUC 0.85			0.00293311	0						0.0216401	0.637985	0.3 0.7 AUC 0.96	0.807692	0.943114	0.5 0.5 AUC 0.95
	0.0583004	0.603239	200-400 AUC 0.90	0.677009	0.873717	0-200 AUC 0.85			1.13542e-07	0						0.022779	0.637985	0.3 0.7 AUC 0.96	0.808383	0.943114	0.5 0.5 AUC 0.95
	0.0583004	0.610324	200-400 AUC 0.90	0.677548	0.873717	0-200 AUC 0.85			1	1						0.022779	0.663169	0.3 0.7 AUC 0.96	0.809075	0.943114	0.5 0.5 AUC 0.95
	0.0592885	0.610324	200-400 AUC 0.90	0.678088	0.873717	0-200 AUC 0.85			0.0201852	0						0.0250569	0.663169	0.3 0.7 AUC 0.96	0.809769	0.943114	0.5 0.5 AUC 0.95
	0.0592885	0.617409	200-400 AUC 0.90	0.677831	0.87269	0-200 AUC 0.85			0.0199143	0						0.0250569	0.675761	0.3 0.7 AUC 0.96	0.810463	0.943114	0.5 0.5 AUC 0.95
	0.0602767	0.617409	200-400 AUC 0.90	0.677574	0.871663	0-200 AUC 0.85			0.0349297	0						0.0273349	0.675761	0.3 0.7 AUC 0.96	0.811159	0.943114	0.5 0.5 AUC 0.95
	0.0602767	0.619433	200-400 AUC 0.90	0.678115	0.871663	0-200 AUC 0.85			0.918535	1						0.0273349	0.678909	0.3 0.7 AUC 0.96	0.810997	0.942116	0.5 0.5 AUC 0.95
	0.062253	0.619433	200-400 AUC 0.90	0.678657	0.871663	0-200 AUC 0.85			0.0117634	0						0.0284738	0.678909	0.3 0.7 AUC 0.96	0.811694	0.942116	0.5 0.5 AUC 0.95
	0.062253	0.621457	200-400 AUC 0.90	0.6792	0.871663	0-200 AUC 0.85			0.115023	0						0.0284738	0.694648	0.3 0.7 AUC 0.96	0.812392	0.942116	0.5 0.5 AUC 0.95
	0.0632411	0.621457	200-400 AUC 0.90	0.679744	0.871663	0-200 AUC 0.85			0.157485	0						0.0296128	0.694648	0.3 0.7 AUC 0.96	0.813092	0.942116	0.5 0.5 AUC 0.95
	0.0632411	0.62247	200-400 AUC 0.90	0.680288	0.871663	0-200 AUC 0.85			0.99998	1						0.0296128	0.699895	0.3 0.7 AUC 0.96	0.813793	0.942116	0.5 0.5 AUC 0.95
	0.0652174	0.62247	200-400 AUC 0.90	0.680032	0.870637	0-200 AUC 0.85			0.99984	1						0.0307517	0.699895	0.3 0.7 AUC 0.96	0.814495	0.942116	0.5 0.5 AUC 0.95
	0.0652174	0.623482	200-400 AUC 0.90	0.679775	0.86961	0-200 AUC 0.85			0.0170104	0						0.0307517	0.70829	0.3 0.7 AUC 0.96	0.814335	0.941118	0.5 0.5 AUC 0.95
	0.0662055	0.623482	200-400 AUC 0.90	0.679518	0.868583	0-200 AUC 0.85			0.000815378	0						0.0318907	0.70829	0.3 0.7 AUC 0.96	0.815039	0.941118	0.5 0.5 AUC 0.95
	0.0662055	0.624494	200-400 AUC 0.90	0.680064	0.868583	0-200 AUC 0.85			0.999997	1						0.0318907	0.709339	0.3 0.7 AUC 0.96	0.814879	0.94012	0.5 0.5 AUC 0.95
	0.0681818	0.624494	200-400 AUC 0.90	0.680611	0.868583	0-200 AUC 0.85			0.0147486	0						0.0330296	0.709339	0.3 0.7 AUC 0.96	0.814719	0.939122	0.5 0.5 AUC 0.95
	0.0681818	0.625506	200-400 AUC 0.90	0.680354	0.867556	0-200 AUC 0.85			0.999659	1						0.0330296	0.717733	0.3 0.7 AUC 0.96	0.814558	0.938124	0.5 0.5 AUC 0.95
	0.06917	0.625506	200-400 AUC 0.90	0.680902	0.867556	0-200 AUC 0.85			0.999989	1						0.0341686	0.717733	0.3 0.7 AUC 0.96	0.815265	0.938124	0.5 0.5 AUC 0.95
	0.06917	0.632591	200-400 AUC 0.90	0.681452	0.867556	0-200 AUC 0.85			9.59534e-06	0						0.0341686	0.720881	0.3 0.7 AUC 0.96	0.815104	0.937126	0.5 0.5 AUC 0.95
	0.0701581	0.632591	200-400 AUC 0.90	0.682002	0.867556	0-200 AUC 0.85			0.9996	1						0.0353075	0.720881	0.3 0.7 AUC 0.96	0.814944	0.936128	0.5 0.5 AUC 0.95
	0.0701581	0.638664	200-400 AUC 0.90	0.681745	0.86653	0-200 AUC 0.85			0.000619919	0						0.0353075	0.72298	0.3 0.7 AUC 0.96	0.815652	0.936128	0.5 0.5 AUC 0.95
	0.0721344	0.638664	200-400 AUC 0.90	0.682296	0.86653	0-200 AUC 0.85			0.964196	1						0.0364465	0.72298	0.3 0.7 AUC 0.96	0.815492	0.93513	0.5 0.5 AUC 0.95
	0.0721344	0.640688	200-400 AUC 0.90	0.682848	0.86653	0-200 AUC 0.85			0.868907	1						0.0364465	0.727177	0.3 0.7 AUC 0.96	0.816202	0.93513	0.5 0.5 AUC 0.95
	0.0731225	0.640688	200-400 AUC 0.90	0.682591	0.865503	0-200 AUC 0.85			0.0549491	0						0.0375854	0.727177	0.3 0.7 AUC 0.96	0.816914	0.93513	0.5 0.5 AUC 0.95
	0.0731225	0.648785	200-400 AUC 0.90	0.683144	0.865503	0-200 AUC 0.85			0.000206058	0						0.0375854	0.729276	0.3 0.7 AUC 0.96	0.817627	0.93513	0.5 0.5 AUC 0.95
	0.0741107	0.648785	200-400 AUC 0.90	0.683698	0.865503	0-200 AUC 0.85			0.999512	1						0.0398633	0.729276	0.3 0.7 AUC 0.96	0.818341	0.93513	0.5 0.5 AUC 0.95
	0.0741107	0.649798	200-400 AUC 0.90	0.684253	0.865503	0-200 AUC 0.85			7.04338e-07	0						0.0398633	0.735572	0.3 0.7 AUC 0.96	0.819056	0.93513	0.5 0.5 AUC 0.95
	0.0750988	0.649798	200-400 AUC 0.90	0.684809	0.865503	0-200 AUC 0.85			0.10835	1						0.0410023	0.735572	0.3 0.7 AUC 0.96	0.818898	0.934132	0.5 0.5 AUC 0.95
	0.0750988	0.65081	200-400 AUC 0.90	0.685366	0.865503	0-200 AUC 0.85			0.00312297	0						0.0410023	0.736621	0.3 0.7 AUC 0.96	0.819615	0.934132	0.5 0.5 AUC 0.95
	0.076087	0.65081	200-400 AUC 0.90	0.68511	0.864476	0-200 AUC 0.85			0.000445229	0						0.0421412	0.736621	0.3 0.7 AUC 0.96	0.820333	0.934132	0.5 0.5 AUC 0.95
	0.076087	0.65587	200-400 AUC 0.90	0.685668	0.864476	0-200 AUC 0.85			0.000197768	0						0.0421412	0.737671	0.3 0.7 AUC 0.96	0.820175	0.933134	0.5 0.5 AUC 0.95
	0.0770751	0.65587	200-400 AUC 0.90	0.686227	0.864476	0-200 AUC 0.85			0.0332056	0						0.0432802	0.737671	0.3 0.7 AUC 0.96	0.820896	0.933134	0.5 0.5 AUC 0.95
	0.0770751	0.662955	200-400 AUC 0.90	0.686786	0.864476	0-200 AUC 0.85			0.867761	1						0.0432802	0.73872	0.3 0.7 AUC 0.96	0.821617	0.933134	0.5 0.5 AUC 0.95
	0.0780632	0.662955	200-400 AUC 0.90	0.687347	0.864476	0-200 AUC 0.85			0.778345	0						0.0444191	0.73872	0.3 0.7 AUC 0.96	0.822339	0.933134	0.5 0.5 AUC 0.95
	0.0780632	0.663968	200-400 AUC 0.90	0.687908	0.864476	0-200 AUC 0.85			0.493766	1						0.0444191	0.749213	0.3 0.7 AUC 0.96	0.823063	0.933134	0.5 0.5 AUC 0.95
	0.0800395	0.663968	200-400 AUC 0.90	0.688471	0.864476	0-200 AUC 0.85			5.54964e-09	0						0.0455581	0.749213	0.3 0.7 AUC 0.96	0.823789	0.933134	0.5 0.5 AUC 0.95
	0.0800395	0.673077	200-400 AUC 0.90	0.689034	0.864476	0-200 AUC 0.85			0.00337244	0						0.0455581	0.75446	0.3 0.7 AUC 0.96	0.824515	0.933134	0.5 0.5 AUC 0.95
	0.0810277	0.673077	200-400 AUC 0.90	0.689599	0.864476	0-200 AUC 0.85			2.12275e-06	0						0.046697	0.75446	0.3 0.7 AUC 0.96	0.825243	0.933134	0.5 0.5 AUC 0.95
	0.0810277	0.687247	200-400 AUC 0.90	0.690164	0.864476	0-200 AUC 0.85			0.0133656	0						0.046697	0.763903	0.3 0.7 AUC 0.96	0.825088	0.932136	0.5 0.5 AUC 0.95
	0.083004	0.687247	200-400 AUC 0.90	0.69073	0.864476	0-200 AUC 0.85			0.00479566	0						0.0489749	0.763903	0.3 0.7 AUC 0.96	0.825818	0.932136	0.5 0.5 AUC 0.95
	0.083004	0.688259	200-400 AUC 0.90	0.690476	0.86345	0-200 AUC 0.85			0.382627	0						0.0489749	0.766002	0.3 0.7 AUC 0.96	0.826549	0.932136	0.5 0.5 AUC 0.95
	0.0839921	0.688259	200-400 AUC 0.90	0.691044	0.86345	0-200 AUC 0.85			0.913645	1						0.0512528	0.766002	0.3 0.7 AUC 0.96	0.827281	0.932136	0.5 0.5 AUC 0.95
	0.0839921	0.691296	200-400 AUC 0.90	0.690789	0.862423	0-200 AUC 0.85			0.0304744	0						0.0512528	0.770199	0.3 0.7 AUC 0.96	0.828014	0.932136	0.5 0.5 AUC 0.95
	0.0849802	0.691296	200-400 AUC 0.90	0.691358	0.862423	0-200 AUC 0.85			0.991148	1						0.0523918	0.770199	0.3 0.7 AUC 0.96	0.828749	0.932136	0.5 0.5 AUC 0.95
	0.0849802	0.692308	200-400 AUC 0.90	0.691928	0.862423	0-200 AUC 0.85			0.999998	1						0.0523918	0.773347	0.3 0.7 AUC 0.96	0.829485	0.932136	0.5 0.5 AUC 0.95
	0.0889328	0.692308	200-400 AUC 0.90	0.691674	0.861396	0-200 AUC 0.85			0.999947	1						0.0535308	0.773347	0.3 0.7 AUC 0.96	0.829333	0.931138	0.5 0.5 AUC 0.95
	0.0889328	0.694332	200-400 AUC 0.90	0.691419	0.86037	0-200 AUC 0.85			0.994409	1						0.0535308	0.777545	0.3 0.7 AUC 0.96	0.830071	0.931138	0.5 0.5 AUC 0.95
	0.0909091	0.694332	200-400 AUC 0.90	0.69199	0.86037	0-200 AUC 0.85			0.999777	1						0.0558087	0.777545	0.3 0.7 AUC 0.96	0.83081	0.931138	0.5 0.5 AUC 0.95
	0.0909091	0.702429	200-400 AUC 0.90	0.692562	0.86037	0-200 AUC 0.85			0.0102948	0						0.0558087	0.778594	0.3 0.7 AUC 0.96	0.831551	0.931138	0.5 0.5 AUC 0.95
	0.0918972	0.702429	200-400 AUC 0.90	0.693135	0.86037	0-200 AUC 0.85			0.00580559	0						0.0580866	0.778594	0.3 0.7 AUC 0.96	0.831401	0.93014	0.5 0.5 AUC 0.95
	0.0918972	0.705466	200-400 AUC 0.90	0.692881	0.859343	0-200 AUC 0.85			0.234478	0						0.0580866	0.781742	0.3 0.7 AUC 0.96	0.83125	0.929142	0.5 0.5 AUC 0.95
	0.0938735	0.705466	200-400 AUC 0.90	0.693455	0.859343	0-200 AUC 0.85			0.000226716	0						0.0592255	0.781742	0.3 0.7 AUC 0.96	0.831099	0.928144	0.5 0.5 AUC 0.95
	0.0938735	0.706478	200-400 AUC 0.90	0.69403	0.859343	0-200 AUC 0.85			0.900497	1						0.0592255	0.785939	0.3 0.7 AUC 0.96	0.831843	0.928144	0.5 0.5 AUC 0.95
	0.0948617	0.706478	200-400 AUC 0.90	0.693776	0.858316	0-200 AUC 0.85			0.972176	0						0.0603645	0.785939	0.3 0.7 AUC 0.96	0.831692	0.927146	0.5 0.5 AUC 0.95
	0.0948617	0.709514	200-400 AUC 0.90	0.694352	0.858316	0-200 AUC 0.85			0.000228846	0						0.0603645	0.786988	0.3 0.7 AUC 0.96	0.832437	0.927146	0.5 0.5 AUC 0.95
	0.0958498	0.709514	200-400 AUC 0.90	0.694929	0.858316	0-200 AUC 0.85			0.0121492	0						0.0615034	0.786988	0.3 0.7 AUC 0.96	0.833184	0.927146	0.5 0.5 AUC 0.95
	0.0958498	0.712551	200-400 AUC 0.90	0.695507	0.858316	0-200 AUC 0.85			0.0235867	1						0.0615034	0.789087	0.3 0.7 AUC 0.96	0.833932	0.927146	0.5 0.5 AUC 0.95
	0.0998024	0.712551	200-400 AUC 0.90	0.696087	0.858316	0-200 AUC 0.85			0.0513758	0						0.0649203	0.789087	0.3 0.7 AUC 0.96	0.834681	0.927146	0.5 0.5 AUC 0.95
	0.0998024	0.713563	200-400 AUC 0.90	0.696667	0.858316	0-200 AUC 0.85			0.974761	1						0.0649203	0.790136	0.3 0.7 AUC 0.96	0.835432	0.927146	0.5 0.5 AUC 0.95
	0.101779	0.713563	200-400 AUC 0.90	0.696414	0.85729	0-200 AUC 0.85			0.998324	1						0.0660592	0.790136	0.3 0.7 AUC 0.96	0.836184	0.927146	0.5 0.5 AUC 0.95
	0.101779	0.714575	200-400 AUC 0.90	0.696995	0.85729	0-200 AUC 0.85			0.615064	1						0.0660592	0.792235	0.3 0.7 AUC 0.96	0.836036	0.926148	0.5 0.5 AUC 0.95
	0.103755	0.714575	200-400 AUC 0.90	0.696742	0.856263	0-200 AUC 0.85			0.00283107	0						0.0671982	0.792235	0.3 0.7 AUC 0.96	0.83679	0.926148	0.5 0.5 AUC 0.95
	0.103755	0.716599	200-400 AUC 0.90	0.697324	0.856263	0-200 AUC 0.85			0.228401	0						0.0671982	0.793284	0.3 0.7 AUC 0.96	0.836643	0.92515	0.5 0.5 AUC 0.95
	0.104743	0.716599	200-400 AUC 0.90	0.697071	0.855236	0-200 AUC 0.85			0.992218	1						0.0683371	0.793284	0.3 0.7 AUC 0.96	0.837398	0.92515	0.5 0.5 AUC 0.95
	0.104743	0.719636	200-400 AUC 0.90	0.697655	0.855236	0-200 AUC 0.85			0.0157509	0						0.0683371	0.794334	0.3 0.7 AUC 0.96	0.837251	0.924152	0.5 0.5 AUC 0.95
	0.105731	0.719636	200-400 AUC 0.90	0.69824	0.855236	0-200 AUC 0.85			0.0160464	0						0.0694761	0.794334	0.3 0.7 AUC 0.96	0.838009	0.924152	0.5 0.5 AUC 0.95
	0.105731	0.72166	200-400 AUC 0.90	0.697987	0.854209	0-200 AUC 0.85			0.0312499	0						0.0694761	0.798531	0.3 0.7 AUC 0.96	0.837862	0.923154	0.5 0.5 AUC 0.95
	0.107708	0.72166	200-400 AUC 0.90	0.698573	0.854209	0-200 AUC 0.85			1	1						0.070615	0.798531	0.3 0.7 AUC 0.96	0.838622	0.923154	0.5 0.5 AUC 0.95
	0.107708	0.722672	200-400 AUC 0.90	0.698319	0.853183	0-200 AUC 0.85			0.000612228	0						0.070615	0.809024	0.3 0.7 AUC 0.96	0.838475	0.922156	0.5 0.5 AUC 0.95
	0.109684	0.722672	200-400 AUC 0.90	0.698907	0.853183	0-200 AUC 0.85			1	1						0.071754	0.809024	0.3 0.7 AUC 0.96	0.839237	0.922156	0.5 0.5 AUC 0.95
	0.109684	0.723684	200-400 AUC 0.90	0.699495	0.853183	0-200 AUC 0.85			0.345535	1						0.071754	0.813221	0.3 0.7 AUC 0.96	0.84	0.922156	0.5 0.5 AUC 0.95
	0.112648	0.723684	200-400 AUC 0.90	0.700084	0.853183	0-200 AUC 0.85			0.734641	0						0.0728929	0.813221	0.3 0.7 AUC 0.96	0.839854	0.921158	0.5 0.5 AUC 0.95
	0.112648	0.724696	200-400 AUC 0.90	0.699831	0.852156	0-200 AUC 0.85			0.00106213	0						0.0728929	0.828961	0.3 0.7 AUC 0.96	0.839709	0.92016	0.5 0.5 AUC 0.95
	0.114625	0.724696	200-400 AUC 0.90	0.699578	0.851129	0-200 AUC 0.85			0.999966	1						0.0774487	0.828961	0.3 0.7 AUC 0.96	0.840474	0.92016	0.5 0.5 AUC 0.95
	0.114625	0.728745	200-400 AUC 0.90	0.700169	0.851129	0-200 AUC 0.85			0.0334468	0						0.0774487	0.835257	0.3 0.7 AUC 0.96	0.841241	0.92016	0.5 0.5 AUC 0.95
	0.115613	0.728745	200-400 AUC 0.90	0.700761	0.851129	0-200 AUC 0.85			0.030952	0						0.0785877	0.835257	0.3 0.7 AUC 0.96	0.841096	0.919162	0.5 0.5 AUC 0.95
	0.115613	0.730769	200-400 AUC 0.90	0.701354	0.851129	0-200 AUC 0.85			0.834737	1						0.0785877	0.837356	0.3 0.7 AUC 0.96	0.841865	0.919162	0.5 0.5 AUC 0.95
	0.119565	0.730769	200-400 AUC 0.90	0.701101	0.850103	0-200 AUC 0.85			0.67307	1						0.0797267	0.837356	0.3 0.7 AUC 0.96	0.84172	0.918164	0.5 0.5 AUC 0.95
	0.119565	0.731781	200-400 AUC 0.90	0.700847	0.849076	0-200 AUC 0.85			0.943257	1						0.0797267	0.838405	0.3 0.7 AUC 0.96	0.842491	0.918164	0.5 0.5 AUC 0.95
	0.121542	0.731781	200-400 AUC 0.90	0.700594	0.848049	0-200 AUC 0.85			0.999094	1						0.0808656	0.838405	0.3 0.7 AUC 0.96	0.843263	0.918164	0.5 0.5 AUC 0.95
	0.121542	0.733806	200-400 AUC 0.90	0.701188	0.848049	0-200 AUC 0.85			0.99021	1						0.0808656	0.841553	0.3 0.7 AUC 0.96	0.844037	0.918164	0.5 0.5 AUC 0.95
	0.12253	0.733806	200-400 AUC 0.90	0.701784	0.848049	0-200 AUC 0.85			0.998312	1						0.0820046	0.841553	0.3 0.7 AUC 0.96	0.844812	0.918164	0.5 0.5 AUC 0.95
	0.12253	0.734818	200-400 AUC 0.90	0.701531	0.847023	0-200 AUC 0.85			0.835232	1						0.0820046	0.849948	0.3 0.7 AUC 0.96	0.845588	0.918164	0.5 0.5 AUC 0.95
	0.123518	0.734818	200-400 AUC 0.90	0.702128	0.847023	0-200 AUC 0.85			0.000798182	0						0.0831435	0.849948	0.3 0.7 AUC 0.96	0.845446	0.917166	0.5 0.5 AUC 0.95
	0.123518	0.737854	200-400 AUC 0.90	0.701874	0.845996	0-200 AUC 0.85			1.23404e-06	0						0.0831435	0.855194	0.3 0.7 AUC 0.96	0.846225	0.917166	0.5 0.5 AUC 0.95
	0.125494	0.737854	200-400 AUC 0.90	0.702472	0.845996	0-200 AUC 0.85			0.275346	0						0.0842825	0.855194	0.3 0.7 AUC 0.96	0.847005	0.917166	0.5 0.5 AUC 0.95
	0.125494	0.741903	200-400 AUC 0.90	0.703072	0.845996	0-200 AUC 0.85			0.999994	1						0.0842825	0.858342	0.3 0.7 AUC 0.96	0.847786	0.917166	0.5 0.5 AUC 0.95
	0.129447	0.741903	200-400 AUC 0.90	0.703672	0.845996	0-200 AUC 0.85			0.050679	1						0.0865604	0.858342	0.3 0.7 AUC 0.96	0.847645	0.916168	0.5 0.5 AUC 0.95
	0.129447	0.742915	200-400 AUC 0.90	0.703419	0.844969	0-200 AUC 0.85			0.999347	1						0.0865604	0.862539	0.3 0.7 AUC 0.96	0.847505	0.91517	0.5 0.5 AUC 0.95
	0.131423	0.742915	200-400 AUC 0.90	0.704021	0.844969	0-200 AUC 0.85			0.00506502	0						0.0876993	0.862539	0.3 0.7 AUC 0.96	0.848289	0.91517	0.5 0.5 AUC 0.95
	0.131423	0.743927	200-400 AUC 0.90	0.703767	0.843943	0-200 AUC 0.85			0.998364	1						0.0876993	0.867786	0.3 0.7 AUC 0.96	0.848148	0.914172	0.5 0.5 AUC 0.95
	0.133399	0.743927	200-400 AUC 0.90	0.703513	0.842916	0-200 AUC 0.85			0.0501824	0						0.0888383	0.867786	0.3 0.7 AUC 0.96	0.848934	0.914172	0.5 0.5 AUC 0.95
	0.133399	0.745951	200-400 AUC 0.90	0.703259	0.841889	0-200 AUC 0.85			0.976145	1						0.0888383	0.869885	0.3 0.7 AUC 0.96	0.848794	0.913174	0.5 0.5 AUC 0.95
	0.134387	0.745951	200-400 AUC 0.90	0.703004	0.840862	0-200 AUC 0.85			0.0011015	0						0.0911162	0.869885	0.3 0.7 AUC 0.96	0.849582	0.913174	0.5 0.5 AUC 0.95
	0.134387	0.746964	200-400 AUC 0.90	0.702749	0.839836	0-200 AUC 0.85			0.69612	0						0.0911162	0.880378	0.3 0.7 AUC 0.96	0.850372	0.913174	0.5 0.5 AUC 0.95
	0.135375	0.746964	200-400 AUC 0.90	0.703353	0.839836	0-200 AUC 0.85			0.997068	1						0.094533	0.880378	0.3 0.7 AUC 0.96	0.850233	0.912176	0.5 0.5 AUC 0.95
	0.135375	0.75	200-400 AUC 0.90	0.703959	0.839836	0-200 AUC 0.85			0.0388898	0						0.094533	0.882476	0.3 0.7 AUC 0.96	0.851024	0.912176	0.5 0.5 AUC 0.95
	0.136364	0.75	200-400 AUC 0.90	0.704565	0.839836	0-200 AUC 0.85			0.997631	1						0.095672	0.882476	0.3 0.7 AUC 0.96	0.850885	0.911178	0.5 0.5 AUC 0.95
	0.136364	0.754049	200-400 AUC 0.90	0.705172	0.839836	0-200 AUC 0.85			0.00200601	0						0.095672	0.884575	0.3 0.7 AUC 0.96	0.851679	0.911178	0.5 0.5 AUC 0.95
	0.137352	0.754049	200-400 AUC 0.90	0.705781	0.839836	0-200 AUC 0.85			0.888462	1						0.0968109	0.884575	0.3 0.7 AUC 0.96	0.852474	0.911178	0.5 0.5 AUC 0.95
	0.137352	0.759109	200-400 AUC 0.90	0.705527	0.838809	0-200 AUC 0.85			1	1						0.0968109	0.887723	0.3 0.7 AUC 0.96	0.853271	0.911178	0.5 0.5 AUC 0.95
	0.140316	0.759109	200-400 AUC 0.90	0.705272	0.837782	0-200 AUC 0.85			0.99425	1						0.0979499	0.887723	0.3 0.7 AUC 0.96	0.853134	0.91018	0.5 0.5 AUC 0.95
	0.140316	0.762146	200-400 AUC 0.90	0.705017	0.836756	0-200 AUC 0.85			0.0477223	0						0.0979499	0.888772	0.3 0.7 AUC 0.96	0.852996	0.909182	0.5 0.5 AUC 0.95
	0.141304	0.762146	200-400 AUC 0.90	0.704762	0.835729	0-200 AUC 0.85			0.962332	1						0.0990888	0.888772	0.3 0.7 AUC 0.96	0.853796	0.909182	0.5 0.5 AUC 0.95
	0.141304	0.76417	200-400 AUC 0.90	0.705373	0.835729	0-200 AUC 0.85			0.996278	1						0.0990888	0.890871	0.3 0.7 AUC 0.96	0.854597	0.909182	0.5 0.5 AUC 0.95
	0.146245	0.76417	200-400 AUC 0.90	0.705984	0.835729	0-200 AUC 0.85			0.99942	1						0.100228	0.890871	0.3 0.7 AUC 0.96	0.855399	0.909182	0.5 0.5 AUC 0.95
	0.146245	0.769231	200-400 AUC 0.90	0.705729	0.834702	0-200 AUC 0.85			0.999646	1						0.100228	0.89297	0.3 0.7 AUC 0.96	0.856203	0.909182	0.5 0.5 AUC 0.95
	0.147233	0.769231	200-400 AUC 0.90	0.706342	0.834702	0-200 AUC 0.85			0.000370384	0						0.101367	0.89297	0.3 0.7 AUC 0.96	0.857008	0.909182	0.5 0.5 AUC 0.95
	0.147233	0.770243	200-400 AUC 0.90	0.706087	0.833676	0-200 AUC 0.85			0.984357	1						0.101367	0.897167	0.3 0.7 AUC 0.96	0.856874	0.908184	0.5 0.5 AUC 0.95
	0.152174	0.770243	200-400 AUC 0.90	0.705831	0.832649	0-200 AUC 0.85			0.999895	1						0.104784	0.897167	0.3 0.7 AUC 0.96	0.856739	0.907186	0.5 0.5 AUC 0.95
	0.152174	0.771255	200-400 AUC 0.90	0.705575	0.831622	0-200 AUC 0.85			0.00154205	0						0.104784	0.901364	0.3 0.7 AUC 0.96	0.856604	0.906188	0.5 0.5 AUC 0.95
	0.153162	0.771255	200-400 AUC 0.90	0.70619	0.831622	0-200 AUC 0.85			0.997975	1						0.105923	0.901364	0.3 0.7 AUC 0.96	0.856468	0.90519	0.5 0.5 AUC 0.95
	0.153162	0.774291	200-400 AUC 0.90	0.706806	0.831622	0-200 AUC 0.85			0.000444842	0						0.105923	0.902413	0.3 0.7 AUC 0.96	0.857278	0.90519	0.5 0.5 AUC 0.95
	0.15415	0.774291	200-400 AUC 0.90	0.70655	0.830595	0-200 AUC 0.85			0.99989	1						0.107062	0.902413	0.3 0.7 AUC 0.96	0.858089	0.90519	0.5 0.5 AUC 0.95
	0.15415	0.776316	200-400 AUC 0.90	0.707168	0.830595	0-200 AUC 0.85			0.310331	1						0.107062	0.903463	0.3 0.7 AUC 0.96	0.857955	0.904192	0.5 0.5 AUC 0.95
	0.155138	0.776316	200-400 AUC 0.90	0.707787	0.830595	0-200 AUC 0.85			0.979876	1						0.112756	0.903463	0.3 0.7 AUC 0.96	0.858768	0.904192	0.5 0.5 AUC 0.95
	0.155138	0.777328	200-400 AUC 0.90	0.708406	0.830595	0-200 AUC 0.85			0.984186	1						0.112756	0.908709	0.3 0.7 AUC 0.96	0.859583	0.904192	0.5 0.5 AUC 0.95
	0.156126	0.777328	200-400 AUC 0.90	0.708151	0.829569	0-200 AUC 0.85			0.952682	1						0.113895	0.908709	0.3 0.7 AUC 0.96	0.860399	0.904192	0.5 0.5 AUC 0.95
	0.156126	0.779352	200-400 AUC 0.90	0.708772	0.829569	0-200 AUC 0.85			0.00531085	0						0.113895	0.911857	0.3 0.7 AUC 0.96	0.860266	0.903194	0.5 0.5 AUC 0.95
	0.157115	0.779352	200-400 AUC 0.90	0.709394	0.829569	0-200 AUC 0.85			0.111182	0						0.115034	0.911857	0.3 0.7 AUC 0.96	0.861085	0.903194	0.5 0.5 AUC 0.95
	0.157115	0.784413	200-400 AUC 0.90	0.710018	0.829569	0-200 AUC 0.85			0.977875	1						0.115034	0.912907	0.3 0.7 AUC 0.96	0.861905	0.903194	0.5 0.5 AUC 0.95
	0.158103	0.784413	200-400 AUC 0.90	0.710642	0.829569	0-200 AUC 0.85			0.999993	1						0.116173	0.912907	0.3 0.7 AUC 0.96	0.861773	0.902196	0.5 0.5 AUC 0.95
	0.158103	0.789474	200-400 AUC 0.90	0.711268	0.829569	0-200 AUC 0.85			0.958069	1						0.116173	0.915005	0.3 0.7 AUC 0.96	0.862595	0.902196	0.5 0.5 AUC 0.95
	0.159091	0.789474	200-400 AUC 0.90	0.711894	0.829569	0-200 AUC 0.85			0.0600104	0						0.117312	0.915005	0.3 0.7 AUC 0.96	0.862464	0.901198	0.5 0.5 AUC 0.95
	0.159091	0.790486	200-400 AUC 0.90	0.712522	0.829569	0-200 AUC 0.85			0.535874	0						0.117312	0.916055	0.3 0.7 AUC 0.96	0.862333	0.9002	0.5 0.5 AUC 0.95
	0.160079	0.790486	200-400 AUC 0.90	0.712268	0.828542	0-200 AUC 0.85			0.0102921	0						0.118451	0.916055	0.3 0.7 AUC 0.96	0.862201	0.899202	0.5 0.5 AUC 0.95
	0.160079	0.793522	200-400 AUC 0.90	0.712898	0.828542	0-200 AUC 0.85			0.998278	1						0.118451	0.919203	0.3 0.7 AUC 0.96	0.862069	0.898204	0.5 0.5 AUC 0.95
	0.161067	0.793522	200-400 AUC 0.90	0.713528	0.828542	0-200 AUC 0.85			0.999274	1						0.11959	0.919203	0.3 0.7 AUC 0.96	0.861937	0.897206	0.5 0.5 AUC 0.95
	0.161067	0.795547	200-400 AUC 0.90	0.713274	0.827515	0-200 AUC 0.85			0.999818	1						0.11959	0.929696	0.3 0.7 AUC 0.96	0.862764	0.897206	0.5 0.5 AUC 0.95
	0.163043	0.795547	200-400 AUC 0.90	0.71302	0.826489	0-200 AUC 0.85			0.00243028	0						0.120729	0.929696	0.3 0.7 AUC 0.96	0.863593	0.897206	0.5 0.5 AUC 0.95
	0.163043	0.797571	200-400 AUC 0.90	0.712766	0.825462	0-200 AUC 0.85			0.00159197	0						0.120729	0.930745	0.3 0.7 AUC 0.96	0.863462	0.896208	0.5 0.5 AUC 0.95
	0.164032	0.797571	200-400 AUC 0.90	0.712511	0.824435	0-200 AUC 0.85			0.841257	1						0.121868	0.930745	0.3 0.7 AUC 0.96	0.864293	0.896208	0.5 0.5 AUC 0.95
	0.164032	0.798583	200-400 AUC 0.90	0.713144	0.824435	0-200 AUC 0.85			0.00831284	0						0.121868	0.937041	0.3 0.7 AUC 0.96	0.865125	0.896208	0.5 0.5 AUC 0.95
	0.166008	0.798583	200-400 AUC 0.90	0.712889	0.823409	0-200 AUC 0.85			0.997216	1						0.123007	0.937041	0.3 0.7 AUC 0.96	0.864995	0.89521	0.5 0.5 AUC 0.95
	0.166008	0.799595	200-400 AUC 0.90	0.712633	0.822382	0-200 AUC 0.85			0.000484869	0						0.123007	0.93809	0.3 0.7 AUC 0.96	0.86583	0.89521	0.5 0.5 AUC 0.95
	0.167984	0.799595	200-400 AUC 0.90	0.713268	0.822382	0-200 AUC 0.85			0.964645	0						0.125285	0.93809	0.3 0.7 AUC 0.96	0.866667	0.89521	0.5 0.5 AUC 0.95
	0.167984	0.800607	200-400 AUC 0.90	0.713012	0.821355	0-200 AUC 0.85			0.990955	1						0.125285	0.93914	0.3 0.7 AUC 0.96	0.867505	0.89521	0.5 0.5 AUC 0.95
	0.16996	0.800607	200-400 AUC 0.90	0.713649	0.821355	0-200 AUC 0.85			0.999963	1						0.132118	0.93914	0.3 0.7 AUC 0.96	0.868345	0.89521	0.5 0.5 AUC 0.95
	0.16996	0.80668	200-400 AUC 0.90	0.713393	0.820329	0-200 AUC 0.85			0.986123	1						0.132118	0.940189	0.3 0.7 AUC 0.96	0.868217	0.894212	0.5 0.5 AUC 0.95
	0.172925	0.80668	200-400 AUC 0.90	0.713137	0.819302	0-200 AUC 0.85			0.0332338	0						0.140091	0.940189	0.3 0.7 AUC 0.96	0.869059	0.894212	0.5 0.5 AUC 0.95
	0.172925	0.807692	200-400 AUC 0.90	0.713775	0.819302	0-200 AUC 0.85			1.90842e-05	0						0.140091	0.942288	0.3 0.7 AUC 0.96	0.868932	0.893214	0.5 0.5 AUC 0.95
	0.173913	0.807692	200-400 AUC 0.90	0.714414	0.819302	0-200 AUC 0.85			0.998631	1						0.14123	0.942288	0.3 0.7 AUC 0.96	0.868805	0.892216	0.5 0.5 AUC 0.95
	0.173913	0.809717	200-400 AUC 0.90	0.714158	0.818275	0-200 AUC 0.85			0.0187643	1						0.14123	0.944386	0.3 0.7 AUC 0.96	0.86965	0.892216	0.5 0.5 AUC 0.95
	0.176877	0.809717	200-400 AUC 0.90	0.713901	0.817248	0-200 AUC 0.85			8.94416e-05	0						0.148064	0.944386	0.3 0.7 AUC 0.96	0.870497	0.892216	0.5 0.5 AUC 0.95
	0.176877	0.810729	200-400 AUC 0.90	0.713645	0.816222	0-200 AUC 0.85			0.999465	1						0.148064	0.947534	0.3 0.7 AUC 0.96	0.871345	0.892216	0.5 0.5 AUC 0.95
	0.177866	0.810729	200-400 AUC 0.90	0.714286	0.816222	0-200 AUC 0.85			0.999886	1						0.150342	0.947534	0.3 0.7 AUC 0.96	0.872195	0.892216	0.5 0.5 AUC 0.95
	0.177866	0.811741	200-400 AUC 0.90	0.714928	0.816222	0-200 AUC 0.85			0.999983	1						0.150342	0.948583	0.3 0.7 AUC 0.96	0.87207	0.891218	0.5 0.5 AUC 0.95
	0.179842	0.811741	200-400 AUC 0.90	0.715572	0.816222	0-200 AUC 0.85			0.721728	0						0.160592	0.948583	0.3 0.7 AUC 0.96	0.871945	0.89022	0.5 0.5 AUC 0.95
	0.179842	0.812753	200-400 AUC 0.90	0.716216	0.816222	0-200 AUC 0.85			0.999883	1						0.160592	0.949633	0.3 0.7 AUC 0.96	0.87182	0.889222	0.5 0.5 AUC 0.95
	0.18083	0.812753	200-400 AUC 0.90	0.71596	0.815195	0-200 AUC 0.85			0.967881	0						0.161731	0.949633	0.3 0.7 AUC 0.96	0.871694	0.888224	0.5 0.5 AUC 0.95
	0.18083	0.814777	200-400 AUC 0.90	0.716606	0.815195	0-200 AUC 0.85			0.993754	1						0.161731	0.950682	0.3 0.7 AUC 0.96	0.872549	0.888224	0.5 0.5 AUC 0.95
	0.181818	0.814777	200-400 AUC 0.90	0.71635	0.814168	0-200 AUC 0.85			0.957373	1						0.175399	0.950682	0.3 0.7 AUC 0.96	0.872424	0.887226	0.5 0.5 AUC 0.95
	0.181818	0.816802	200-400 AUC 0.90	0.716998	0.814168	0-200 AUC 0.85			0.985393	0						0.175399	0.951731	0.3 0.7 AUC 0.96	0.873281	0.887226	0.5 0.5 AUC 0.95
	0.186759	0.816802	200-400 AUC 0.90	0.716742	0.813142	0-200 AUC 0.85			0.574224	1						0.181093	0.951731	0.3 0.7 AUC 0.96	0.873156	0.886228	0.5 0.5 AUC 0.95
	0.186759	0.82085	200-400 AUC 0.90	0.717391	0.813142	0-200 AUC 0.85			0.993165	0						0.181093	0.952781	0.3 0.7 AUC 0.96	0.873031	0.88523	0.5 0.5 AUC 0.95
	0.189723	0.82085	200-400 AUC 0.90	0.717135	0.812115	0-200 AUC 0.85			0.999557	1						0.190205	0.952781	0.3 0.7 AUC 0.96	0.873892	0.88523	0.5 0.5 AUC 0.95
	0.189723	0.823887	200-400 AUC 0.90	0.717786	0.812115	0-200 AUC 0.85			0.999944	1						0.190205	0.954879	0.3 0.7 AUC 0.96	0.874753	0.88523	0.5 0.5 AUC 0.95
	0.190711	0.823887	200-400 AUC 0.90	0.718438	0.812115	0-200 AUC 0.85			0.948163	1						0.194761	0.954879	0.3 0.7 AUC 0.96	0.87463	0.884232	0.5 0.5 AUC 0.95
	0.190711	0.824899	200-400 AUC 0.90	0.718182	0.811088	0-200 AUC 0.85			0.000288228	0						0.194761	0.955929	0.3 0.7 AUC 0.96	0.874506	0.883234	0.5 0.5 AUC 0.95
	0.195652	0.824899	200-400 AUC 0.90	0.718835	0.811088	0-200 AUC 0.85			0.000347366	0						0.1959	0.955929	0.3 0.7 AUC 0.96	0.875371	0.883234	0.5 0.5 AUC 0.95
	0.195652	0.82996	200-400 AUC 0.90	0.718579	0.810062	0-200 AUC 0.85			0.000193909	0						0.1959	0.956978	0.3 0.7 AUC 0.96	0.875248	0.882236	0.5 0.5 AUC 0.95
	0.200593	0.82996	200-400 AUC 0.90	0.718323	0.809035	0-200 AUC 0.85			0.0980396	0						0.197039	0.956978	0.3 0.7 AUC 0.96	0.876115	0.882236	0.5 0.5 AUC 0.95
	0.200593	0.830972	200-400 AUC 0.90	0.718978	0.809035	0-200 AUC 0.85			0.99136	1						0.197039	0.959077	0.3 0.7 AUC 0.96	0.875992	0.881238	0.5 0.5 AUC 0.95
	0.201581	0.830972	200-400 AUC 0.90	0.718721	0.808008	0-200 AUC 0.85			0.997327	1						0.202733	0.959077	0.3 0.7 AUC 0.96	0.876862	0.881238	0.5 0.5 AUC 0.95
	0.201581	0.83502	200-400 AUC 0.90	0.718464	0.806982	0-200 AUC 0.85			3.30576e-05	0						0.202733	0.960126	0.3 0.7 AUC 0.96	0.87674	0.88024	0.5 0.5 AUC 0.95
	0.205534	0.83502	200-400 AUC 0.90	0.719122	0.806982	0-200 AUC 0.85			0.998335	1						0.208428	0.960126	0.3 0.7 AUC 0.96	0.876617	0.879242	0.5 0.5 AUC 0.95
	0.205534	0.839069	200-400 AUC 0.90	0.71978	0.806982	0-200 AUC 0.85			0.999857	1						0.208428	0.961175	0.3 0.7 AUC 0.96	0.87749	0.879242	0.5 0.5 AUC 0.95
	0.206522	0.839069	200-400 AUC 0.90	0.72044	0.806982	0-200 AUC 0.85			0.997656	1						0.209567	0.961175	0.3 0.7 AUC 0.96	0.878365	0.879242	0.5 0.5 AUC 0.95
	0.206522	0.842105	200-400 AUC 0.90	0.720183	0.805955	0-200 AUC 0.85			0.154016	0						0.209567	0.963274	0.3 0.7 AUC 0.96	0.879242	0.879242	0.5 0.5 AUC 0.95
	0.211462	0.842105	200-400 AUC 0.90	0.720845	0.805955	0-200 AUC 0.85			4.29937e-05	0						0.210706	0.963274	0.3 0.7 AUC 0.96	0.879121	0.878244	0.5 0.5 AUC 0.95
	0.211462	0.843117	200-400 AUC 0.90	0.721507	0.805955	0-200 AUC 0.85			0.809825	0						0.210706	0.965373	0.3 0.7 AUC 0.96	0.88	0.878244	0.5 0.5 AUC 0.95
	0.212451	0.843117	200-400 AUC 0.90	0.722171	0.805955	0-200 AUC 0.85			0.00416817	0						0.211845	0.965373	0.3 0.7 AUC 0.96	0.87988	0.877246	0.5 0.5 AUC 0.95
	0.212451	0.84413	200-400 AUC 0.90	0.722836	0.805955	0-200 AUC 0.85			0.960927	1						0.211845	0.966422	0.3 0.7 AUC 0.96	0.880762	0.877246	0.5 0.5 AUC 0.95
	0.216403	0.84413	200-400 AUC 0.90	0.723502	0.805955	0-200 AUC 0.85			2.13247e-05	0						0.214123	0.966422	0.3 0.7 AUC 0.96	0.881645	0.877246	0.5 0.5 AUC 0.95
	0.216403	0.845142	200-400 AUC 0.90	0.72417	0.805955	0-200 AUC 0.85			0.999228	1						0.214123	0.96852	0.3 0.7 AUC 0.96	0.881526	0.876248	0.5 0.5 AUC 0.95
	0.217391	0.845142	200-400 AUC 0.90	0.724838	0.805955	0-200 AUC 0.85			0.0357918	0						0.21754	0.96852	0.3 0.7 AUC 0.96	0.881407	0.87525	0.5 0.5 AUC 0.95
	0.217391	0.847166	200-400 AUC 0.90	0.724584	0.804928	0-200 AUC 0.85			1.48294e-05	0						0.21754	0.96957	0.3 0.7 AUC 0.96	0.882294	0.87525	0.5 0.5 AUC 0.95
	0.218379	0.847166	200-400 AUC 0.90	0.725254	0.804928	0-200 AUC 0.85			0.0804465	0						0.219818	0.96957	0.3 0.7 AUC 0.96	0.883182	0.87525	0.5 0.5 AUC 0.95
	0.218379	0.848178	200-400 AUC 0.90	0.725	0.803901	0-200 AUC 0.85			0.0291832	0						0.219818	0.970619	0.3 0.7 AUC 0.96	0.883065	0.874251	0.5 0.5 AUC 0.95
	0.220356	0.848178	200-400 AUC 0.90	0.725672	0.803901	0-200 AUC 0.85			0.968732	1						0.226651	0.970619	0.3 0.7 AUC 0.96	0.882947	0.873253	0.5 0.5 AUC 0.95
	0.220356	0.84919	200-400 AUC 0.90	0.726345	0.803901	0-200 AUC 0.85			0.00322921	0						0.226651	0.971668	0.3 0.7 AUC 0.96	0.883838	0.873253	0.5 0.5 AUC 0.95
	0.221344	0.84919	200-400 AUC 0.90	0.726091	0.802875	0-200 AUC 0.85			0.263637	0						0.231207	0.971668	0.3 0.7 AUC 0.96	0.884732	0.873253	0.5 0.5 AUC 0.95
	0.221344	0.850202	200-400 AUC 0.90	0.726766	0.802875	0-200 AUC 0.85			0.944456	1						0.231207	0.972718	0.3 0.7 AUC 0.96	0.884615	0.872255	0.5 0.5 AUC 0.95
	0.228261	0.850202	200-400 AUC 0.90	0.727442	0.802875	0-200 AUC 0.85			0.998807	1						0.233485	0.972718	0.3 0.7 AUC 0.96	0.884498	0.871257	0.5 0.5 AUC 0.95
	0.228261	0.852227	200-400 AUC 0.90	0.727188	0.801848	0-200 AUC 0.85			0.479995	1						0.233485	0.973767	0.3 0.7 AUC 0.96	0.884381	0.870259	0.5 0.5 AUC 0.95
	0.229249	0.852227	200-400 AUC 0.90	0.727866	0.801848	0-200 AUC 0.85			0.99998	1						0.250569	0.973767	0.3 0.7 AUC 0.96	0.884264	0.869261	0.5 0.5 AUC 0.95
	0.229249	0.854251	200-400 AUC 0.90	0.728545	0.801848	0-200 AUC 0.85			0.650972	0						0.250569	0.974816	0.3 0.7 AUC 0.96	0.885163	0.869261	0.5 0.5 AUC 0.95
	0.235178	0.854251	200-400 AUC 0.90	0.729225	0.801848	0-200 AUC 0.85			0.93478	1						0.251708	0.974816	0.3 0.7 AUC 0.96	0.885046	0.868263	0.5 0.5 AUC 0.95
	0.235178	0.855263	200-400 AUC 0.90	0.729907	0.801848	0-200 AUC 0.85			0.999997	1						0.251708	0.975866	0.3 0.7 AUC 0.96	0.884929	0.867265	0.5 0.5 AUC 0.95
	0.237154	0.855263	200-400 AUC 0.90	0.730589	0.801848	0-200 AUC 0.85			0.996307	1						0.253986	0.975866	0.3 0.7 AUC 0.96	0.885831	0.867265	0.5 0.5 AUC 0.95
	0.237154	0.857287	200-400 AUC 0.90	0.731273	0.801848	0-200 AUC 0.85			0.00563613	0						0.253986	0.976915	0.3 0.7 AUC 0.96	0.886735	0.867265	0.5 0.5 AUC 0.95
	0.238142	0.857287	200-400 AUC 0.90	0.731959	0.801848	0-200 AUC 0.85			0.983353	1						0.267654	0.976915	0.3 0.7 AUC 0.96	0.886619	0.866267	0.5 0.5 AUC 0.95
	0.238142	0.859312	200-400 AUC 0.90	0.731707	0.800821	0-200 AUC 0.85			0.0337547	1						0.267654	0.977964	0.3 0.7 AUC 0.96	0.887526	0.866267	0.5 0.5 AUC 0.95
	0.23913	0.859312	200-400 AUC 0.90	0.732394	0.800821	0-200 AUC 0.85			0.98293	1						0.279043	0.977964	0.3 0.7 AUC 0.96	0.88741	0.865269	0.5 0.5 AUC 0.95
	0.23913	0.86336	200-400 AUC 0.90	0.733083	0.800821	0-200 AUC 0.85			0.999852	1						0.279043	0.979014	0.3 0.7 AUC 0.96	0.88832	0.865269	0.5 0.5 AUC 0.95
	0.240119	0.86336	200-400 AUC 0.90	0.732832	0.799795	0-200 AUC 0.85			0.998182	1						0.294989	0.979014	0.3 0.7 AUC 0.96	0.889231	0.865269	0.5 0.5 AUC 0.95
	0.240119	0.864372	200-400 AUC 0.90	0.733522	0.799795	0-200 AUC 0.85			0.00120222	0						0.294989	0.980063	0.3 0.7 AUC 0.96	0.890144	0.865269	0.5 0.5 AUC 0.95
	0.242095	0.864372	200-400 AUC 0.90	0.73327	0.798768	0-200 AUC 0.85			0.999604	1						0.297267	0.980063	0.3 0.7 AUC 0.96	0.891059	0.865269	0.5 0.5 AUC 0.95
	0.242095	0.866397	200-400 AUC 0.90	0.733019	0.797741	0-200 AUC 0.85			0.999999	1						0.297267	0.981112	0.3 0.7 AUC 0.96	0.891975	0.865269	0.5 0.5 AUC 0.95
	0.243083	0.866397	200-400 AUC 0.90	0.733711	0.797741	0-200 AUC 0.85			0.992914	1						0.300683	0.981112	0.3 0.7 AUC 0.96	0.891864	0.864271	0.5 0.5 AUC 0.95
	0.243083	0.867409	200-400 AUC 0.90	0.733459	0.796715	0-200 AUC 0.85			0.931863	1						0.300683	0.982162	0.3 0.7 AUC 0.96	0.891753	0.863273	0.5 0.5 AUC 0.95
	0.244071	0.867409	200-400 AUC 0.90	0.734153	0.796715	0-200 AUC 0.85			0.0292301	0						0.301822	0.982162	0.3 0.7 AUC 0.96	0.892673	0.863273	0.5 0.5 AUC 0.95
	0.244071	0.868421	200-400 AUC 0.90	0.733902	0.795688	0-200 AUC 0.85			0.143868	1						0.301822	0.983211	0.3 0.7 AUC 0.96	0.892562	0.862275	0.5 0.5 AUC 0.95
	0.246047	0.868421	200-400 AUC 0.90	0.733649	0.794661	0-200 AUC 0.85			0.23951	1						0.312073	0.983211	0.3 0.7 AUC 0.96	0.892451	0.861277	0.5 0.5 AUC 0.95
	0.246047	0.870445	200-400 AUC 0.90	0.733397	0.793634	0-200 AUC 0.85			0.989218	1						0.312073	0.98426	0.3 0.7 AUC 0.96	0.893375	0.861277	0.5 0.5 AUC 0.95
	0.249012	0.870445	200-400 AUC 0.90	0.734093	0.793634	0-200 AUC 0.85			0.998456	1						0.341686	0.98426	0.3 0.7 AUC 0.96	0.893264	0.860279	0.5 0.5 AUC 0.95
	0.249012	0.871457	200-400 AUC 0.90	0.734791	0.793634	0-200 AUC 0.85			0.770084	1						0.341686	0.986359	0.3 0.7 AUC 0.96	0.893154	0.859281	0.5 0.5 AUC 0.95
	0.253953	0.871457	200-400 AUC 0.90	0.73549	0.793634	0-200 AUC 0.85			1.211e-05	0						0.343964	0.986359	0.3 0.7 AUC 0.96	0.894081	0.859281	0.5 0.5 AUC 0.95
	0.253953	0.87247	200-400 AUC 0.90	0.73619	0.793634	0-200 AUC 0.85			2.84491e-07	0						0.343964	0.987408	0.3 0.7 AUC 0.96	0.893971	0.858283	0.5 0.5 AUC 0.95
	0.255929	0.87247	200-400 AUC 0.90	0.735939	0.792608	0-200 AUC 0.85			0.96443	1						0.351936	0.987408	0.3 0.7 AUC 0.96	0.894901	0.858283	0.5 0.5 AUC 0.95
	0.255929	0.874494	200-400 AUC 0.90	0.735687	0.791581	0-200 AUC 0.85			0.000187898	0						0.351936	0.988458	0.3 0.7 AUC 0.96	0.894792	0.857285	0.5 0.5 AUC 0.95
	0.257905	0.874494	200-400 AUC 0.90	0.73639	0.791581	0-200 AUC 0.85			0.993722	1						0.379271	0.988458	0.3 0.7 AUC 0.96	0.895725	0.857285	0.5 0.5 AUC 0.95
	0.257905	0.875506	200-400 AUC 0.90	0.737094	0.791581	0-200 AUC 0.85			0.999965	1						0.379271	0.989507	0.3 0.7 AUC 0.96	0.895616	0.856287	0.5 0.5 AUC 0.95
	0.258893	0.875506	200-400 AUC 0.90	0.736842	0.790554	0-200 AUC 0.85			0.922651	1						0.3918	0.989507	0.3 0.7 AUC 0.96	0.896552	0.856287	0.5 0.5 AUC 0.95
	0.258893	0.879555	200-400 AUC 0.90	0.737548	0.790554	0-200 AUC 0.85			0.997878	1						0.3918	0.990556	0.3 0.7 AUC 0.96	0.89749	0.856287	0.5 0.5 AUC 0.95
	0.259881	0.879555	200-400 AUC 0.90	0.737296	0.789528	0-200 AUC 0.85			0.00147751	0						0.414579	0.990556	0.3 0.7 AUC 0.96	0.898429	0.856287	0.5 0.5 AUC 0.95
	0.259881	0.880567	200-400 AUC 0.90	0.738004	0.789528	0-200 AUC 0.85			0.992645	1						0.414579	0.991605	0.3 0.7 AUC 0.96	0.899371	0.856287	0.5 0.5 AUC 0.95
	0.261858	0.880567	200-400 AUC 0.90	0.737752	0.788501	0-200 AUC 0.85			0.996138	1						0.415718	0.991605	0.3 0.7 AUC 0.96	0.900315	0.856287	0.5 0.5 AUC 0.95
	0.261858	0.881579	200-400 AUC 0.90	0.7375	0.787474	0-200 AUC 0.85			0.000508771	0						0.415718	0.992655	0.3 0.7 AUC 0.96	0.901261	0.856287	0.5 0.5 AUC 0.95
	0.262846	0.881579	200-400 AUC 0.90	0.73821	0.787474	0-200 AUC 0.85			0.997079	1						0.425968	0.992655	0.3 0.7 AUC 0.96	0.902208	0.856287	0.5 0.5 AUC 0.95
	0.262846	0.882591	200-400 AUC 0.90	0.738921	0.787474	0-200 AUC 0.85			0.998737	1						0.425968	0.993704	0.3 0.7 AUC 0.96	0.903158	0.856287	0.5 0.5 AUC 0.95
	0.263834	0.882591	200-400 AUC 0.90	0.738669	0.786448	0-200 AUC 0.85			0.563449	1						0.443052	0.993704	0.3 0.7 AUC 0.96	0.90411	0.856287	0.5 0.5 AUC 0.95
	0.263834	0.884615	200-400 AUC 0.90	0.738417	0.785421	0-200 AUC 0.85			0.120547	0						0.443052	0.994753	0.3 0.7 AUC 0.96	0.904008	0.855289	0.5 0.5 AUC 0.95
	0.274704	0.884615	200-400 AUC 0.90	0.738164	0.784394	0-200 AUC 0.85			0.2692	0						0.46697	0.994753	0.3 0.7 AUC 0.96	0.903907	0.854291	0.5 0.5 AUC 0.95
	0.274704	0.885628	200-400 AUC 0.90	0.738878	0.784394	0-200 AUC 0.85			0.206462	0						0.46697	0.995803	0.3 0.7 AUC 0.96	0.904863	0.854291	0.5 0.5 AUC 0.95
	0.275692	0.885628	200-400 AUC 0.90	0.738625	0.783368	0-200 AUC 0.85			2.51455e-05	0						0.514806	0.995803	0.3 0.7 AUC 0.96	0.90582	0.854291	0.5 0.5 AUC 0.95
	0.275692	0.888664	200-400 AUC 0.90	0.738372	0.782341	0-200 AUC 0.85			0.107511	0						0.514806	0.996852	0.3 0.7 AUC 0.96	0.90678	0.854291	0.5 0.5 AUC 0.95
	0.27668	0.888664	200-400 AUC 0.90	0.739088	0.782341	0-200 AUC 0.85			0.00817571	0						0.519362	0.996852	0.3 0.7 AUC 0.96	0.906681	0.853293	0.5 0.5 AUC 0.95
	0.27668	0.889676	200-400 AUC 0.90	0.739806	0.782341	0-200 AUC 0.85			0.999742	1						0.519362	0.997901	0.3 0.7 AUC 0.96	0.907643	0.853293	0.5 0.5 AUC 0.95
	0.277668	0.889676	200-400 AUC 0.90	0.739553	0.781314	0-200 AUC 0.85			0.997547	1						0.747153	0.997901	0.3 0.7 AUC 0.96	0.908608	0.853293	0.5 0.5 AUC 0.95
	0.277668	0.8917	200-400 AUC 0.90	0.7393	0.780287	0-200 AUC 0.85			0.994004	1						0.747153	0.998951	0.3 0.7 AUC 0.96	0.908511	0.852295	0.5 0.5 AUC 0.95
	0.283597	0.8917	200-400 AUC 0.90	0.739046	0.779261	0-200 AUC 0.85			3.15588e-06	0						0.892938	0.998951	0.3 0.7 AUC 0.96	0.909478	0.852295	0.5 0.5 AUC 0.95
	0.283597	0.893725	200-400 AUC 0.90	0.738791	0.778234	0-200 AUC 0.85			0.54615	1						0.892938	1	0.3 0.7 AUC 0.96	0.909382	0.851297	0.5 0.5 AUC 0.95
	0.284585	0.893725	200-400 AUC 0.90	0.738537	0.777207	0-200 AUC 0.85			0.00179123	0						1	1	0.3 0.7 AUC 0.96	0.910352	0.851297	0.5 0.5 AUC 0.95
	0.284585	0.895749	200-400 AUC 0.90	0.739258	0.777207	0-200 AUC 0.85			0.0377435	0						0	0	0.2 0.8 AUC 0.97	0.910256	0.850299	0.5 0.5 AUC 0.95
	0.285573	0.895749	200-400 AUC 0.90	0.739003	0.776181	0-200 AUC 0.85			0.999539	1						0	0.003367	0.2 0.8 AUC 0.97	0.91016	0.849301	0.5 0.5 AUC 0.95
	0.285573	0.896761	200-400 AUC 0.90	0.739726	0.776181	0-200 AUC 0.85			0.00627818	0						0	0.010101	0.2 0.8 AUC 0.97	0.910064	0.848303	0.5 0.5 AUC 0.95
	0.289526	0.896761	200-400 AUC 0.90	0.740451	0.776181	0-200 AUC 0.85			0.999186	1						0	0.013468	0.2 0.8 AUC 0.97	0.91104	0.848303	0.5 0.5 AUC 0.95
	0.289526	0.897773	200-400 AUC 0.90	0.740196	0.775154	0-200 AUC 0.85			0.113601	0						0	0.0157127	0.2 0.8 AUC 0.97	0.912017	0.848303	0.5 0.5 AUC 0.95
	0.294466	0.897773	200-400 AUC 0.90	0.740922	0.775154	0-200 AUC 0.85			0.482685	0						0	0.0179574	0.2 0.8 AUC 0.97	0.911923	0.847305	0.5 0.5 AUC 0.95
	0.294466	0.898785	200-400 AUC 0.90	0.74165	0.775154	0-200 AUC 0.85			0.246777	0						0	0.020202	0.2 0.8 AUC 0.97	0.911828	0.846307	0.5 0.5 AUC 0.95
	0.297431	0.898785	200-400 AUC 0.90	0.74238	0.775154	0-200 AUC 0.85			8.07301e-05	0						0	0.0224467	0.2 0.8 AUC 0.97	0.911733	0.845309	0.5 0.5 AUC 0.95
	0.297431	0.899798	200-400 AUC 0.90	0.74311	0.775154	0-200 AUC 0.85			0.00581353	0						0	0.0246914	0.2 0.8 AUC 0.97	0.911638	0.844311	0.5 0.5 AUC 0.95
	0.300395	0.899798	200-400 AUC 0.90	0.742857	0.774127	0-200 AUC 0.85			0.0050626	0						0	0.0538721	0.2 0.8 AUC 0.97	0.912621	0.844311	0.5 0.5 AUC 0.95
	0.300395	0.903846	200-400 AUC 0.90	0.742604	0.773101	0-200 AUC 0.85			0.000317709	0						0	0.0561167	0.2 0.8 AUC 0.97	0.913607	0.844311	0.5 0.5 AUC 0.95
	0.301383	0.903846	200-400 AUC 0.90	0.743337	0.773101	0-200 AUC 0.85			0.997625	1						0	0.0639731	0.2 0.8 AUC 0.97	0.913514	0.843313	0.5 0.5 AUC 0.95
	0.301383	0.904858	200-400 AUC 0.90	0.743083	0.772074	0-200 AUC 0.85			0.054635	0						0	0.0662177	0.2 0.8 AUC 0.97	0.914502	0.843313	0.5 0.5 AUC 0.95
	0.302372	0.904858	200-400 AUC 0.90	0.742829	0.771047	0-200 AUC 0.85			0.0121062	0						0	0.0684624	0.2 0.8 AUC 0.97	0.91441	0.842315	0.5 0.5 AUC 0.95
	0.302372	0.906883	200-400 AUC 0.90	0.742574	0.770021	0-200 AUC 0.85			0.394148	0						0	0.0707071	0.2 0.8 AUC 0.97	0.915401	0.842315	0.5 0.5 AUC 0.95
	0.3083	0.906883	200-400 AUC 0.90	0.74331	0.770021	0-200 AUC 0.85			0.0126402	0						0	0.102132	0.2 0.8 AUC 0.97	0.915309	0.841317	0.5 0.5 AUC 0.95
	0.3083	0.907895	200-400 AUC 0.90	0.744048	0.770021	0-200 AUC 0.85			0.0293123	1						0	0.104377	0.2 0.8 AUC 0.97	0.916304	0.841317	0.5 0.5 AUC 0.95
	0.311265	0.907895	200-400 AUC 0.90	0.743793	0.768994	0-200 AUC 0.85			0.027873	0						0	0.106622	0.2 0.8 AUC 0.97	0.917301	0.841317	0.5 0.5 AUC 0.95
	0.311265	0.908907	200-400 AUC 0.90	0.744533	0.768994	0-200 AUC 0.85			0.300117	0						0	0.108866	0.2 0.8 AUC 0.97	0.917211	0.840319	0.5 0.5 AUC 0.95
	0.312253	0.908907	200-400 AUC 0.90	0.744279	0.767967	0-200 AUC 0.85			0.00143146	0						0	0.139169	0.2 0.8 AUC 0.97	0.917121	0.839321	0.5 0.5 AUC 0.95
	0.312253	0.911943	200-400 AUC 0.90	0.744024	0.76694	0-200 AUC 0.85			0.00184782	0						0	0.141414	0.2 0.8 AUC 0.97	0.917031	0.838323	0.5 0.5 AUC 0.95
	0.322134	0.911943	200-400 AUC 0.90	0.743769	0.765914	0-200 AUC 0.85			6.85793e-06	0						0	0.152637	0.2 0.8 AUC 0.97	0.918033	0.838323	0.5 0.5 AUC 0.95
	0.322134	0.912955	200-400 AUC 0.90	0.744511	0.765914	0-200 AUC 0.85			0.000316831	0						0	0.154882	0.2 0.8 AUC 0.97	0.919037	0.838323	0.5 0.5 AUC 0.95
	0.323123	0.912955	200-400 AUC 0.90	0.745255	0.765914	0-200 AUC 0.85			0.509997	1						0	0.157127	0.2 0.8 AUC 0.97	0.920044	0.838323	0.5 0.5 AUC 0.95
	0.323123	0.913968	200-400 AUC 0.90	0.746	0.765914	0-200 AUC 0.85			0.188881	0						0.00124378	0.157127	0.2 0.8 AUC 0.97	0.921053	0.838323	0.5 0.5 AUC 0.95
	0.331028	0.913968	200-400 AUC 0.90	0.746747	0.765914	0-200 AUC 0.85			0.00154629	0						0.00124378	0.236813	0.2 0.8 AUC 0.97	0.920966	0.837325	0.5 0.5 AUC 0.95
	0.331028	0.91498	200-400 AUC 0.90	0.747495	0.765914	0-200 AUC 0.85			0.99848	1						0.00124378	0.239057	0.2 0.8 AUC 0.97	0.920879	0.836327	0.5 0.5 AUC 0.95
	0.333992	0.91498	200-400 AUC 0.90	0.747242	0.764887	0-200 AUC 0.85			0.0186954	0						0.00124378	0.255892	0.2 0.8 AUC 0.97	0.920792	0.835329	0.5 0.5 AUC 0.95
	0.333992	0.915992	200-400 AUC 0.90	0.747992	0.764887	0-200 AUC 0.85			0.994985	1						0.00248756	0.255892	0.2 0.8 AUC 0.97	0.921806	0.835329	0.5 0.5 AUC 0.95
	0.33498	0.915992	200-400 AUC 0.90	0.748744	0.764887	0-200 AUC 0.85			0.00367067	0						0.00248756	0.277217	0.2 0.8 AUC 0.97	0.92172	0.834331	0.5 0.5 AUC 0.95
	0.33498	0.917004	200-400 AUC 0.90	0.749497	0.764887	0-200 AUC 0.85			0.971807	1						0.00373134	0.277217	0.2 0.8 AUC 0.97	0.921634	0.833333	0.5 0.5 AUC 0.95
	0.335968	0.917004	200-400 AUC 0.90	0.749245	0.76386	0-200 AUC 0.85			0.994146	1						0.00373134	0.30303	0.2 0.8 AUC 0.97	0.921547	0.832335	0.5 0.5 AUC 0.95
	0.335968	0.919028	200-400 AUC 0.90	0.75	0.76386	0-200 AUC 0.85			0.999828	1						0.00497512	0.30303	0.2 0.8 AUC 0.97	0.922566	0.832335	0.5 0.5 AUC 0.95
	0.337945	0.919028	200-400 AUC 0.90	0.750757	0.76386	0-200 AUC 0.85			0.966654	1						0.00497512	0.328844	0.2 0.8 AUC 0.97	0.923588	0.832335	0.5 0.5 AUC 0.95
	0.337945	0.921053	200-400 AUC 0.90	0.751515	0.76386	0-200 AUC 0.85			0.996009	1						0.00621891	0.328844	0.2 0.8 AUC 0.97	0.923503	0.831337	0.5 0.5 AUC 0.95
	0.339921	0.921053	200-400 AUC 0.90	0.752275	0.76386	0-200 AUC 0.85			0.925386	1						0.00621891	0.333333	0.2 0.8 AUC 0.97	0.924528	0.831337	0.5 0.5 AUC 0.95
	0.339921	0.922065	200-400 AUC 0.90	0.753036	0.76386	0-200 AUC 0.85			0.999371	1						0.00746269	0.333333	0.2 0.8 AUC 0.97	0.924444	0.830339	0.5 0.5 AUC 0.95
	0.340909	0.922065	200-400 AUC 0.90	0.753799	0.76386	0-200 AUC 0.85			0.999704	1						0.00746269	0.347924	0.2 0.8 AUC 0.97	0.92436	0.829341	0.5 0.5 AUC 0.95
	0.340909	0.923077	200-400 AUC 0.90	0.754564	0.76386	0-200 AUC 0.85			0.999565	1						0.00746269	0.350168	0.2 0.8 AUC 0.97	0.924276	0.828343	0.5 0.5 AUC 0.95
	0.342885	0.923077	200-400 AUC 0.90	0.75533	0.76386	0-200 AUC 0.85			0.836305	1						0.00746269	0.379349	0.2 0.8 AUC 0.97	0.924192	0.827345	0.5 0.5 AUC 0.95
	0.342885	0.926113	200-400 AUC 0.90	0.756098	0.76386	0-200 AUC 0.85			0.0117487	0						0.00870647	0.379349	0.2 0.8 AUC 0.97	0.925223	0.827345	0.5 0.5 AUC 0.95
	0.347826	0.926113	200-400 AUC 0.90	0.756867	0.76386	0-200 AUC 0.85			0.755832	1						0.00870647	0.470258	0.2 0.8 AUC 0.97	0.92514	0.826347	0.5 0.5 AUC 0.95
	0.347826	0.92915	200-400 AUC 0.90	0.757637	0.76386	0-200 AUC 0.85			0.394156	0						0.00870647	0.472503	0.2 0.8 AUC 0.97	0.925056	0.825349	0.5 0.5 AUC 0.95
	0.353755	0.92915	200-400 AUC 0.90	0.75841	0.76386	0-200 AUC 0.85			3.36309e-06	0						0.00870647	0.496072	0.2 0.8 AUC 0.97	0.924972	0.824351	0.5 0.5 AUC 0.95
	0.353755	0.930162	200-400 AUC 0.90	0.759184	0.76386	0-200 AUC 0.85			0.0942806	0						0.00995025	0.496072	0.2 0.8 AUC 0.97	0.924888	0.823353	0.5 0.5 AUC 0.95
	0.356719	0.930162	200-400 AUC 0.90	0.758938	0.762834	0-200 AUC 0.85			0.948533	1						0.00995025	0.545455	0.2 0.8 AUC 0.97	0.924804	0.822355	0.5 0.5 AUC 0.95
	0.356719	0.931174	200-400 AUC 0.90	0.758691	0.761807	0-200 AUC 0.85			0.999679	1						0.011194	0.545455	0.2 0.8 AUC 0.97	0.924719	0.821357	0.5 0.5 AUC 0.95
	0.357708	0.931174	200-400 AUC 0.90	0.759468	0.761807	0-200 AUC 0.85			0.998265	1						0.011194	0.549944	0.2 0.8 AUC 0.97	0.924634	0.820359	0.5 0.5 AUC 0.95
	0.357708	0.932186	200-400 AUC 0.90	0.760246	0.761807	0-200 AUC 0.85			0.00011271	0						0.0124378	0.549944	0.2 0.8 AUC 0.97	0.925676	0.820359	0.5 0.5 AUC 0.95
	0.359684	0.932186	200-400 AUC 0.90	0.761026	0.761807	0-200 AUC 0.85			0.776395	1						0.0124378	0.552189	0.2 0.8 AUC 0.97	0.925592	0.819361	0.5 0.5 AUC 0.95
	0.359684	0.933198	200-400 AUC 0.90	0.76078	0.76078	0-200 AUC 0.85			0.999955	1						0.0136816	0.552189	0.2 0.8 AUC 0.97	0.925508	0.818363	0.5 0.5 AUC 0.95
	0.360672	0.933198	200-400 AUC 0.90	0.760534	0.759754	0-200 AUC 0.85			0.544601	0						0.0136816	0.59147	0.2 0.8 AUC 0.97	0.925424	0.817365	0.5 0.5 AUC 0.95
	0.360672	0.935223	200-400 AUC 0.90	0.761317	0.759754	0-200 AUC 0.85			0.0433348	0						0.0149254	0.59147	0.2 0.8 AUC 0.97	0.925339	0.816367	0.5 0.5 AUC 0.95
	0.36166	0.935223	200-400 AUC 0.90	0.761071	0.758727	0-200 AUC 0.85			0.999376	0						0.0149254	0.599327	0.2 0.8 AUC 0.97	0.925255	0.815369	0.5 0.5 AUC 0.95
	0.36166	0.937247	200-400 AUC 0.90	0.760825	0.7577	0-200 AUC 0.85			0.245614	0						0.0161692	0.599327	0.2 0.8 AUC 0.97	0.92517	0.814371	0.5 0.5 AUC 0.95
	0.364625	0.937247	200-400 AUC 0.90	0.760578	0.756674	0-200 AUC 0.85			0.992688	1						0.0161692	0.639731	0.2 0.8 AUC 0.97	0.92622	0.814371	0.5 0.5 AUC 0.95
	0.364625	0.938259	200-400 AUC 0.90	0.761364	0.756674	0-200 AUC 0.85			0.0127258	0						0.0174129	0.639731	0.2 0.8 AUC 0.97	0.926136	0.813373	0.5 0.5 AUC 0.95
	0.367589	0.938259	200-400 AUC 0.90	0.761117	0.755647	0-200 AUC 0.85			0.990899	1						0.0174129	0.657688	0.2 0.8 AUC 0.97	0.926052	0.812375	0.5 0.5 AUC 0.95
	0.367589	0.939271	200-400 AUC 0.90	0.761905	0.755647	0-200 AUC 0.85			0.940523	1						0.0186567	0.657688	0.2 0.8 AUC 0.97	0.927107	0.812375	0.5 0.5 AUC 0.95
	0.368577	0.939271	200-400 AUC 0.90	0.761658	0.75462	0-200 AUC 0.85			0.106031	1						0.0186567	0.676768	0.2 0.8 AUC 0.97	0.927024	0.811377	0.5 0.5 AUC 0.95
	0.368577	0.940283	200-400 AUC 0.90	0.761411	0.753593	0-200 AUC 0.85			0.00112079	0						0.0199005	0.676768	0.2 0.8 AUC 0.97	0.926941	0.810379	0.5 0.5 AUC 0.95
	0.375494	0.940283	200-400 AUC 0.90	0.762201	0.753593	0-200 AUC 0.85			0.000507214	0						0.0199005	0.702581	0.2 0.8 AUC 0.97	0.928	0.810379	0.5 0.5 AUC 0.95
	0.375494	0.941296	200-400 AUC 0.90	0.762994	0.753593	0-200 AUC 0.85			0.0514063	0						0.0211443	0.702581	0.2 0.8 AUC 0.97	0.927918	0.809381	0.5 0.5 AUC 0.95
	0.382411	0.941296	200-400 AUC 0.90	0.763788	0.753593	0-200 AUC 0.85			0.99887	1						0.0211443	0.709315	0.2 0.8 AUC 0.97	0.927835	0.808383	0.5 0.5 AUC 0.95
	0.382411	0.94332	200-400 AUC 0.90	0.764583	0.753593	0-200 AUC 0.85			4.6193e-06	0						0.0248756	0.709315	0.2 0.8 AUC 0.97	0.927752	0.807385	0.5 0.5 AUC 0.95
	0.384387	0.94332	200-400 AUC 0.90	0.764338	0.752567	0-200 AUC 0.85			0.622024	0						0.0248756	0.718294	0.2 0.8 AUC 0.97	0.927669	0.806387	0.5 0.5 AUC 0.95
	0.384387	0.944332	200-400 AUC 0.90	0.765136	0.752567	0-200 AUC 0.85			0.00157284	0						0.0261194	0.718294	0.2 0.8 AUC 0.97	0.928736	0.806387	0.5 0.5 AUC 0.95
	0.386364	0.944332	200-400 AUC 0.90	0.765935	0.752567	0-200 AUC 0.85			0.00835241	0						0.0261194	0.750842	0.2 0.8 AUC 0.97	0.928654	0.805389	0.5 0.5 AUC 0.95
	0.386364	0.945344	200-400 AUC 0.90	0.76569	0.75154	0-200 AUC 0.85			0.00462443	0						0.0273632	0.750842	0.2 0.8 AUC 0.97	0.928571	0.804391	0.5 0.5 AUC 0.95
	0.38834	0.945344	200-400 AUC 0.90	0.766492	0.75154	0-200 AUC 0.85			0.999969	1						0.0273632	0.753086	0.2 0.8 AUC 0.97	0.929642	0.804391	0.5 0.5 AUC 0.95
	0.38834	0.946356	200-400 AUC 0.90	0.767296	0.75154	0-200 AUC 0.85			0.998744	1						0.028607	0.753086	0.2 0.8 AUC 0.97	0.930716	0.804391	0.5 0.5 AUC 0.95
	0.390316	0.946356	200-400 AUC 0.90	0.768101	0.75154	0-200 AUC 0.85			0.946559	1						0.028607	0.75982	0.2 0.8 AUC 0.97	0.930636	0.803393	0.5 0.5 AUC 0.95
	0.390316	0.948381	200-400 AUC 0.90	0.768908	0.75154	0-200 AUC 0.85			0.752282	0						0.0298507	0.75982	0.2 0.8 AUC 0.97	0.930556	0.802395	0.5 0.5 AUC 0.95
	0.392292	0.948381	200-400 AUC 0.90	0.768665	0.750513	0-200 AUC 0.85			0.999899	1						0.0298507	0.772166	0.2 0.8 AUC 0.97	0.930475	0.801397	0.5 0.5 AUC 0.95
	0.392292	0.949393	200-400 AUC 0.90	0.769474	0.750513	0-200 AUC 0.85			0.00210204	0						0.0310945	0.772166	0.2 0.8 AUC 0.97	0.930394	0.800399	0.5 0.5 AUC 0.95
	0.394269	0.949393	200-400 AUC 0.90	0.770285	0.750513	0-200 AUC 0.85			0.791863	0						0.0310945	0.781145	0.2 0.8 AUC 0.97	0.930314	0.799401	0.5 0.5 AUC 0.95
	0.394269	0.950405	200-400 AUC 0.90	0.771097	0.750513	0-200 AUC 0.85			0.66835	0						0.0323383	0.781145	0.2 0.8 AUC 0.97	0.930233	0.798403	0.5 0.5 AUC 0.95
	0.400198	0.950405	200-400 AUC 0.90	0.770855	0.749487	0-200 AUC 0.85			0.124094	0						0.0323383	0.786756	0.2 0.8 AUC 0.97	0.930151	0.797405	0.5 0.5 AUC 0.95
	0.400198	0.952429	200-400 AUC 0.90	0.770613	0.74846	0-200 AUC 0.85			0.000170668	0						0.0335821	0.786756	0.2 0.8 AUC 0.97	0.93007	0.796407	0.5 0.5 AUC 0.95
	0.402174	0.952429	200-400 AUC 0.90	0.77037	0.747433	0-200 AUC 0.85			0.986586	1						0.0335821	0.787879	0.2 0.8 AUC 0.97	0.929988	0.795409	0.5 0.5 AUC 0.95
	0.402174	0.953441	200-400 AUC 0.90	0.771186	0.747433	0-200 AUC 0.85			0.976517	1						0.0348259	0.787879	0.2 0.8 AUC 0.97	0.931075	0.795409	0.5 0.5 AUC 0.95
	0.40415	0.953441	200-400 AUC 0.90	0.770944	0.746407	0-200 AUC 0.85			0.565876	1						0.0348259	0.79349	0.2 0.8 AUC 0.97	0.930994	0.794411	0.5 0.5 AUC 0.95
	0.40415	0.954453	200-400 AUC 0.90	0.770701	0.74538	0-200 AUC 0.85			1.11692e-06	0						0.0360697	0.79349	0.2 0.8 AUC 0.97	0.930913	0.793413	0.5 0.5 AUC 0.95
	0.405138	0.954453	200-400 AUC 0.90	0.77152	0.74538	0-200 AUC 0.85			0.998802	1						0.0360697	0.795735	0.2 0.8 AUC 0.97	0.930832	0.792415	0.5 0.5 AUC 0.95
	0.405138	0.955466	200-400 AUC 0.90	0.77234	0.74538	0-200 AUC 0.85			0.00219808	0						0.0373134	0.795735	0.2 0.8 AUC 0.97	0.931925	0.792415	0.5 0.5 AUC 0.95
	0.412055	0.955466	200-400 AUC 0.90	0.773163	0.74538	0-200 AUC 0.85			0.144475	0						0.0373134	0.799102	0.2 0.8 AUC 0.97	0.93302	0.792415	0.5 0.5 AUC 0.95
	0.412055	0.956478	200-400 AUC 0.90	0.773987	0.74538	0-200 AUC 0.85			0.00902715	0						0.0385572	0.799102	0.2 0.8 AUC 0.97	0.932941	0.791417	0.5 0.5 AUC 0.95
	0.414032	0.956478	200-400 AUC 0.90	0.773746	0.744353	0-200 AUC 0.85			0.0100788	0						0.0385572	0.800224	0.2 0.8 AUC 0.97	0.932862	0.790419	0.5 0.5 AUC 0.95
	0.414032	0.95749	200-400 AUC 0.90	0.774573	0.744353	0-200 AUC 0.85			0.0100824	0						0.039801	0.800224	0.2 0.8 AUC 0.97	0.932783	0.789421	0.5 0.5 AUC 0.95
	0.425889	0.95749	200-400 AUC 0.90	0.774332	0.743326	0-200 AUC 0.85			0.984756	0						0.039801	0.803591	0.2 0.8 AUC 0.97	0.932704	0.788423	0.5 0.5 AUC 0.95
	0.425889	0.958502	200-400 AUC 0.90	0.775161	0.743326	0-200 AUC 0.85			0.988567	1						0.0410448	0.803591	0.2 0.8 AUC 0.97	0.932624	0.787425	0.5 0.5 AUC 0.95
	0.426877	0.958502	200-400 AUC 0.90	0.775991	0.743326	0-200 AUC 0.85			0.0216248	0						0.0410448	0.811448	0.2 0.8 AUC 0.97	0.932544	0.786427	0.5 0.5 AUC 0.95
	0.426877	0.959514	200-400 AUC 0.90	0.776824	0.743326	0-200 AUC 0.85			9.06423e-05	0						0.0422886	0.811448	0.2 0.8 AUC 0.97	0.932464	0.785429	0.5 0.5 AUC 0.95
	0.433794	0.959514	200-400 AUC 0.90	0.776584	0.7423	0-200 AUC 0.85			0.0237695	0						0.0422886	0.81257	0.2 0.8 AUC 0.97	0.933571	0.785429	0.5 0.5 AUC 0.95
	0.433794	0.960526	200-400 AUC 0.90	0.777419	0.7423	0-200 AUC 0.85			0.0127864	0						0.0435323	0.81257	0.2 0.8 AUC 0.97	0.933492	0.784431	0.5 0.5 AUC 0.95
	0.437747	0.960526	200-400 AUC 0.90	0.77718	0.741273	0-200 AUC 0.85			0.19186	1						0.0435323	0.813692	0.2 0.8 AUC 0.97	0.933413	0.783433	0.5 0.5 AUC 0.95
	0.437747	0.962551	200-400 AUC 0.90	0.778017	0.741273	0-200 AUC 0.85			0.670238	1						0.0460199	0.813692	0.2 0.8 AUC 0.97	0.934524	0.783433	0.5 0.5 AUC 0.95
	0.443676	0.962551	200-400 AUC 0.90	0.777778	0.740246	0-200 AUC 0.85			0.864537	0						0.0460199	0.815937	0.2 0.8 AUC 0.97	0.934446	0.782435	0.5 0.5 AUC 0.95
	0.443676	0.963563	200-400 AUC 0.90	0.777538	0.73922	0-200 AUC 0.85			0.995942	1						0.0472637	0.815937	0.2 0.8 AUC 0.97	0.934368	0.781437	0.5 0.5 AUC 0.95
	0.444664	0.963563	200-400 AUC 0.90	0.778378	0.73922	0-200 AUC 0.85			0.996618	1						0.0472637	0.828283	0.2 0.8 AUC 0.97	0.935484	0.781437	0.5 0.5 AUC 0.95
	0.444664	0.964575	200-400 AUC 0.90	0.778139	0.738193	0-200 AUC 0.85			0.168005	0						0.0485075	0.828283	0.2 0.8 AUC 0.97	0.935407	0.780439	0.5 0.5 AUC 0.95
	0.44664	0.964575	200-400 AUC 0.90	0.778982	0.738193	0-200 AUC 0.85			0.164808	0						0.0485075	0.829405	0.2 0.8 AUC 0.97	0.935329	0.779441	0.5 0.5 AUC 0.95
	0.44664	0.965587	200-400 AUC 0.90	0.779826	0.738193	0-200 AUC 0.85			0.0086324	0						0.0497512	0.829405	0.2 0.8 AUC 0.97	0.935252	0.778443	0.5 0.5 AUC 0.95
	0.448617	0.965587	200-400 AUC 0.90	0.780673	0.738193	0-200 AUC 0.85			0.967723	1						0.0497512	0.838384	0.2 0.8 AUC 0.97	0.935174	0.777445	0.5 0.5 AUC 0.95
	0.448617	0.966599	200-400 AUC 0.90	0.780435	0.737166	0-200 AUC 0.85			0.206995	1						0.050995	0.838384	0.2 0.8 AUC 0.97	0.935096	0.776447	0.5 0.5 AUC 0.95
	0.462451	0.966599	200-400 AUC 0.90	0.781284	0.737166	0-200 AUC 0.85			0.994008	1						0.050995	0.85073	0.2 0.8 AUC 0.97	0.935018	0.775449	0.5 0.5 AUC 0.95
	0.462451	0.967611	200-400 AUC 0.90	0.781046	0.73614	0-200 AUC 0.85			0.985834	1						0.0522388	0.85073	0.2 0.8 AUC 0.97	0.93494	0.774451	0.5 0.5 AUC 0.95
	0.464427	0.967611	200-400 AUC 0.90	0.780807	0.735113	0-200 AUC 0.85			0.057436	0						0.0522388	0.855219	0.2 0.8 AUC 0.97	0.934861	0.773453	0.5 0.5 AUC 0.95
	0.464427	0.968623	200-400 AUC 0.90	0.781659	0.735113	0-200 AUC 0.85			0.999981	1						0.0534826	0.855219	0.2 0.8 AUC 0.97	0.934783	0.772455	0.5 0.5 AUC 0.95
	0.478261	0.968623	200-400 AUC 0.90	0.781421	0.734086	0-200 AUC 0.85			1.58828e-05	0						0.0534826	0.868687	0.2 0.8 AUC 0.97	0.935913	0.772455	0.5 0.5 AUC 0.95
	0.478261	0.969636	200-400 AUC 0.90	0.781182	0.73306	0-200 AUC 0.85			0.998274	1						0.0547264	0.868687	0.2 0.8 AUC 0.97	0.935835	0.771457	0.5 0.5 AUC 0.95
	0.482213	0.969636	200-400 AUC 0.90	0.780942	0.732033	0-200 AUC 0.85			2.82326e-05	0						0.0547264	0.874299	0.2 0.8 AUC 0.97	0.935758	0.770459	0.5 0.5 AUC 0.95
	0.482213	0.970648	200-400 AUC 0.90	0.780702	0.731006	0-200 AUC 0.85			0.0751375	0						0.0559701	0.874299	0.2 0.8 AUC 0.97	0.93568	0.769461	0.5 0.5 AUC 0.95
	0.48419	0.970648	200-400 AUC 0.90	0.780461	0.729979	0-200 AUC 0.85			0.662796	1						0.0559701	0.877666	0.2 0.8 AUC 0.97	0.935601	0.768463	0.5 0.5 AUC 0.95
	0.48419	0.97166	200-400 AUC 0.90	0.78022	0.728953	0-200 AUC 0.85			0.518334	1						0.0572139	0.877666	0.2 0.8 AUC 0.97	0.935523	0.767465	0.5 0.5 AUC 0.95
	0.490119	0.97166	200-400 AUC 0.90	0.781078	0.728953	0-200 AUC 0.85			0.989069	1						0.0572139	0.883277	0.2 0.8 AUC 0.97	0.935445	0.766467	0.5 0.5 AUC 0.95
	0.490119	0.972672	200-400 AUC 0.90	0.781938	0.728953	0-200 AUC 0.85			0.0773341	0						0.0609453	0.883277	0.2 0.8 AUC 0.97	0.935366	0.765469	0.5 0.5 AUC 0.95
	0.492095	0.972672	200-400 AUC 0.90	0.7828	0.728953	0-200 AUC 0.85			0.964016	1						0.0609453	0.885522	0.2 0.8 AUC 0.97	0.935287	0.764471	0.5 0.5 AUC 0.95
	0.492095	0.973684	200-400 AUC 0.90	0.783664	0.728953	0-200 AUC 0.85			0.000158695	0						0.0621891	0.885522	0.2 0.8 AUC 0.97	0.93643	0.764471	0.5 0.5 AUC 0.95
	0.497036	0.973684	200-400 AUC 0.90	0.783425	0.727926	0-200 AUC 0.85			0.996535	1						0.0621891	0.888889	0.2 0.8 AUC 0.97	0.937576	0.764471	0.5 0.5 AUC 0.95
	0.497036	0.974696	200-400 AUC 0.90	0.784292	0.727926	0-200 AUC 0.85			0.307983	0						0.0634328	0.888889	0.2 0.8 AUC 0.97	0.9375	0.763473	0.5 0.5 AUC 0.95
	0.506917	0.974696	200-400 AUC 0.90	0.784053	0.726899	0-200 AUC 0.85			0.828148	1						0.0634328	0.895623	0.2 0.8 AUC 0.97	0.937423	0.762475	0.5 0.5 AUC 0.95
	0.506917	0.975709	200-400 AUC 0.90	0.783814	0.725873	0-200 AUC 0.85			5.07489e-07	0						0.0646766	0.895623	0.2 0.8 AUC 0.97	0.937346	0.761477	0.5 0.5 AUC 0.95
	0.507905	0.975709	200-400 AUC 0.90	0.783574	0.724846	0-200 AUC 0.85			0.00195642	0						0.0646766	0.896745	0.2 0.8 AUC 0.97	0.937269	0.760479	0.5 0.5 AUC 0.95
	0.507905	0.976721	200-400 AUC 0.90	0.784444	0.724846	0-200 AUC 0.85			0.900083	1						0.0659204	0.896745	0.2 0.8 AUC 0.97	0.937192	0.759481	0.5 0.5 AUC 0.95
	0.512846	0.976721	200-400 AUC 0.90	0.785317	0.724846	0-200 AUC 0.85			0.999974	1						0.0659204	0.900112	0.2 0.8 AUC 0.97	0.937115	0.758483	0.5 0.5 AUC 0.95
	0.512846	0.977733	200-400 AUC 0.90	0.786192	0.724846	0-200 AUC 0.85			0.999956	1						0.0696517	0.900112	0.2 0.8 AUC 0.97	0.938272	0.758483	0.5 0.5 AUC 0.95
	0.541502	0.977733	200-400 AUC 0.90	0.787068	0.724846	0-200 AUC 0.85			0.999894	1						0.0696517	0.904602	0.2 0.8 AUC 0.97	0.938195	0.757485	0.5 0.5 AUC 0.95
	0.541502	0.978745	200-400 AUC 0.90	0.787946	0.724846	0-200 AUC 0.85			0.0124271	0						0.0708955	0.904602	0.2 0.8 AUC 0.97	0.938119	0.756487	0.5 0.5 AUC 0.95
	0.549407	0.978745	200-400 AUC 0.90	0.787709	0.723819	0-200 AUC 0.85			0.0225472	0						0.0708955	0.907969	0.2 0.8 AUC 0.97	0.938042	0.755489	0.5 0.5 AUC 0.95
	0.549407	0.979757	200-400 AUC 0.90	0.788591	0.723819	0-200 AUC 0.85			0.901139	0						0.0721393	0.907969	0.2 0.8 AUC 0.97	0.937965	0.754491	0.5 0.5 AUC 0.95
	0.552372	0.979757	200-400 AUC 0.90	0.789474	0.723819	0-200 AUC 0.85			0.996692	1						0.0721393	0.912458	0.2 0.8 AUC 0.97	0.93913	0.754491	0.5 0.5 AUC 0.95
	0.552372	0.980769	200-400 AUC 0.90	0.790359	0.723819	0-200 AUC 0.85			0.0109841	1						0.0771144	0.912458	0.2 0.8 AUC 0.97	0.939055	0.753493	0.5 0.5 AUC 0.95
	0.559289	0.980769	200-400 AUC 0.90	0.790123	0.722793	0-200 AUC 0.85			0.0425148	1						0.0771144	0.919192	0.2 0.8 AUC 0.97	0.938979	0.752495	0.5 0.5 AUC 0.95
	0.559289	0.981781	200-400 AUC 0.90	0.789888	0.721766	0-200 AUC 0.85			0.195132	0						0.0783582	0.919192	0.2 0.8 AUC 0.97	0.938903	0.751497	0.5 0.5 AUC 0.95
	0.564229	0.981781	200-400 AUC 0.90	0.789651	0.720739	0-200 AUC 0.85			0.00383816	0						0.0783582	0.922559	0.2 0.8 AUC 0.97	0.938826	0.750499	0.5 0.5 AUC 0.95
	0.564229	0.982794	200-400 AUC 0.90	0.790541	0.720739	0-200 AUC 0.85			2.14831e-06	0						0.079602	0.922559	0.2 0.8 AUC 0.97	0.93875	0.749501	0.5 0.5 AUC 0.95
	0.566206	0.982794	200-400 AUC 0.90	0.791432	0.720739	0-200 AUC 0.85			2.79247e-05	1						0.079602	0.929293	0.2 0.8 AUC 0.97	0.938596	0.747505	0.5 0.5 AUC 0.95
	0.566206	0.983806	200-400 AUC 0.90	0.792325	0.720739	0-200 AUC 0.85			0.999986	1						0.0833333	0.929293	0.2 0.8 AUC 0.97	0.939774	0.747505	0.5 0.5 AUC 0.95
	0.583004	0.983806	200-400 AUC 0.90	0.79209	0.719713	0-200 AUC 0.85			0.999704	1						0.0833333	0.934905	0.2 0.8 AUC 0.97	0.939698	0.746507	0.5 0.5 AUC 0.95
	0.583004	0.984818	200-400 AUC 0.90	0.792986	0.719713	0-200 AUC 0.85			0.995163	1						0.0932836	0.934905	0.2 0.8 AUC 0.97	0.939623	0.745509	0.5 0.5 AUC 0.95
	0.591897	0.984818	200-400 AUC 0.90	0.793884	0.719713	0-200 AUC 0.85			0.333746	0						0.0932836	0.936027	0.2 0.8 AUC 0.97	0.940806	0.745509	0.5 0.5 AUC 0.95
	0.591897	0.98583	200-400 AUC 0.90	0.793651	0.718686	0-200 AUC 0.85			0.602255	1						0.0945274	0.936027	0.2 0.8 AUC 0.97	0.941992	0.745509	0.5 0.5 AUC 0.95
	0.596838	0.98583	200-400 AUC 0.90	0.794552	0.718686	0-200 AUC 0.85			0.0488609	0						0.0945274	0.938272	0.2 0.8 AUC 0.97	0.941919	0.744511	0.5 0.5 AUC 0.95
	0.596838	0.986842	200-400 AUC 0.90	0.794318	0.717659	0-200 AUC 0.85			0.00420212	0						0.0982587	0.938272	0.2 0.8 AUC 0.97	0.941846	0.743513	0.5 0.5 AUC 0.95
	0.600791	0.986842	200-400 AUC 0.90	0.794084	0.716632	0-200 AUC 0.85			0.99711	1						0.0982587	0.939394	0.2 0.8 AUC 0.97	0.941772	0.742515	0.5 0.5 AUC 0.95
	0.600791	0.987854	200-400 AUC 0.90	0.79385	0.715606	0-200 AUC 0.85			1.25143e-05	0						0.100746	0.939394	0.2 0.8 AUC 0.97	0.941698	0.741517	0.5 0.5 AUC 0.95
	0.61166	0.987854	200-400 AUC 0.90	0.794755	0.715606	0-200 AUC 0.85			2.32365e-05	0						0.100746	0.940516	0.2 0.8 AUC 0.97	0.941624	0.740519	0.5 0.5 AUC 0.95
	0.61166	0.988866	200-400 AUC 0.90	0.794521	0.714579	0-200 AUC 0.85			0.998971	1						0.104478	0.940516	0.2 0.8 AUC 0.97	0.94155	0.739521	0.5 0.5 AUC 0.95
	0.626482	0.988866	200-400 AUC 0.90	0.795429	0.714579	0-200 AUC 0.85			3.85917e-05	0						0.104478	0.941639	0.2 0.8 AUC 0.97	0.941476	0.738523	0.5 0.5 AUC 0.95
	0.626482	0.989879	200-400 AUC 0.90	0.796339	0.714579	0-200 AUC 0.85			3.40949e-05	0						0.115672	0.941639	0.2 0.8 AUC 0.97	0.941401	0.737525	0.5 0.5 AUC 0.95
	0.643281	0.989879	200-400 AUC 0.90	0.797251	0.714579	0-200 AUC 0.85			0.000186355	0						0.115672	0.942761	0.2 0.8 AUC 0.97	0.942602	0.737525	0.5 0.5 AUC 0.95
	0.643281	0.990891	200-400 AUC 0.90	0.797018	0.713552	0-200 AUC 0.85			0.925138	1						0.125622	0.942761	0.2 0.8 AUC 0.97	0.943806	0.737525	0.5 0.5 AUC 0.95
	0.667984	0.990891	200-400 AUC 0.90	0.796785	0.712526	0-200 AUC 0.85			0.000384648	0						0.125622	0.945006	0.2 0.8 AUC 0.97	0.943734	0.736527	0.5 0.5 AUC 0.95
	0.667984	0.991903	200-400 AUC 0.90	0.797701	0.712526	0-200 AUC 0.85			0.00633314	1						0.126866	0.945006	0.2 0.8 AUC 0.97	0.943662	0.735529	0.5 0.5 AUC 0.95
	0.672925	0.991903	200-400 AUC 0.90	0.798619	0.712526	0-200 AUC 0.85			0.12306	0						0.126866	0.946128	0.2 0.8 AUC 0.97	0.94359	0.734531	0.5 0.5 AUC 0.95
	0.672925	0.992915	200-400 AUC 0.90	0.799539	0.712526	0-200 AUC 0.85			0.887141	1						0.131841	0.946128	0.2 0.8 AUC 0.97	0.944801	0.734531	0.5 0.5 AUC 0.95
	0.685771	0.992915	200-400 AUC 0.90	0.799308	0.711499	0-200 AUC 0.85			0.901199	1						0.131841	0.94725	0.2 0.8 AUC 0.97	0.94473	0.733533	0.5 0.5 AUC 0.95
	0.685771	0.993927	200-400 AUC 0.90	0.799076	0.710472	0-200 AUC 0.85			0.999829	1						0.133085	0.94725	0.2 0.8 AUC 0.97	0.944659	0.732535	0.5 0.5 AUC 0.95
	0.748024	0.993927	200-400 AUC 0.90	0.8	0.710472	0-200 AUC 0.85			0.998165	1						0.133085	0.949495	0.2 0.8 AUC 0.97	0.945876	0.732535	0.5 0.5 AUC 0.95
	0.748024	0.994939	200-400 AUC 0.90	0.799769	0.709446	0-200 AUC 0.85			0.0848912	0						0.13806	0.949495	0.2 0.8 AUC 0.97	0.945806	0.731537	0.5 0.5 AUC 0.95
	0.750988	0.994939	200-400 AUC 0.90	0.800695	0.709446	0-200 AUC 0.85			0.997254	1						0.13806	0.950617	0.2 0.8 AUC 0.97	0.945736	0.730539	0.5 0.5 AUC 0.95
	0.750988	0.995951	200-400 AUC 0.90	0.800464	0.708419	0-200 AUC 0.85			0.836366	0						0.144279	0.950617	0.2 0.8 AUC 0.97	0.945666	0.729541	0.5 0.5 AUC 0.95
	0.752964	0.995951	200-400 AUC 0.90	0.800232	0.707392	0-200 AUC 0.85			1.50492e-08	0						0.144279	0.952862	0.2 0.8 AUC 0.97	0.945596	0.728543	0.5 0.5 AUC 0.95
	0.752964	0.996964	200-400 AUC 0.90	0.8	0.706366	0-200 AUC 0.85			0.999909	1						0.145522	0.952862	0.2 0.8 AUC 0.97	0.945525	0.727545	0.5 0.5 AUC 0.95
	0.756917	0.996964	200-400 AUC 0.90	0.800931	0.706366	0-200 AUC 0.85			0.998658	1						0.145522	0.953984	0.2 0.8 AUC 0.97	0.945455	0.726547	0.5 0.5 AUC 0.95
	0.756917	0.997976	200-400 AUC 0.90	0.800699	0.705339	0-200 AUC 0.85			0.724737	0						0.149254	0.953984	0.2 0.8 AUC 0.97	0.945384	0.725549	0.5 0.5 AUC 0.95
	0.841897	0.997976	200-400 AUC 0.90	0.800467	0.704312	0-200 AUC 0.85			0.0688273	0						0.149254	0.955107	0.2 0.8 AUC 0.97	0.945312	0.724551	0.5 0.5 AUC 0.95
	0.841897	0.998988	200-400 AUC 0.90	0.800234	0.703285	0-200 AUC 0.85			0.000430216	0						0.152985	0.955107	0.2 0.8 AUC 0.97	0.946545	0.724551	0.5 0.5 AUC 0.95
	0.952569	0.998988	200-400 AUC 0.90	0.8	0.702259	0-200 AUC 0.85			0.999325	1						0.152985	0.956229	0.2 0.8 AUC 0.97	0.946475	0.723553	0.5 0.5 AUC 0.95
	0.952569	1	200-400 AUC 0.90	0.800937	0.702259	0-200 AUC 0.85			0.0300925	0						0.15796	0.956229	0.2 0.8 AUC 0.97	0.946405	0.722555	0.5 0.5 AUC 0.95
	1	1	200-400 AUC 0.90	0.801876	0.702259	0-200 AUC 0.85			0.923344	1						0.15796	0.957351	0.2 0.8 AUC 0.97	0.947644	0.722555	0.5 0.5 AUC 0.95
	0	0	400-600 AUC 0.94	0.801643	0.701232	0-200 AUC 0.85			0.0523974	1						0.159204	0.957351	0.2 0.8 AUC 0.97	0.947575	0.721557	0.5 0.5 AUC 0.95
	0	0.00196657	400-600 AUC 0.94	0.802585	0.701232	0-200 AUC 0.85			0.0351211	0						0.159204	0.958474	0.2 0.8 AUC 0.97	0.947507	0.720559	0.5 0.5 AUC 0.95
	0	0.00884956	400-600 AUC 0.94	0.802353	0.700205	0-200 AUC 0.85			0.998037	1						0.162935	0.958474	0.2 0.8 AUC 0.97	0.947438	0.719561	0.5 0.5 AUC 0.95
	0.00101729	0.00983284	400-600 AUC 0.94	0.80212	0.699179	0-200 AUC 0.85			0.517765	0						0.162935	0.959596	0.2 0.8 AUC 0.97	0.947368	0.718563	0.5 0.5 AUC 0.95
	0.00101729	0.0157325	400-600 AUC 0.94	0.803066	0.699179	0-200 AUC 0.85			0.114675	0						0.165423	0.959596	0.2 0.8 AUC 0.97	0.947299	0.717565	0.5 0.5 AUC 0.95
	0.00101729	0.0176991	400-600 AUC 0.94	0.804014	0.699179	0-200 AUC 0.85			0.00597677	0						0.165423	0.961841	0.2 0.8 AUC 0.97	0.948549	0.717565	0.5 0.5 AUC 0.95
	0.00101729	0.151426	400-600 AUC 0.94	0.804965	0.699179	0-200 AUC 0.85			0.997893	1						0.166667	0.961841	0.2 0.8 AUC 0.97	0.949802	0.717565	0.5 0.5 AUC 0.95
	0.00203459	0.151426	400-600 AUC 0.94	0.804734	0.698152	0-200 AUC 0.85			0.752763	0						0.166667	0.962963	0.2 0.8 AUC 0.97	0.949735	0.716567	0.5 0.5 AUC 0.95
	0.00203459	0.214356	400-600 AUC 0.94	0.804502	0.697125	0-200 AUC 0.85			0.00040094	0						0.16791	0.962963	0.2 0.8 AUC 0.97	0.949669	0.715569	0.5 0.5 AUC 0.95
	0.00305188	0.214356	400-600 AUC 0.94	0.80427	0.696099	0-200 AUC 0.85			0.650253	1						0.16791	0.964085	0.2 0.8 AUC 0.97	0.949602	0.714571	0.5 0.5 AUC 0.95
	0.00305188	0.268437	400-600 AUC 0.94	0.805226	0.696099	0-200 AUC 0.85			0.914458	1						0.180348	0.964085	0.2 0.8 AUC 0.97	0.949535	0.713573	0.5 0.5 AUC 0.95
	0.00406918	0.268437	400-600 AUC 0.94	0.804994	0.695072	0-200 AUC 0.85			1.27115e-07	0						0.180348	0.965208	0.2 0.8 AUC 0.97	0.949468	0.712575	0.5 0.5 AUC 0.95
	0.00406918	0.271386	400-600 AUC 0.94	0.804762	0.694045	0-200 AUC 0.85			0.986879	1						0.192786	0.965208	0.2 0.8 AUC 0.97	0.950732	0.712575	0.5 0.5 AUC 0.95
	0.00508647	0.271386	400-600 AUC 0.94	0.804529	0.693018	0-200 AUC 0.85			0.993211	1						0.192786	0.96633	0.2 0.8 AUC 0.97	0.950667	0.711577	0.5 0.5 AUC 0.95
	0.00508647	0.378564	400-600 AUC 0.94	0.805489	0.693018	0-200 AUC 0.85			0.0258239	0						0.212687	0.96633	0.2 0.8 AUC 0.97	0.950601	0.710579	0.5 0.5 AUC 0.95
	0.00610376	0.378564	400-600 AUC 0.94	0.806452	0.693018	0-200 AUC 0.85			0.203595	0						0.212687	0.967452	0.2 0.8 AUC 0.97	0.950535	0.709581	0.5 0.5 AUC 0.95
	0.00610376	0.397247	400-600 AUC 0.94	0.807416	0.693018	0-200 AUC 0.85			0.937562	0						0.215174	0.967452	0.2 0.8 AUC 0.97	0.950469	0.708583	0.5 0.5 AUC 0.95
	0.00712106	0.397247	400-600 AUC 0.94	0.808383	0.693018	0-200 AUC 0.85			0.398859	0						0.215174	0.970819	0.2 0.8 AUC 0.97	0.950402	0.707585	0.5 0.5 AUC 0.95
	0.00712106	0.440511	400-600 AUC 0.94	0.809353	0.693018	0-200 AUC 0.85			0.40287	0						0.228856	0.970819	0.2 0.8 AUC 0.97	0.951678	0.707585	0.5 0.5 AUC 0.95
	0.00813835	0.440511	400-600 AUC 0.94	0.809124	0.691992	0-200 AUC 0.85			0.747879	1						0.228856	0.971942	0.2 0.8 AUC 0.97	0.952957	0.707585	0.5 0.5 AUC 0.95
	0.00813835	0.450344	400-600 AUC 0.94	0.808894	0.690965	0-200 AUC 0.85			0.853181	1						0.246269	0.971942	0.2 0.8 AUC 0.97	0.95424	0.707585	0.5 0.5 AUC 0.95
	0.00915565	0.450344	400-600 AUC 0.94	0.808664	0.689938	0-200 AUC 0.85			0.989323	1						0.246269	0.973064	0.2 0.8 AUC 0.97	0.954178	0.706587	0.5 0.5 AUC 0.95
	0.00915565	0.460177	400-600 AUC 0.94	0.809639	0.689938	0-200 AUC 0.85			0.598819	1						0.266169	0.973064	0.2 0.8 AUC 0.97	0.954116	0.705589	0.5 0.5 AUC 0.95
	0.0101729	0.460177	400-600 AUC 0.94	0.809409	0.688912	0-200 AUC 0.85			5.50416e-06	0						0.266169	0.974186	0.2 0.8 AUC 0.97	0.954054	0.704591	0.5 0.5 AUC 0.95
	0.0101729	0.46116	400-600 AUC 0.94	0.809179	0.687885	0-200 AUC 0.85			0.999987	1						0.273632	0.974186	0.2 0.8 AUC 0.97	0.953992	0.703593	0.5 0.5 AUC 0.95
	0.0122075	0.46116	400-600 AUC 0.94	0.810157	0.687885	0-200 AUC 0.85			0.994105	1						0.273632	0.975309	0.2 0.8 AUC 0.97	0.95393	0.702595	0.5 0.5 AUC 0.95
	0.0122075	0.474926	400-600 AUC 0.94	0.811138	0.687885	0-200 AUC 0.85			0.000103548	0						0.277363	0.975309	0.2 0.8 AUC 0.97	0.955224	0.702595	0.5 0.5 AUC 0.95
	0.0132248	0.474926	400-600 AUC 0.94	0.810909	0.686858	0-200 AUC 0.85			0.851717	0						0.277363	0.976431	0.2 0.8 AUC 0.97	0.955163	0.701597	0.5 0.5 AUC 0.95
	0.0132248	0.500492	400-600 AUC 0.94	0.811893	0.686858	0-200 AUC 0.85			0.0350412	0						0.289801	0.976431	0.2 0.8 AUC 0.97	0.955102	0.700599	0.5 0.5 AUC 0.95
	0.0142421	0.500492	400-600 AUC 0.94	0.811665	0.685832	0-200 AUC 0.85			0.931421	0						0.289801	0.977553	0.2 0.8 AUC 0.97	0.955041	0.699601	0.5 0.5 AUC 0.95
	0.0142421	0.512291	400-600 AUC 0.94	0.811436	0.684805	0-200 AUC 0.85			0.000131342	0						0.312189	0.977553	0.2 0.8 AUC 0.97	0.95498	0.698603	0.5 0.5 AUC 0.95
	0.0152594	0.512291	400-600 AUC 0.94	0.811206	0.683778	0-200 AUC 0.85			0.997057	1						0.312189	0.978676	0.2 0.8 AUC 0.97	0.956284	0.698603	0.5 0.5 AUC 0.95
	0.0152594	0.517207	400-600 AUC 0.94	0.812195	0.683778	0-200 AUC 0.85			0.998832	1						0.320896	0.978676	0.2 0.8 AUC 0.97	0.956224	0.697605	0.5 0.5 AUC 0.95
	0.0162767	0.517207	400-600 AUC 0.94	0.811966	0.682752	0-200 AUC 0.85			0.0301006	1						0.320896	0.979798	0.2 0.8 AUC 0.97	0.956164	0.696607	0.5 0.5 AUC 0.95
	0.0162767	0.525074	400-600 AUC 0.94	0.812958	0.682752	0-200 AUC 0.85			5.54608e-06	0						0.323383	0.979798	0.2 0.8 AUC 0.97	0.956104	0.695609	0.5 0.5 AUC 0.95
	0.017294	0.525074	400-600 AUC 0.94	0.812729	0.681725	0-200 AUC 0.85			0.388323	0						0.323383	0.98092	0.2 0.8 AUC 0.97	0.956044	0.694611	0.5 0.5 AUC 0.95
	0.017294	0.537856	400-600 AUC 0.94	0.813725	0.681725	0-200 AUC 0.85			0.00429073	0						0.335821	0.98092	0.2 0.8 AUC 0.97	0.955983	0.693613	0.5 0.5 AUC 0.95
	0.0183113	0.537856	400-600 AUC 0.94	0.813497	0.680698	0-200 AUC 0.85			0.99963	1						0.335821	0.982043	0.2 0.8 AUC 0.97	0.955923	0.692615	0.5 0.5 AUC 0.95
	0.0183113	0.544739	400-600 AUC 0.94	0.814496	0.680698	0-200 AUC 0.85			0.000179603	0						0.344527	0.982043	0.2 0.8 AUC 0.97	0.955862	0.691617	0.5 0.5 AUC 0.95
	0.0193286	0.544739	400-600 AUC 0.94	0.814268	0.679671	0-200 AUC 0.85			0.260037	0						0.344527	0.983165	0.2 0.8 AUC 0.97	0.955801	0.690619	0.5 0.5 AUC 0.95
	0.0193286	0.553589	400-600 AUC 0.94	0.814039	0.678645	0-200 AUC 0.85			0.470357	0						0.349502	0.983165	0.2 0.8 AUC 0.97	0.95574	0.689621	0.5 0.5 AUC 0.95
	0.0203459	0.553589	400-600 AUC 0.94	0.81381	0.677618	0-200 AUC 0.85			0.999992	1						0.349502	0.984287	0.2 0.8 AUC 0.97	0.955679	0.688623	0.5 0.5 AUC 0.95
	0.0203459	0.577188	400-600 AUC 0.94	0.814815	0.677618	0-200 AUC 0.85			0.0103492	0						0.354478	0.984287	0.2 0.8 AUC 0.97	0.957004	0.688623	0.5 0.5 AUC 0.95
	0.0223805	0.577188	400-600 AUC 0.94	0.814586	0.676591	0-200 AUC 0.85			0.000140086	0						0.354478	0.986532	0.2 0.8 AUC 0.97	0.956944	0.687625	0.5 0.5 AUC 0.95
	0.0223805	0.581121	400-600 AUC 0.94	0.814356	0.675565	0-200 AUC 0.85			0.0618953	0						0.363184	0.986532	0.2 0.8 AUC 0.97	0.956885	0.686627	0.5 0.5 AUC 0.95
	0.0233978	0.581121	400-600 AUC 0.94	0.814126	0.674538	0-200 AUC 0.85			0.121339	0						0.363184	0.987654	0.2 0.8 AUC 0.97	0.958217	0.686627	0.5 0.5 AUC 0.95
	0.0233978	0.603736	400-600 AUC 0.94	0.813896	0.673511	0-200 AUC 0.85			0.189352	0						0.386816	0.987654	0.2 0.8 AUC 0.97	0.958159	0.685629	0.5 0.5 AUC 0.95
	0.0244151	0.603736	400-600 AUC 0.94	0.814907	0.673511	0-200 AUC 0.85			0.0115557	0						0.386816	0.988777	0.2 0.8 AUC 0.97	0.958101	0.684631	0.5 0.5 AUC 0.95
	0.0244151	0.608653	400-600 AUC 0.94	0.814677	0.672485	0-200 AUC 0.85			0.0073583	0						0.41791	0.988777	0.2 0.8 AUC 0.97	0.958042	0.683633	0.5 0.5 AUC 0.95
	0.0254323	0.608653	400-600 AUC 0.94	0.815691	0.672485	0-200 AUC 0.85			0.0443597	0						0.41791	0.989899	0.2 0.8 AUC 0.97	0.957983	0.682635	0.5 0.5 AUC 0.95
	0.0254323	0.621436	400-600 AUC 0.94	0.816708	0.672485	0-200 AUC 0.85			0.999956	1						0.419154	0.989899	0.2 0.8 AUC 0.97	0.957924	0.681637	0.5 0.5 AUC 0.95
	0.0264496	0.621436	400-600 AUC 0.94	0.817728	0.672485	0-200 AUC 0.85			0.999986	1						0.419154	0.992144	0.2 0.8 AUC 0.97	0.957865	0.680639	0.5 0.5 AUC 0.95
	0.0264496	0.630285	400-600 AUC 0.94	0.8175	0.671458	0-200 AUC 0.85			0.659648	0						0.5	0.992144	0.2 0.8 AUC 0.97	0.957806	0.679641	0.5 0.5 AUC 0.95
	0.0274669	0.630285	400-600 AUC 0.94	0.817272	0.670431	0-200 AUC 0.85			0.000110068	0						0.5	0.994388	0.2 0.8 AUC 0.97	0.959155	0.679641	0.5 0.5 AUC 0.95
	0.0274669	0.634218	400-600 AUC 0.94	0.818296	0.670431	0-200 AUC 0.85			0.00274832	0						0.533582	0.994388	0.2 0.8 AUC 0.97	0.959097	0.678643	0.5 0.5 AUC 0.95
	0.0284842	0.634218	400-600 AUC 0.94	0.818068	0.669405	0-200 AUC 0.85			0.00165686	0						0.533582	0.995511	0.2 0.8 AUC 0.97	0.95904	0.677645	0.5 0.5 AUC 0.95
	0.0284842	0.6588	400-600 AUC 0.94	0.817839	0.668378	0-200 AUC 0.85			0.114428	0						0.541045	0.995511	0.2 0.8 AUC 0.97	0.958982	0.676647	0.5 0.5 AUC 0.95
	0.0325534	0.6588	400-600 AUC 0.94	0.818868	0.668378	0-200 AUC 0.85			0.00023376	0						0.541045	0.996633	0.2 0.8 AUC 0.97	0.958924	0.675649	0.5 0.5 AUC 0.95
	0.0325534	0.660767	400-600 AUC 0.94	0.819899	0.668378	0-200 AUC 0.85			0.757579	1						0.588308	0.996633	0.2 0.8 AUC 0.97	0.958865	0.674651	0.5 0.5 AUC 0.95
	0.0335707	0.660767	400-600 AUC 0.94	0.819672	0.667351	0-200 AUC 0.85			0.637418	0						0.588308	0.997755	0.2 0.8 AUC 0.97	0.958807	0.673653	0.5 0.5 AUC 0.95
	0.0335707	0.663717	400-600 AUC 0.94	0.819444	0.666324	0-200 AUC 0.85			0.999906	1						0.89801	0.997755	0.2 0.8 AUC 0.97	0.958748	0.672655	0.5 0.5 AUC 0.95
	0.034588	0.663717	400-600 AUC 0.94	0.819216	0.665298	0-200 AUC 0.85			0.0325464	0						0.89801	0.998878	0.2 0.8 AUC 0.97	0.958689	0.671657	0.5 0.5 AUC 0.95
	0.034588	0.666667	400-600 AUC 0.94	0.818987	0.664271	0-200 AUC 0.85			0.768524	0						0.906716	0.998878	0.2 0.8 AUC 0.97	0.958631	0.670659	0.5 0.5 AUC 0.95
	0.0356053	0.666667	400-600 AUC 0.94	0.820025	0.664271	0-200 AUC 0.85			0.949481	1						0.906716	1	0.2 0.8 AUC 0.97	0.958571	0.669661	0.5 0.5 AUC 0.95
	0.0356053	0.66765	400-600 AUC 0.94	0.821066	0.664271	0-200 AUC 0.85			0.14066	0						1	1	0.2 0.8 AUC 0.97	0.958512	0.668663	0.5 0.5 AUC 0.95
	0.0366226	0.66765	400-600 AUC 0.94	0.822109	0.664271	0-200 AUC 0.85			0.338366	0						0	0	0.1 0.9 AUC 0.98	0.958453	0.667665	0.5 0.5 AUC 0.95
	0.0366226	0.671583	400-600 AUC 0.94	0.823155	0.664271	0-200 AUC 0.85			0.843036	1						0	0.00389105	0.1 0.9 AUC 0.98	0.958393	0.666667	0.5 0.5 AUC 0.95
	0.0376399	0.671583	400-600 AUC 0.94	0.82293	0.663244	0-200 AUC 0.85			5.90527e-05	0						0	0.00907912	0.1 0.9 AUC 0.98	0.958333	0.665669	0.5 0.5 AUC 0.95
	0.0376399	0.681416	400-600 AUC 0.94	0.822704	0.662218	0-200 AUC 0.85			0.986996	1						0	0.0155642	0.1 0.9 AUC 0.98	0.958273	0.664671	0.5 0.5 AUC 0.95
	0.0386572	0.681416	400-600 AUC 0.94	0.822478	0.661191	0-200 AUC 0.85			0.0511806	0						0	0.0207523	0.1 0.9 AUC 0.98	0.959654	0.664671	0.5 0.5 AUC 0.95
	0.0386572	0.684366	400-600 AUC 0.94	0.822251	0.660164	0-200 AUC 0.85			0.00520778	0						0	0.0246433	0.1 0.9 AUC 0.98	0.959596	0.663673	0.5 0.5 AUC 0.95
	0.0396745	0.684366	400-600 AUC 0.94	0.822023	0.659138	0-200 AUC 0.85			0.992804	1						0	0.0272374	0.1 0.9 AUC 0.98	0.960983	0.663673	0.5 0.5 AUC 0.95
	0.0396745	0.686332	400-600 AUC 0.94	0.823077	0.659138	0-200 AUC 0.85			0.966705	1						0	0.0285344	0.1 0.9 AUC 0.98	0.960926	0.662675	0.5 0.5 AUC 0.95
	0.0406918	0.686332	400-600 AUC 0.94	0.82285	0.658111	0-200 AUC 0.85			0.999495	1						0	0.0311284	0.1 0.9 AUC 0.98	0.96087	0.661677	0.5 0.5 AUC 0.95
	0.0406918	0.689282	400-600 AUC 0.94	0.822622	0.657084	0-200 AUC 0.85			0.999614	1						0	0.0350195	0.1 0.9 AUC 0.98	0.960813	0.660679	0.5 0.5 AUC 0.95
	0.0417091	0.689282	400-600 AUC 0.94	0.823681	0.657084	0-200 AUC 0.85			0.996209	1						0	0.0428016	0.1 0.9 AUC 0.98	0.962209	0.660679	0.5 0.5 AUC 0.95
	0.0417091	0.690265	400-600 AUC 0.94	0.823454	0.656057	0-200 AUC 0.85			0.993989	1						0	0.0479896	0.1 0.9 AUC 0.98	0.962154	0.659681	0.5 0.5 AUC 0.95
	0.0427263	0.690265	400-600 AUC 0.94	0.824516	0.656057	0-200 AUC 0.85			0.995537	1						0	0.0505837	0.1 0.9 AUC 0.98	0.962099	0.658683	0.5 0.5 AUC 0.95
	0.0427263	0.692232	400-600 AUC 0.94	0.824289	0.655031	0-200 AUC 0.85			0.000420926	0						0	0.0583658	0.1 0.9 AUC 0.98	0.963504	0.658683	0.5 0.5 AUC 0.95
	0.0437436	0.692232	400-600 AUC 0.94	0.825356	0.655031	0-200 AUC 0.85			0.729708	1						0	0.0609598	0.1 0.9 AUC 0.98	0.96345	0.657685	0.5 0.5 AUC 0.95
	0.0437436	0.693215	400-600 AUC 0.94	0.82513	0.654004	0-200 AUC 0.85			0.996956	1						0	0.0622568	0.1 0.9 AUC 0.98	0.963397	0.656687	0.5 0.5 AUC 0.95
	0.0447609	0.693215	400-600 AUC 0.94	0.8262	0.654004	0-200 AUC 0.85			0.0250237	0						0	0.0648508	0.1 0.9 AUC 0.98	0.963343	0.655689	0.5 0.5 AUC 0.95
	0.0447609	0.699115	400-600 AUC 0.94	0.825974	0.652977	0-200 AUC 0.85			0.126044	1						0	0.0687419	0.1 0.9 AUC 0.98	0.963289	0.654691	0.5 0.5 AUC 0.95
	0.0467955	0.699115	400-600 AUC 0.94	0.825748	0.651951	0-200 AUC 0.85			0.970103	1						0	0.0713359	0.1 0.9 AUC 0.98	0.964706	0.654691	0.5 0.5 AUC 0.95
	0.0467955	0.703048	400-600 AUC 0.94	0.826823	0.651951	0-200 AUC 0.85			0.0100389	0						0	0.076524	0.1 0.9 AUC 0.98	0.964654	0.653693	0.5 0.5 AUC 0.95
	0.0478128	0.703048	400-600 AUC 0.94	0.826597	0.650924	0-200 AUC 0.85			0.867942	1						0	0.079118	0.1 0.9 AUC 0.98	0.964602	0.652695	0.5 0.5 AUC 0.95
	0.0478128	0.706981	400-600 AUC 0.94	0.827676	0.650924	0-200 AUC 0.85			0.564624	1						0	0.0830091	0.1 0.9 AUC 0.98	0.964549	0.651697	0.5 0.5 AUC 0.95
	0.0488301	0.706981	400-600 AUC 0.94	0.827451	0.649897	0-200 AUC 0.85			0.76509	1						0	0.0856031	0.1 0.9 AUC 0.98	0.964497	0.650699	0.5 0.5 AUC 0.95
	0.0488301	0.709931	400-600 AUC 0.94	0.827225	0.648871	0-200 AUC 0.85			0.011712	0						0	0.0881971	0.1 0.9 AUC 0.98	0.965926	0.650699	0.5 0.5 AUC 0.95
	0.0508647	0.709931	400-600 AUC 0.94	0.828309	0.648871	0-200 AUC 0.85			0.167523	0						0	0.0907912	0.1 0.9 AUC 0.98	0.965875	0.649701	0.5 0.5 AUC 0.95
	0.0508647	0.721731	400-600 AUC 0.94	0.829396	0.648871	0-200 AUC 0.85			2.66985e-05	0						0	0.0933852	0.1 0.9 AUC 0.98	0.965825	0.648703	0.5 0.5 AUC 0.95
	0.051882	0.721731	400-600 AUC 0.94	0.830486	0.648871	0-200 AUC 0.85			0.000983512	0						0	0.191958	0.1 0.9 AUC 0.98	0.965774	0.647705	0.5 0.5 AUC 0.95
	0.051882	0.740413	400-600 AUC 0.94	0.830263	0.647844	0-200 AUC 0.85			4.18502e-06	0						0.00130378	0.191958	0.1 0.9 AUC 0.98	0.967213	0.647705	0.5 0.5 AUC 0.95
	0.0528993	0.740413	400-600 AUC 0.94	0.83004	0.646817	0-200 AUC 0.85			0.0697742	0						0.00130378	0.307393	0.1 0.9 AUC 0.98	0.967164	0.646707	0.5 0.5 AUC 0.95
	0.0528993	0.743363	400-600 AUC 0.94	0.831135	0.646817	0-200 AUC 0.85			0.886878	0						0.00260756	0.307393	0.1 0.9 AUC 0.98	0.96861	0.646707	0.5 0.5 AUC 0.95
	0.0549339	0.743363	400-600 AUC 0.94	0.830911	0.645791	0-200 AUC 0.85			0.999998	1						0.00260756	0.32166	0.1 0.9 AUC 0.98	0.968563	0.645709	0.5 0.5 AUC 0.95
	0.0549339	0.753196	400-600 AUC 0.94	0.832011	0.645791	0-200 AUC 0.85			1	1						0.00260756	0.324254	0.1 0.9 AUC 0.98	0.968516	0.644711	0.5 0.5 AUC 0.95
	0.0559512	0.753196	400-600 AUC 0.94	0.831788	0.644764	0-200 AUC 0.85			0.0153461	0						0.00260756	0.351492	0.1 0.9 AUC 0.98	0.968468	0.643713	0.5 0.5 AUC 0.95
	0.0559512	0.754179	400-600 AUC 0.94	0.831565	0.643737	0-200 AUC 0.85			0.000140973	0						0.00391134	0.351492	0.1 0.9 AUC 0.98	0.968421	0.642715	0.5 0.5 AUC 0.95
	0.0590031	0.754179	400-600 AUC 0.94	0.831341	0.64271	0-200 AUC 0.85			0.0334245	0						0.00391134	0.409857	0.1 0.9 AUC 0.98	0.96988	0.642715	0.5 0.5 AUC 0.95
	0.0590031	0.755162	400-600 AUC 0.94	0.832447	0.64271	0-200 AUC 0.85			0.991318	1						0.00521512	0.409857	0.1 0.9 AUC 0.98	0.971342	0.642715	0.5 0.5 AUC 0.95
	0.0600203	0.755162	400-600 AUC 0.94	0.832224	0.641684	0-200 AUC 0.85			0.962371	0						0.00521512	0.520104	0.1 0.9 AUC 0.98	0.971299	0.641717	0.5 0.5 AUC 0.95
	0.0600203	0.756146	400-600 AUC 0.94	0.832	0.640657	0-200 AUC 0.85			0.992479	1						0.0065189	0.520104	0.1 0.9 AUC 0.98	0.971256	0.640719	0.5 0.5 AUC 0.95
	0.0610376	0.756146	400-600 AUC 0.94	0.833111	0.640657	0-200 AUC 0.85			0.958556	1						0.0065189	0.562905	0.1 0.9 AUC 0.98	0.972727	0.640719	0.5 0.5 AUC 0.95
	0.0610376	0.759095	400-600 AUC 0.94	0.832888	0.63963	0-200 AUC 0.85			0.416681	0						0.00782269	0.562905	0.1 0.9 AUC 0.98	0.972686	0.639721	0.5 0.5 AUC 0.95
	0.0630722	0.759095	400-600 AUC 0.94	0.834003	0.63963	0-200 AUC 0.85			0.882091	1						0.00782269	0.564202	0.1 0.9 AUC 0.98	0.972644	0.638723	0.5 0.5 AUC 0.95
	0.0630722	0.760079	400-600 AUC 0.94	0.83378	0.638604	0-200 AUC 0.85			0.99996	1						0.00912647	0.564202	0.1 0.9 AUC 0.98	0.972603	0.637725	0.5 0.5 AUC 0.95
	0.0640895	0.760079	400-600 AUC 0.94	0.834899	0.638604	0-200 AUC 0.85			0.930459	1						0.00912647	0.57847	0.1 0.9 AUC 0.98	0.972561	0.636727	0.5 0.5 AUC 0.95
	0.0640895	0.762045	400-600 AUC 0.94	0.834677	0.637577	0-200 AUC 0.85			0.954103	1						0.0104302	0.57847	0.1 0.9 AUC 0.98	0.974046	0.636727	0.5 0.5 AUC 0.95
	0.0671414	0.762045	400-600 AUC 0.94	0.834455	0.63655	0-200 AUC 0.85			0.747787	1						0.0104302	0.601816	0.1 0.9 AUC 0.98	0.974006	0.635729	0.5 0.5 AUC 0.95
	0.0671414	0.763029	400-600 AUC 0.94	0.834232	0.635524	0-200 AUC 0.85			0.102456	0						0.011734	0.601816	0.1 0.9 AUC 0.98	0.975498	0.635729	0.5 0.5 AUC 0.95
	0.0701933	0.763029	400-600 AUC 0.94	0.834008	0.634497	0-200 AUC 0.85			0.0438862	0						0.011734	0.651102	0.1 0.9 AUC 0.98	0.97546	0.634731	0.5 0.5 AUC 0.95
	0.0701933	0.766962	400-600 AUC 0.94	0.833784	0.63347	0-200 AUC 0.85			0.0293239	0						0.0130378	0.651102	0.1 0.9 AUC 0.98	0.975422	0.633733	0.5 0.5 AUC 0.95
	0.0752798	0.766962	400-600 AUC 0.94	0.833559	0.632444	0-200 AUC 0.85			0.999899	1						0.0130378	0.657588	0.1 0.9 AUC 0.98	0.975385	0.632735	0.5 0.5 AUC 0.95
	0.0752798	0.768928	400-600 AUC 0.94	0.834688	0.632444	0-200 AUC 0.85			9.13558e-05	0						0.0143416	0.657588	0.1 0.9 AUC 0.98	0.976888	0.632735	0.5 0.5 AUC 0.95
	0.076297	0.768928	400-600 AUC 0.94	0.834464	0.631417	0-200 AUC 0.85			0.00243345	0						0.0143416	0.671855	0.1 0.9 AUC 0.98	0.976852	0.631737	0.5 0.5 AUC 0.95
	0.076297	0.770895	400-600 AUC 0.94	0.834239	0.63039	0-200 AUC 0.85			0.118299	0						0.0169492	0.671855	0.1 0.9 AUC 0.98	0.976816	0.630739	0.5 0.5 AUC 0.95
	0.0773143	0.770895	400-600 AUC 0.94	0.834014	0.629363	0-200 AUC 0.85			0.00686884	0						0.0169492	0.687419	0.1 0.9 AUC 0.98	0.97678	0.629741	0.5 0.5 AUC 0.95
	0.0773143	0.771878	400-600 AUC 0.94	0.833787	0.628337	0-200 AUC 0.85			0.996912	0						0.0182529	0.687419	0.1 0.9 AUC 0.98	0.976744	0.628743	0.5 0.5 AUC 0.95
	0.0803662	0.771878	400-600 AUC 0.94	0.834925	0.628337	0-200 AUC 0.85			0.999973	1						0.0182529	0.706874	0.1 0.9 AUC 0.98	0.976708	0.627745	0.5 0.5 AUC 0.95
	0.0803662	0.778761	400-600 AUC 0.94	0.836066	0.628337	0-200 AUC 0.85			0.99998	1						0.0195567	0.706874	0.1 0.9 AUC 0.98	0.976672	0.626747	0.5 0.5 AUC 0.95
	0.0813835	0.778761	400-600 AUC 0.94	0.835841	0.62731	0-200 AUC 0.85			0.401844	0						0.0195567	0.756161	0.1 0.9 AUC 0.98	0.976636	0.625749	0.5 0.5 AUC 0.95
	0.0813835	0.779744	400-600 AUC 0.94	0.835616	0.626283	0-200 AUC 0.85			0.999988	1						0.0208605	0.756161	0.1 0.9 AUC 0.98	0.976599	0.62475	0.5 0.5 AUC 0.95
	0.0824008	0.779744	400-600 AUC 0.94	0.836763	0.626283	0-200 AUC 0.85			0.980915	1						0.0208605	0.769131	0.1 0.9 AUC 0.98	0.976562	0.623752	0.5 0.5 AUC 0.95
	0.0824008	0.783677	400-600 AUC 0.94	0.836538	0.625257	0-200 AUC 0.85			0.999999	1						0.0221643	0.769131	0.1 0.9 AUC 0.98	0.976526	0.622754	0.5 0.5 AUC 0.95
	0.0834181	0.783677	400-600 AUC 0.94	0.836314	0.62423	0-200 AUC 0.85			0.809005	0						0.0221643	0.780804	0.1 0.9 AUC 0.98	0.976489	0.621756	0.5 0.5 AUC 0.95
	0.0834181	0.787611	400-600 AUC 0.94	0.837466	0.62423	0-200 AUC 0.85			0.216603	1						0.0234681	0.780804	0.1 0.9 AUC 0.98	0.976452	0.620758	0.5 0.5 AUC 0.95
	0.0854527	0.787611	400-600 AUC 0.94	0.838621	0.62423	0-200 AUC 0.85			0.0227308	0						0.0234681	0.80415	0.1 0.9 AUC 0.98	0.976415	0.61976	0.5 0.5 AUC 0.95
	0.0854527	0.789577	400-600 AUC 0.94	0.838398	0.623203	0-200 AUC 0.85			0.999914	1						0.0247718	0.80415	0.1 0.9 AUC 0.98	0.976378	0.618762	0.5 0.5 AUC 0.95
	0.08647	0.789577	400-600 AUC 0.94	0.838174	0.622177	0-200 AUC 0.85			0.999252	1						0.0247718	0.822309	0.1 0.9 AUC 0.98	0.976341	0.617764	0.5 0.5 AUC 0.95
	0.08647	0.791544	400-600 AUC 0.94	0.83795	0.62115	0-200 AUC 0.85			0.868716	0						0.0260756	0.822309	0.1 0.9 AUC 0.98	0.976303	0.616766	0.5 0.5 AUC 0.95
	0.0874873	0.791544	400-600 AUC 0.94	0.837725	0.620123	0-200 AUC 0.85			0.000968159	0						0.0260756	0.827497	0.1 0.9 AUC 0.98	0.976266	0.615768	0.5 0.5 AUC 0.95
	0.0874873	0.79351	400-600 AUC 0.94	0.838889	0.620123	0-200 AUC 0.85			0.942827	1						0.0273794	0.827497	0.1 0.9 AUC 0.98	0.976228	0.61477	0.5 0.5 AUC 0.95
	0.0895219	0.79351	400-600 AUC 0.94	0.838665	0.619097	0-200 AUC 0.85			2.05773e-05	0						0.0273794	0.83917	0.1 0.9 AUC 0.98	0.97619	0.613772	0.5 0.5 AUC 0.95
	0.0895219	0.794494	400-600 AUC 0.94	0.83844	0.61807	0-200 AUC 0.85			0.26611	1						0.0286832	0.83917	0.1 0.9 AUC 0.98	0.976153	0.612774	0.5 0.5 AUC 0.95
	0.0905392	0.794494	400-600 AUC 0.94	0.839609	0.61807	0-200 AUC 0.85			0.999994	1						0.0286832	0.862516	0.1 0.9 AUC 0.98	0.976115	0.611776	0.5 0.5 AUC 0.95
	0.0905392	0.79646	400-600 AUC 0.94	0.840782	0.61807	0-200 AUC 0.85			0.988445	1						0.0312907	0.862516	0.1 0.9 AUC 0.98	0.976077	0.610778	0.5 0.5 AUC 0.95
	0.0915565	0.79646	400-600 AUC 0.94	0.840559	0.617043	0-200 AUC 0.85			0.012726	0						0.0312907	0.866407	0.1 0.9 AUC 0.98	0.976038	0.60978	0.5 0.5 AUC 0.95
	0.0915565	0.797443	400-600 AUC 0.94	0.840336	0.616016	0-200 AUC 0.85			0.999996	1						0.0325945	0.866407	0.1 0.9 AUC 0.98	0.976	0.608782	0.5 0.5 AUC 0.95
	0.0925738	0.797443	400-600 AUC 0.94	0.840112	0.61499	0-200 AUC 0.85			0.99848	1						0.0325945	0.870298	0.1 0.9 AUC 0.98	0.975962	0.607784	0.5 0.5 AUC 0.95
	0.0925738	0.79941	400-600 AUC 0.94	0.841292	0.61499	0-200 AUC 0.85			0.00241087	0						0.0338983	0.870298	0.1 0.9 AUC 0.98	0.975923	0.606786	0.5 0.5 AUC 0.95
	0.093591	0.79941	400-600 AUC 0.94	0.841069	0.613963	0-200 AUC 0.85			0.849284	0						0.0338983	0.875486	0.1 0.9 AUC 0.98	0.975884	0.605788	0.5 0.5 AUC 0.95
	0.093591	0.800393	400-600 AUC 0.94	0.842254	0.613963	0-200 AUC 0.85			0.0200008	0						0.0352021	0.875486	0.1 0.9 AUC 0.98	0.975845	0.60479	0.5 0.5 AUC 0.95
	0.0956256	0.800393	400-600 AUC 0.94	0.843441	0.613963	0-200 AUC 0.85			0.0338953	0						0.0352021	0.881971	0.1 0.9 AUC 0.98	0.975806	0.603792	0.5 0.5 AUC 0.95
	0.0956256	0.80236	400-600 AUC 0.94	0.844633	0.613963	0-200 AUC 0.85			5.57625e-05	0						0.0378096	0.881971	0.1 0.9 AUC 0.98	0.975767	0.602794	0.5 0.5 AUC 0.95
	0.0976602	0.80236	400-600 AUC 0.94	0.845827	0.613963	0-200 AUC 0.85			0.00605549	0						0.0378096	0.889754	0.1 0.9 AUC 0.98	0.977346	0.602794	0.5 0.5 AUC 0.95
	0.0976602	0.803343	400-600 AUC 0.94	0.845609	0.612936	0-200 AUC 0.85			0.997561	1						0.0391134	0.889754	0.1 0.9 AUC 0.98	0.97731	0.601796	0.5 0.5 AUC 0.95
	0.0986775	0.803343	400-600 AUC 0.94	0.846809	0.612936	0-200 AUC 0.85			0.219676	0						0.0391134	0.893645	0.1 0.9 AUC 0.98	0.977273	0.600798	0.5 0.5 AUC 0.95
	0.0986775	0.807276	400-600 AUC 0.94	0.846591	0.61191	0-200 AUC 0.85			0.000102621	0						0.0404172	0.893645	0.1 0.9 AUC 0.98	0.977236	0.5998	0.5 0.5 AUC 0.95
	0.0996948	0.807276	400-600 AUC 0.94	0.846373	0.610883	0-200 AUC 0.85			0.766772	1						0.0404172	0.894942	0.1 0.9 AUC 0.98	0.978827	0.5998	0.5 0.5 AUC 0.95
	0.0996948	0.80826	400-600 AUC 0.94	0.847578	0.610883	0-200 AUC 0.85			0.0123994	0						0.041721	0.894942	0.1 0.9 AUC 0.98	0.978793	0.598802	0.5 0.5 AUC 0.95
	0.100712	0.80826	400-600 AUC 0.94	0.847361	0.609856	0-200 AUC 0.85			0.106358	0						0.041721	0.896239	0.1 0.9 AUC 0.98	0.978758	0.597804	0.5 0.5 AUC 0.95
	0.100712	0.809243	400-600 AUC 0.94	0.848571	0.609856	0-200 AUC 0.85			0.96618	1						0.0430248	0.896239	0.1 0.9 AUC 0.98	0.978723	0.596806	0.5 0.5 AUC 0.95
	0.101729	0.809243	400-600 AUC 0.94	0.848355	0.60883	0-200 AUC 0.85			0.00122711	0						0.0430248	0.90013	0.1 0.9 AUC 0.98	0.978689	0.595808	0.5 0.5 AUC 0.95
	0.101729	0.811209	400-600 AUC 0.94	0.848138	0.607803	0-200 AUC 0.85			0.00153794	0						0.0443286	0.90013	0.1 0.9 AUC 0.98	0.978654	0.59481	0.5 0.5 AUC 0.95
	0.103764	0.811209	400-600 AUC 0.94	0.84792	0.606776	0-200 AUC 0.85			0.998383	1						0.0443286	0.907912	0.1 0.9 AUC 0.98	0.978618	0.593812	0.5 0.5 AUC 0.95
	0.103764	0.813176	400-600 AUC 0.94	0.847701	0.605749	0-200 AUC 0.85			0.138471	1						0.0456323	0.907912	0.1 0.9 AUC 0.98	0.978583	0.592814	0.5 0.5 AUC 0.95
	0.104781	0.813176	400-600 AUC 0.94	0.847482	0.604723	0-200 AUC 0.85			0.950454	1						0.0456323	0.910506	0.1 0.9 AUC 0.98	0.978548	0.591816	0.5 0.5 AUC 0.95
	0.104781	0.818092	400-600 AUC 0.94	0.847262	0.603696	0-200 AUC 0.85			0.220705	1						0.0469361	0.910506	0.1 0.9 AUC 0.98	0.978512	0.590818	0.5 0.5 AUC 0.95
	0.105799	0.818092	400-600 AUC 0.94	0.848485	0.603696	0-200 AUC 0.85			0.975655	1						0.0469361	0.911803	0.1 0.9 AUC 0.98	0.978477	0.58982	0.5 0.5 AUC 0.95
	0.105799	0.822026	400-600 AUC 0.94	0.848266	0.602669	0-200 AUC 0.85			0.000363233	0						0.0482399	0.911803	0.1 0.9 AUC 0.98	0.978441	0.588822	0.5 0.5 AUC 0.95
	0.10885	0.822026	400-600 AUC 0.94	0.848046	0.601643	0-200 AUC 0.85			0.120678	0						0.0482399	0.915694	0.1 0.9 AUC 0.98	0.978405	0.587824	0.5 0.5 AUC 0.95
	0.10885	0.823009	400-600 AUC 0.94	0.847826	0.600616	0-200 AUC 0.85			0.00610685	0						0.0495437	0.915694	0.1 0.9 AUC 0.98	0.978369	0.586826	0.5 0.5 AUC 0.95
	0.11292	0.823009	400-600 AUC 0.94	0.847605	0.599589	0-200 AUC 0.85			0.990297	1						0.0495437	0.923476	0.1 0.9 AUC 0.98	0.978333	0.585828	0.5 0.5 AUC 0.95
	0.11292	0.825959	400-600 AUC 0.94	0.847384	0.598563	0-200 AUC 0.85			0.00763113	0						0.0508475	0.923476	0.1 0.9 AUC 0.98	0.978297	0.58483	0.5 0.5 AUC 0.95
	0.113937	0.825959	400-600 AUC 0.94	0.847162	0.597536	0-200 AUC 0.85			0.998587	1						0.0508475	0.92607	0.1 0.9 AUC 0.98	0.978261	0.583832	0.5 0.5 AUC 0.95
	0.113937	0.826942	400-600 AUC 0.94	0.846939	0.596509	0-200 AUC 0.85			0.999319	0						0.053455	0.92607	0.1 0.9 AUC 0.98	0.978224	0.582834	0.5 0.5 AUC 0.95
	0.118006	0.826942	400-600 AUC 0.94	0.846715	0.595483	0-200 AUC 0.85			0.998016	1						0.053455	0.933852	0.1 0.9 AUC 0.98	0.978188	0.581836	0.5 0.5 AUC 0.95
	0.118006	0.827925	400-600 AUC 0.94	0.846491	0.594456	0-200 AUC 0.85			0.799628	1						0.0547588	0.933852	0.1 0.9 AUC 0.98	0.978151	0.580838	0.5 0.5 AUC 0.95
	0.119023	0.827925	400-600 AUC 0.94	0.846266	0.593429	0-200 AUC 0.85			0.77094	1						0.0547588	0.935149	0.1 0.9 AUC 0.98	0.978114	0.57984	0.5 0.5 AUC 0.95
	0.119023	0.830875	400-600 AUC 0.94	0.846041	0.592402	0-200 AUC 0.85			0.267663	0						0.0560626	0.935149	0.1 0.9 AUC 0.98	0.978078	0.578842	0.5 0.5 AUC 0.95
	0.123093	0.830875	400-600 AUC 0.94	0.845815	0.591376	0-200 AUC 0.85			0.00454004	0						0.0560626	0.946822	0.1 0.9 AUC 0.98	0.978041	0.577844	0.5 0.5 AUC 0.95
	0.123093	0.831858	400-600 AUC 0.94	0.845588	0.590349	0-200 AUC 0.85			0.0572228	0						0.0586701	0.946822	0.1 0.9 AUC 0.98	0.978003	0.576846	0.5 0.5 AUC 0.95
	0.125127	0.831858	400-600 AUC 0.94	0.845361	0.589322	0-200 AUC 0.85			5.1205e-06	0						0.0586701	0.948119	0.1 0.9 AUC 0.98	0.977966	0.575848	0.5 0.5 AUC 0.95
	0.125127	0.832842	400-600 AUC 0.94	0.846608	0.589322	0-200 AUC 0.85			0.998335	1						0.0599739	0.948119	0.1 0.9 AUC 0.98	0.977929	0.57485	0.5 0.5 AUC 0.95
	0.127162	0.832842	400-600 AUC 0.94	0.846381	0.588296	0-200 AUC 0.85			0.804365	1						0.0599739	0.949416	0.1 0.9 AUC 0.98	0.977891	0.573852	0.5 0.5 AUC 0.95
	0.127162	0.836775	400-600 AUC 0.94	0.847633	0.588296	0-200 AUC 0.85			0.162404	0						0.0612777	0.949416	0.1 0.9 AUC 0.98	0.977853	0.572854	0.5 0.5 AUC 0.95
	0.128179	0.836775	400-600 AUC 0.94	0.847407	0.587269	0-200 AUC 0.85			0.615904	1						0.0612777	0.953307	0.1 0.9 AUC 0.98	0.977816	0.571856	0.5 0.5 AUC 0.95
	0.128179	0.837758	400-600 AUC 0.94	0.847181	0.586242	0-200 AUC 0.85			0.0177091	0						0.0625815	0.953307	0.1 0.9 AUC 0.98	0.977778	0.570858	0.5 0.5 AUC 0.95
	0.129196	0.837758	400-600 AUC 0.94	0.84844	0.586242	0-200 AUC 0.85			0.992895	1						0.0625815	0.962387	0.1 0.9 AUC 0.98	0.97774	0.56986	0.5 0.5 AUC 0.95
	0.129196	0.841691	400-600 AUC 0.94	0.849702	0.586242	0-200 AUC 0.85			0.00940735	0						0.0638853	0.962387	0.1 0.9 AUC 0.98	0.977702	0.568862	0.5 0.5 AUC 0.95
	0.133266	0.841691	400-600 AUC 0.94	0.850969	0.586242	0-200 AUC 0.85			0.000877885	1						0.0638853	0.964981	0.1 0.9 AUC 0.98	0.977663	0.567864	0.5 0.5 AUC 0.95
	0.133266	0.845624	400-600 AUC 0.94	0.850746	0.585216	0-200 AUC 0.85			0.000161399	0						0.065189	0.964981	0.1 0.9 AUC 0.98	0.977625	0.566866	0.5 0.5 AUC 0.95
	0.134283	0.845624	400-600 AUC 0.94	0.850523	0.584189	0-200 AUC 0.85			0.247419	0						0.065189	0.966278	0.1 0.9 AUC 0.98	0.977586	0.565868	0.5 0.5 AUC 0.95
	0.134283	0.846608	400-600 AUC 0.94	0.851796	0.584189	0-200 AUC 0.85			0.631638	1						0.0847458	0.966278	0.1 0.9 AUC 0.98	0.977547	0.56487	0.5 0.5 AUC 0.95
	0.1353	0.846608	400-600 AUC 0.94	0.851574	0.583162	0-200 AUC 0.85			0.257578	0						0.0847458	0.967575	0.1 0.9 AUC 0.98	0.977509	0.563872	0.5 0.5 AUC 0.95
	0.1353	0.849558	400-600 AUC 0.94	0.851351	0.582136	0-200 AUC 0.85			0.97466	1						0.0899609	0.967575	0.1 0.9 AUC 0.98	0.97747	0.562874	0.5 0.5 AUC 0.95
	0.136317	0.849558	400-600 AUC 0.94	0.852632	0.582136	0-200 AUC 0.85			0.857818	0						0.0899609	0.970169	0.1 0.9 AUC 0.98	0.977431	0.561876	0.5 0.5 AUC 0.95
	0.136317	0.853491	400-600 AUC 0.94	0.85241	0.581109	0-200 AUC 0.85			0.725452	0						0.0964798	0.970169	0.1 0.9 AUC 0.98	0.977391	0.560878	0.5 0.5 AUC 0.95
	0.139369	0.853491	400-600 AUC 0.94	0.853695	0.581109	0-200 AUC 0.85			0.98568	1						0.0964798	0.971466	0.1 0.9 AUC 0.98	0.977352	0.55988	0.5 0.5 AUC 0.95
	0.139369	0.854474	400-600 AUC 0.94	0.853474	0.580082	0-200 AUC 0.85			1.38311e-05	1						0.104302	0.971466	0.1 0.9 AUC 0.98	0.977312	0.558882	0.5 0.5 AUC 0.95
	0.141404	0.854474	400-600 AUC 0.94	0.853253	0.579055	0-200 AUC 0.85			0.0162346	0						0.104302	0.972763	0.1 0.9 AUC 0.98	0.977273	0.557884	0.5 0.5 AUC 0.95
	0.141404	0.855457	400-600 AUC 0.94	0.85303	0.578029	0-200 AUC 0.85			0.855924	1						0.118644	0.972763	0.1 0.9 AUC 0.98	0.977233	0.556886	0.5 0.5 AUC 0.95
	0.144456	0.855457	400-600 AUC 0.94	0.854325	0.578029	0-200 AUC 0.85			3.92315e-05	0						0.118644	0.97406	0.1 0.9 AUC 0.98	0.977193	0.555888	0.5 0.5 AUC 0.95
	0.144456	0.857424	400-600 AUC 0.94	0.854103	0.577002	0-200 AUC 0.85			0.151225	0						0.126467	0.97406	0.1 0.9 AUC 0.98	0.977153	0.55489	0.5 0.5 AUC 0.95
	0.145473	0.857424	400-600 AUC 0.94	0.853881	0.575975	0-200 AUC 0.85			0.178407	0						0.126467	0.975357	0.1 0.9 AUC 0.98	0.977113	0.553892	0.5 0.5 AUC 0.95
	0.145473	0.86234	400-600 AUC 0.94	0.853659	0.574949	0-200 AUC 0.85			0.999967	1						0.129074	0.975357	0.1 0.9 AUC 0.98	0.977072	0.552894	0.5 0.5 AUC 0.95
	0.14649	0.86234	400-600 AUC 0.94	0.854962	0.574949	0-200 AUC 0.85			0.0564441	0						0.129074	0.976654	0.1 0.9 AUC 0.98	0.977032	0.551896	0.5 0.5 AUC 0.95
	0.14649	0.863324	400-600 AUC 0.94	0.85474	0.573922	0-200 AUC 0.85			0.910052	1						0.148631	0.976654	0.1 0.9 AUC 0.98	0.976991	0.550898	0.5 0.5 AUC 0.95
	0.148525	0.863324	400-600 AUC 0.94	0.854518	0.572895	0-200 AUC 0.85			0.865719	1						0.148631	0.977951	0.1 0.9 AUC 0.98	0.97695	0.5499	0.5 0.5 AUC 0.95
	0.148525	0.864307	400-600 AUC 0.94	0.854294	0.571869	0-200 AUC 0.85			0.461574	0						0.179922	0.977951	0.1 0.9 AUC 0.98	0.976909	0.548902	0.5 0.5 AUC 0.95
	0.149542	0.864307	400-600 AUC 0.94	0.854071	0.570842	0-200 AUC 0.85			0.99961	1						0.179922	0.979248	0.1 0.9 AUC 0.98	0.976868	0.547904	0.5 0.5 AUC 0.95
	0.149542	0.866273	400-600 AUC 0.94	0.853846	0.569815	0-200 AUC 0.85			0.96282	1						0.20339	0.979248	0.1 0.9 AUC 0.98	0.976827	0.546906	0.5 0.5 AUC 0.95
	0.15056	0.866273	400-600 AUC 0.94	0.853621	0.568789	0-200 AUC 0.85			5.12904e-08	0						0.20339	0.980545	0.1 0.9 AUC 0.98	0.976786	0.545908	0.5 0.5 AUC 0.95
	0.15056	0.867257	400-600 AUC 0.94	0.853395	0.567762	0-200 AUC 0.85			0.233829	0						0.205997	0.980545	0.1 0.9 AUC 0.98	0.976744	0.54491	0.5 0.5 AUC 0.95
	0.153611	0.867257	400-600 AUC 0.94	0.853168	0.566735	0-200 AUC 0.85			0.00175746	0						0.205997	0.981842	0.1 0.9 AUC 0.98	0.976703	0.543912	0.5 0.5 AUC 0.95
	0.153611	0.86824	400-600 AUC 0.94	0.852941	0.565708	0-200 AUC 0.85			0.460232	1						0.265971	0.981842	0.1 0.9 AUC 0.98	0.976661	0.542914	0.5 0.5 AUC 0.95
	0.154629	0.86824	400-600 AUC 0.94	0.852713	0.564682	0-200 AUC 0.85			0.00840157	0						0.265971	0.983139	0.1 0.9 AUC 0.98	0.976619	0.541916	0.5 0.5 AUC 0.95
	0.154629	0.869223	400-600 AUC 0.94	0.854037	0.564682	0-200 AUC 0.85			0.965479	1						0.271186	0.983139	0.1 0.9 AUC 0.98	0.978378	0.541916	0.5 0.5 AUC 0.95
	0.157681	0.869223	400-600 AUC 0.94	0.85381	0.563655	0-200 AUC 0.85			0.000644411	0						0.271186	0.984436	0.1 0.9 AUC 0.98	0.978339	0.540918	0.5 0.5 AUC 0.95
	0.157681	0.873156	400-600 AUC 0.94	0.85514	0.563655	0-200 AUC 0.85			0.234183	0						0.303781	0.984436	0.1 0.9 AUC 0.98	0.9783	0.53992	0.5 0.5 AUC 0.95
	0.158698	0.873156	400-600 AUC 0.94	0.854914	0.562628	0-200 AUC 0.85			0.12632	0						0.303781	0.985733	0.1 0.9 AUC 0.98	0.978261	0.538922	0.5 0.5 AUC 0.95
	0.158698	0.876106	400-600 AUC 0.94	0.854688	0.561602	0-200 AUC 0.85			0.136816	1						0.315515	0.985733	0.1 0.9 AUC 0.98	0.978221	0.537924	0.5 0.5 AUC 0.95
	0.160732	0.876106	400-600 AUC 0.94	0.85446	0.560575	0-200 AUC 0.85			0.999963	1						0.315515	0.98703	0.1 0.9 AUC 0.98	0.978182	0.536926	0.5 0.5 AUC 0.95
	0.160732	0.877089	400-600 AUC 0.94	0.855799	0.560575	0-200 AUC 0.85			0.00733064	0						0.328553	0.98703	0.1 0.9 AUC 0.98	0.978142	0.535928	0.5 0.5 AUC 0.95
	0.163784	0.877089	400-600 AUC 0.94	0.855573	0.559548	0-200 AUC 0.85			0.105334	0						0.328553	0.988327	0.1 0.9 AUC 0.98	0.978102	0.53493	0.5 0.5 AUC 0.95
	0.163784	0.878073	400-600 AUC 0.94	0.855346	0.558522	0-200 AUC 0.85			0.921222	1						0.392438	0.988327	0.1 0.9 AUC 0.98	0.978062	0.533932	0.5 0.5 AUC 0.95
	0.164802	0.878073	400-600 AUC 0.94	0.856693	0.558522	0-200 AUC 0.85			0.926048	0						0.392438	0.989624	0.1 0.9 AUC 0.98	0.978022	0.532934	0.5 0.5 AUC 0.95
	0.164802	0.879056	400-600 AUC 0.94	0.856467	0.557495	0-200 AUC 0.85			0.000510092	0						0.400261	0.989624	0.1 0.9 AUC 0.98	0.977982	0.531936	0.5 0.5 AUC 0.95
	0.165819	0.879056	400-600 AUC 0.94	0.85624	0.556468	0-200 AUC 0.85			0.0218629	0						0.400261	0.990921	0.1 0.9 AUC 0.98	0.977941	0.530938	0.5 0.5 AUC 0.95
	0.165819	0.880039	400-600 AUC 0.94	0.857595	0.556468	0-200 AUC 0.85			0.000160515	0						0.426336	0.990921	0.1 0.9 AUC 0.98	0.977901	0.52994	0.5 0.5 AUC 0.95
	0.168871	0.880039	400-600 AUC 0.94	0.858954	0.556468	0-200 AUC 0.85			0.00318444	0						0.426336	0.992218	0.1 0.9 AUC 0.98	0.97786	0.528942	0.5 0.5 AUC 0.95
	0.168871	0.881023	400-600 AUC 0.94	0.85873	0.555441	0-200 AUC 0.85			0.754883	1						0.473272	0.992218	0.1 0.9 AUC 0.98	0.977819	0.527944	0.5 0.5 AUC 0.95
	0.170905	0.881023	400-600 AUC 0.94	0.860095	0.555441	0-200 AUC 0.85			0.0141381	0						0.473272	0.993515	0.1 0.9 AUC 0.98	0.97963	0.527944	0.5 0.5 AUC 0.95
	0.170905	0.882989	400-600 AUC 0.94	0.861465	0.555441	0-200 AUC 0.85			0.996836	0						0.518905	0.993515	0.1 0.9 AUC 0.98	0.979592	0.526946	0.5 0.5 AUC 0.95
	0.175992	0.882989	400-600 AUC 0.94	0.862839	0.555441	0-200 AUC 0.85			0.999996	1						0.518905	0.994812	0.1 0.9 AUC 0.98	0.979554	0.525948	0.5 0.5 AUC 0.95
	0.175992	0.883972	400-600 AUC 0.94	0.86262	0.554415	0-200 AUC 0.85			7.78741e-06	0						0.531943	0.994812	0.1 0.9 AUC 0.98	0.979516	0.52495	0.5 0.5 AUC 0.95
	0.177009	0.883972	400-600 AUC 0.94	0.864	0.554415	0-200 AUC 0.85			0.998832	1						0.531943	0.996109	0.1 0.9 AUC 0.98	0.979478	0.523952	0.5 0.5 AUC 0.95
	0.177009	0.884956	400-600 AUC 0.94	0.865385	0.554415	0-200 AUC 0.85			0.999562	1						0.874837	0.996109	0.1 0.9 AUC 0.98	0.979439	0.522954	0.5 0.5 AUC 0.95
	0.179044	0.884956	400-600 AUC 0.94	0.865169	0.553388	0-200 AUC 0.85			0.848142	1						0.874837	0.997406	0.1 0.9 AUC 0.98	0.981273	0.522954	0.5 0.5 AUC 0.95
	0.179044	0.886922	400-600 AUC 0.94	0.864952	0.552361	0-200 AUC 0.85			0.999949	1						0.88266	0.997406	0.1 0.9 AUC 0.98	0.981238	0.521956	0.5 0.5 AUC 0.95
	0.180061	0.886922	400-600 AUC 0.94	0.864734	0.551335	0-200 AUC 0.85			0.999989	1						0.88266	0.998703	0.1 0.9 AUC 0.98	0.981203	0.520958	0.5 0.5 AUC 0.95
	0.180061	0.887906	400-600 AUC 0.94	0.864516	0.550308	0-200 AUC 0.85			0.117263	0						0.890482	0.998703	0.1 0.9 AUC 0.98	0.981168	0.51996	0.5 0.5 AUC 0.95
	0.181078	0.887906	400-600 AUC 0.94	0.864297	0.549281	0-200 AUC 0.85			0.00113003	0						0.890482	1	0.1 0.9 AUC 0.98	0.981132	0.518962	0.5 0.5 AUC 0.95
	0.181078	0.888889	400-600 AUC 0.94	0.865696	0.549281	0-200 AUC 0.85			0.998799	1						1	1	0.1 0.9 AUC 0.98	0.981096	0.517964	0.5 0.5 AUC 0.95
	0.182096	0.888889	400-600 AUC 0.94	0.867099	0.549281	0-200 AUC 0.85			0.12184	1									0.981061	0.516966	0.5 0.5 AUC 0.95
	0.182096	0.889872	400-600 AUC 0.94	0.866883	0.548255	0-200 AUC 0.85			0.162629	0									0.981025	0.515968	0.5 0.5 AUC 0.95
	0.186165	0.889872	400-600 AUC 0.94	0.866667	0.547228	0-200 AUC 0.85			0.944942	1									0.980989	0.51497	0.5 0.5 AUC 0.95
	0.186165	0.890855	400-600 AUC 0.94	0.868078	0.547228	0-200 AUC 0.85			0.999534	1									0.980952	0.513972	0.5 0.5 AUC 0.95
	0.190234	0.890855	400-600 AUC 0.94	0.867863	0.546201	0-200 AUC 0.85			0.410934	1									0.980916	0.512974	0.5 0.5 AUC 0.95
	0.190234	0.891839	400-600 AUC 0.94	0.867647	0.545175	0-200 AUC 0.85			2.90896e-05	0									0.98088	0.511976	0.5 0.5 AUC 0.95
	0.192269	0.891839	400-600 AUC 0.94	0.86743	0.544148	0-200 AUC 0.85			0.31124	0									0.980843	0.510978	0.5 0.5 AUC 0.95
	0.192269	0.892822	400-600 AUC 0.94	0.867213	0.543121	0-200 AUC 0.85			0.000193849	0									0.980806	0.50998	0.5 0.5 AUC 0.95
	0.193286	0.892822	400-600 AUC 0.94	0.866995	0.542094	0-200 AUC 0.85			0.999843	1									0.980769	0.508982	0.5 0.5 AUC 0.95
	0.193286	0.896755	400-600 AUC 0.94	0.866776	0.541068	0-200 AUC 0.85			0.128492	1									0.980732	0.507984	0.5 0.5 AUC 0.95
	0.19532	0.896755	400-600 AUC 0.94	0.868204	0.541068	0-200 AUC 0.85			0.999597	0									0.980695	0.506986	0.5 0.5 AUC 0.95
	0.19532	0.898722	400-600 AUC 0.94	0.867987	0.540041	0-200 AUC 0.85			0.484115	0									0.982592	0.506986	0.5 0.5 AUC 0.95
	0.196338	0.898722	400-600 AUC 0.94	0.867769	0.539014	0-200 AUC 0.85			0.00449758	0									0.982558	0.505988	0.5 0.5 AUC 0.95
	0.196338	0.899705	400-600 AUC 0.94	0.86755	0.537988	0-200 AUC 0.85			0.997673	1									0.982524	0.50499	0.5 0.5 AUC 0.95
	0.198372	0.899705	400-600 AUC 0.94	0.868988	0.537988	0-200 AUC 0.85			0.999934	1									0.98249	0.503992	0.5 0.5 AUC 0.95
	0.198372	0.900688	400-600 AUC 0.94	0.868771	0.536961	0-200 AUC 0.85			0.0183908	1									0.982456	0.502994	0.5 0.5 AUC 0.95
	0.19939	0.900688	400-600 AUC 0.94	0.870216	0.536961	0-200 AUC 0.85			0.405773	0									0.982422	0.501996	0.5 0.5 AUC 0.95
	0.19939	0.902655	400-600 AUC 0.94	0.871667	0.536961	0-200 AUC 0.85			0.997366	1									0.982387	0.500998	0.5 0.5 AUC 0.95
	0.202442	0.902655	400-600 AUC 0.94	0.871452	0.535934	0-200 AUC 0.85			0.000492666	0									0.982353	0.5	0.5 0.5 AUC 0.95
	0.202442	0.903638	400-600 AUC 0.94	0.871237	0.534908	0-200 AUC 0.85			0.602691	1									0.982318	0.499002	0.5 0.5 AUC 0.95
	0.21058	0.903638	400-600 AUC 0.94	0.872697	0.534908	0-200 AUC 0.85			0.915447	1									0.982283	0.498004	0.5 0.5 AUC 0.95
	0.21058	0.904621	400-600 AUC 0.94	0.872483	0.533881	0-200 AUC 0.85			0.133964	0									0.982249	0.497006	0.5 0.5 AUC 0.95
	0.212614	0.904621	400-600 AUC 0.94	0.87395	0.533881	0-200 AUC 0.85			0.998358	1									0.982213	0.496008	0.5 0.5 AUC 0.95
	0.212614	0.906588	400-600 AUC 0.94	0.873737	0.532854	0-200 AUC 0.85			0.999913	1									0.982178	0.49501	0.5 0.5 AUC 0.95
	0.214649	0.906588	400-600 AUC 0.94	0.875211	0.532854	0-200 AUC 0.85			0.966504	1									0.982143	0.494012	0.5 0.5 AUC 0.95
	0.214649	0.907571	400-600 AUC 0.94	0.875	0.531828	0-200 AUC 0.85			0.00117033	0									0.982107	0.493014	0.5 0.5 AUC 0.95
	0.219736	0.907571	400-600 AUC 0.94	0.876481	0.531828	0-200 AUC 0.85			0.00580428	0									0.982072	0.492016	0.5 0.5 AUC 0.95
	0.219736	0.908555	400-600 AUC 0.94	0.877966	0.531828	0-200 AUC 0.85			0.999501	1									0.982036	0.491018	0.5 0.5 AUC 0.95
	0.222787	0.908555	400-600 AUC 0.94	0.877759	0.530801	0-200 AUC 0.85			0.765569	1									0.982	0.49002	0.5 0.5 AUC 0.95
	0.222787	0.911504	400-600 AUC 0.94	0.877551	0.529774	0-200 AUC 0.85			0.00820134	0									0.981964	0.489022	0.5 0.5 AUC 0.95
	0.226857	0.911504	400-600 AUC 0.94	0.879046	0.529774	0-200 AUC 0.85			0.582186	1									0.981928	0.488024	0.5 0.5 AUC 0.95
	0.226857	0.912488	400-600 AUC 0.94	0.87884	0.528747	0-200 AUC 0.85			0.999883	1									0.981891	0.487026	0.5 0.5 AUC 0.95
	0.229908	0.912488	400-600 AUC 0.94	0.878632	0.527721	0-200 AUC 0.85			0.995575	1									0.981855	0.486028	0.5 0.5 AUC 0.95
	0.229908	0.913471	400-600 AUC 0.94	0.880137	0.527721	0-200 AUC 0.85			1	1									0.981818	0.48503	0.5 0.5 AUC 0.95
	0.231943	0.913471	400-600 AUC 0.94	0.881647	0.527721	0-200 AUC 0.85			0.976854	1									0.981781	0.484032	0.5 0.5 AUC 0.95
	0.231943	0.914454	400-600 AUC 0.94	0.881443	0.526694	0-200 AUC 0.85			0.999904	1									0.981744	0.483034	0.5 0.5 AUC 0.95
	0.23296	0.914454	400-600 AUC 0.94	0.881239	0.525667	0-200 AUC 0.85			0.00102242	0									0.981707	0.482036	0.5 0.5 AUC 0.95
	0.23296	0.915438	400-600 AUC 0.94	0.881034	0.524641	0-200 AUC 0.85			0.764513	1									0.98167	0.481038	0.5 0.5 AUC 0.95
	0.233978	0.915438	400-600 AUC 0.94	0.880829	0.523614	0-200 AUC 0.85			0.963915	1									0.981633	0.48004	0.5 0.5 AUC 0.95
	0.233978	0.916421	400-600 AUC 0.94	0.880623	0.522587	0-200 AUC 0.85			0.00652315	0									0.981595	0.479042	0.5 0.5 AUC 0.95
	0.234995	0.916421	400-600 AUC 0.94	0.880416	0.521561	0-200 AUC 0.85			0.988766	1									0.981557	0.478044	0.5 0.5 AUC 0.95
	0.234995	0.917404	400-600 AUC 0.94	0.880208	0.520534	0-200 AUC 0.85			0.997913	1									0.98152	0.477046	0.5 0.5 AUC 0.95
	0.238047	0.917404	400-600 AUC 0.94	0.88	0.519507	0-200 AUC 0.85			0.998153	1									0.981481	0.476048	0.5 0.5 AUC 0.95
	0.238047	0.918387	400-600 AUC 0.94	0.881533	0.519507	0-200 AUC 0.85			0.989417	1									0.983505	0.476048	0.5 0.5 AUC 0.95
	0.243133	0.918387	400-600 AUC 0.94	0.881326	0.51848	0-200 AUC 0.85			0.999922	1									0.983471	0.47505	0.5 0.5 AUC 0.95
	0.243133	0.921337	400-600 AUC 0.94	0.881119	0.517454	0-200 AUC 0.85			0.999999	1									0.985507	0.47505	0.5 0.5 AUC 0.95
	0.246185	0.921337	400-600 AUC 0.94	0.880911	0.516427	0-200 AUC 0.85			0.437025	0									0.985477	0.474052	0.5 0.5 AUC 0.95
	0.246185	0.924287	400-600 AUC 0.94	0.882456	0.516427	0-200 AUC 0.85			0.228094	1									0.985447	0.473054	0.5 0.5 AUC 0.95
	0.250254	0.924287	400-600 AUC 0.94	0.88225	0.5154	0-200 AUC 0.85			0.999994	1									0.985417	0.472056	0.5 0.5 AUC 0.95
	0.250254	0.92527	400-600 AUC 0.94	0.882042	0.514374	0-200 AUC 0.85			0.000121419	0									0.985386	0.471058	0.5 0.5 AUC 0.95
	0.267548	0.92527	400-600 AUC 0.94	0.881834	0.513347	0-200 AUC 0.85			0.999995	1									0.985356	0.47006	0.5 0.5 AUC 0.95
	0.267548	0.926254	400-600 AUC 0.94	0.883392	0.513347	0-200 AUC 0.85			0.601308	1									0.985325	0.469062	0.5 0.5 AUC 0.95
	0.272635	0.926254	400-600 AUC 0.94	0.884956	0.513347	0-200 AUC 0.85			0.975458	1									0.985294	0.468064	0.5 0.5 AUC 0.95
	0.272635	0.927237	400-600 AUC 0.94	0.884752	0.51232	0-200 AUC 0.85			0.546459	1									0.985263	0.467066	0.5 0.5 AUC 0.95
	0.275687	0.927237	400-600 AUC 0.94	0.884547	0.511294	0-200 AUC 0.85			0.999684	1									0.985232	0.466068	0.5 0.5 AUC 0.95
	0.275687	0.929204	400-600 AUC 0.94	0.886121	0.511294	0-200 AUC 0.85			0.999971	1									0.985201	0.46507	0.5 0.5 AUC 0.95
	0.278739	0.929204	400-600 AUC 0.94	0.887701	0.511294	0-200 AUC 0.85			0.201126	0									0.985169	0.464072	0.5 0.5 AUC 0.95
	0.278739	0.930187	400-600 AUC 0.94	0.8875	0.510267	0-200 AUC 0.85			0.254766	0									0.985138	0.463074	0.5 0.5 AUC 0.95
	0.280773	0.930187	400-600 AUC 0.94	0.887299	0.50924	0-200 AUC 0.85			0.361933	0									0.985106	0.462076	0.5 0.5 AUC 0.95
	0.280773	0.932153	400-600 AUC 0.94	0.887097	0.508214	0-200 AUC 0.85			0.0222662	0									0.985075	0.461078	0.5 0.5 AUC 0.95
	0.283825	0.932153	400-600 AUC 0.94	0.886894	0.507187	0-200 AUC 0.85			0.991795	1									0.985043	0.46008	0.5 0.5 AUC 0.95
	0.283825	0.933137	400-600 AUC 0.94	0.886691	0.50616	0-200 AUC 0.85			0.00120427	0									0.985011	0.459082	0.5 0.5 AUC 0.95
	0.287894	0.933137	400-600 AUC 0.94	0.886486	0.505133	0-200 AUC 0.85			0.997152	1									0.984979	0.458084	0.5 0.5 AUC 0.95
	0.287894	0.93412	400-600 AUC 0.94	0.888087	0.505133	0-200 AUC 0.85			0.985752	1									0.984946	0.457086	0.5 0.5 AUC 0.95
	0.29705	0.93412	400-600 AUC 0.94	0.889693	0.505133	0-200 AUC 0.85			0.999901	1									0.984914	0.456088	0.5 0.5 AUC 0.95
	0.29705	0.935103	400-600 AUC 0.94	0.889493	0.504107	0-200 AUC 0.85			0.273555	0									0.984881	0.45509	0.5 0.5 AUC 0.95
	0.299084	0.935103	400-600 AUC 0.94	0.889292	0.50308	0-200 AUC 0.85			0.822843	1									0.984848	0.454092	0.5 0.5 AUC 0.95
	0.299084	0.936087	400-600 AUC 0.94	0.890909	0.50308	0-200 AUC 0.85			0.00324764	0									0.984816	0.453094	0.5 0.5 AUC 0.95
	0.300102	0.936087	400-600 AUC 0.94	0.89071	0.502053	0-200 AUC 0.85			0.999728	1									0.984783	0.452096	0.5 0.5 AUC 0.95
	0.300102	0.93707	400-600 AUC 0.94	0.892336	0.502053	0-200 AUC 0.85			3.67637e-08	0									0.984749	0.451098	0.5 0.5 AUC 0.95
	0.30824	0.93707	400-600 AUC 0.94	0.893967	0.502053	0-200 AUC 0.85			0.703524	0									0.984716	0.4501	0.5 0.5 AUC 0.95
	0.30824	0.939036	400-600 AUC 0.94	0.893773	0.501027	0-200 AUC 0.85			0.00215013	0									0.984683	0.449102	0.5 0.5 AUC 0.95
	0.312309	0.939036	400-600 AUC 0.94	0.895413	0.501027	0-200 AUC 0.85			0.00349824	0									0.984649	0.448104	0.5 0.5 AUC 0.95
	0.312309	0.94002	400-600 AUC 0.94	0.895221	0.5	0-200 AUC 0.85			0.999579	1									0.984615	0.447106	0.5 0.5 AUC 0.95
	0.317396	0.94002	400-600 AUC 0.94	0.895028	0.498973	0-200 AUC 0.85			3.58557e-06	0									0.984581	0.446108	0.5 0.5 AUC 0.95
	0.317396	0.943953	400-600 AUC 0.94	0.894834	0.497947	0-200 AUC 0.85			0.0409905	0									0.984547	0.44511	0.5 0.5 AUC 0.95
	0.321465	0.943953	400-600 AUC 0.94	0.896488	0.497947	0-200 AUC 0.85			0.513064	0									0.984513	0.444112	0.5 0.5 AUC 0.95
	0.321465	0.945919	400-600 AUC 0.94	0.896296	0.49692	0-200 AUC 0.85			0.180282	1									0.984479	0.443114	0.5 0.5 AUC 0.95
	0.328586	0.945919	400-600 AUC 0.94	0.896104	0.495893	0-200 AUC 0.85			0.954622	1									0.984444	0.442116	0.5 0.5 AUC 0.95
	0.328586	0.946903	400-600 AUC 0.94	0.895911	0.494867	0-200 AUC 0.85			0.0056682	0									0.98441	0.441118	0.5 0.5 AUC 0.95
	0.329603	0.946903	400-600 AUC 0.94	0.895717	0.49384	0-200 AUC 0.85			0.999994	1									0.984375	0.44012	0.5 0.5 AUC 0.95
	0.329603	0.947886	400-600 AUC 0.94	0.895522	0.492813	0-200 AUC 0.85			0.990063	1									0.98434	0.439122	0.5 0.5 AUC 0.95
	0.331638	0.947886	400-600 AUC 0.94	0.897196	0.492813	0-200 AUC 0.85			0.999683	1									0.984305	0.438124	0.5 0.5 AUC 0.95
	0.331638	0.948869	400-600 AUC 0.94	0.897004	0.491786	0-200 AUC 0.85			0.960333	1									0.98427	0.437126	0.5 0.5 AUC 0.95
	0.333672	0.948869	400-600 AUC 0.94	0.896811	0.49076	0-200 AUC 0.85			0.025788	0									0.984234	0.436128	0.5 0.5 AUC 0.95
	0.333672	0.949853	400-600 AUC 0.94	0.896617	0.489733	0-200 AUC 0.85			0.0431786	0									0.984199	0.43513	0.5 0.5 AUC 0.95
	0.33469	0.949853	400-600 AUC 0.94	0.896422	0.488706	0-200 AUC 0.85			0.991774	1									0.984163	0.434132	0.5 0.5 AUC 0.95
	0.33469	0.950836	400-600 AUC 0.94	0.898113	0.488706	0-200 AUC 0.85			0.9356	1									0.984127	0.433134	0.5 0.5 AUC 0.95
	0.337742	0.950836	400-600 AUC 0.94	0.897921	0.48768	0-200 AUC 0.85			0.00624904	0									0.984091	0.432136	0.5 0.5 AUC 0.95
	0.337742	0.952802	400-600 AUC 0.94	0.897727	0.486653	0-200 AUC 0.85			0.999325	1									0.984055	0.431138	0.5 0.5 AUC 0.95
	0.341811	0.952802	400-600 AUC 0.94	0.897533	0.485626	0-200 AUC 0.85			0.999997	1									0.984018	0.43014	0.5 0.5 AUC 0.95
	0.341811	0.953786	400-600 AUC 0.94	0.897338	0.4846	0-200 AUC 0.85			0.991123	1									0.983982	0.429142	0.5 0.5 AUC 0.95
	0.354018	0.953786	400-600 AUC 0.94	0.899048	0.4846	0-200 AUC 0.85			0.997689	1									0.983945	0.428144	0.5 0.5 AUC 0.95
	0.354018	0.954769	400-600 AUC 0.94	0.898855	0.483573	0-200 AUC 0.85			0.962263	0									0.983908	0.427146	0.5 0.5 AUC 0.95
	0.35707	0.954769	400-600 AUC 0.94	0.898662	0.482546	0-200 AUC 0.85			4.18467e-06	0									0.983871	0.426148	0.5 0.5 AUC 0.95
	0.35707	0.955752	400-600 AUC 0.94	0.898467	0.48152	0-200 AUC 0.85			1.95632e-05	0									0.983834	0.42515	0.5 0.5 AUC 0.95
	0.361139	0.955752	400-600 AUC 0.94	0.900192	0.48152	0-200 AUC 0.85			0.939331	1									0.983796	0.424152	0.5 0.5 AUC 0.95
	0.361139	0.956735	400-600 AUC 0.94	0.9	0.480493	0-200 AUC 0.85			0.99221	1									0.983759	0.423154	0.5 0.5 AUC 0.95
	0.362157	0.956735	400-600 AUC 0.94	0.899807	0.479466	0-200 AUC 0.85			0.0825955	1									0.983721	0.422156	0.5 0.5 AUC 0.95
	0.362157	0.959685	400-600 AUC 0.94	0.899614	0.478439	0-200 AUC 0.85			0.000531304	0									0.983683	0.421158	0.5 0.5 AUC 0.95
	0.365209	0.959685	400-600 AUC 0.94	0.89942	0.477413	0-200 AUC 0.85			0.00394327	0									0.983645	0.42016	0.5 0.5 AUC 0.95
	0.365209	0.960669	400-600 AUC 0.94	0.899225	0.476386	0-200 AUC 0.85			0.81921	0									0.983607	0.419162	0.5 0.5 AUC 0.95
	0.369278	0.960669	400-600 AUC 0.94	0.899029	0.475359	0-200 AUC 0.85			0.993135	1									0.983568	0.418164	0.5 0.5 AUC 0.95
	0.369278	0.961652	400-600 AUC 0.94	0.898833	0.474333	0-200 AUC 0.85			0.999872	1									0.983529	0.417166	0.5 0.5 AUC 0.95
	0.378433	0.961652	400-600 AUC 0.94	0.898635	0.473306	0-200 AUC 0.85			0.989761	1									0.983491	0.416168	0.5 0.5 AUC 0.95
	0.378433	0.963618	400-600 AUC 0.94	0.900391	0.473306	0-200 AUC 0.85			0.999766	1									0.983452	0.41517	0.5 0.5 AUC 0.95
	0.382503	0.963618	400-600 AUC 0.94	0.902153	0.473306	0-200 AUC 0.85			0.999941	1									0.983412	0.414172	0.5 0.5 AUC 0.95
	0.382503	0.964602	400-600 AUC 0.94	0.903922	0.473306	0-200 AUC 0.85			0.997632	1									0.983373	0.413174	0.5 0.5 AUC 0.95
	0.386572	0.964602	400-600 AUC 0.94	0.903733	0.472279	0-200 AUC 0.85			0.997344	1									0.983333	0.412176	0.5 0.5 AUC 0.95
	0.386572	0.965585	400-600 AUC 0.94	0.903543	0.471253	0-200 AUC 0.85			0.938425	1									0.983294	0.411178	0.5 0.5 AUC 0.95
	0.390641	0.965585	400-600 AUC 0.94	0.903353	0.470226	0-200 AUC 0.85			0.862851	1									0.983254	0.41018	0.5 0.5 AUC 0.95
	0.390641	0.967552	400-600 AUC 0.94	0.903162	0.469199	0-200 AUC 0.85			0.000971541	0									0.983213	0.409182	0.5 0.5 AUC 0.95
	0.399797	0.967552	400-600 AUC 0.94	0.90495	0.469199	0-200 AUC 0.85			0.995403	1									0.983173	0.408184	0.5 0.5 AUC 0.95
	0.399797	0.968535	400-600 AUC 0.94	0.906746	0.469199	0-200 AUC 0.85			1.46571e-05	0									0.983133	0.407186	0.5 0.5 AUC 0.95
	0.407935	0.968535	400-600 AUC 0.94	0.906561	0.468172	0-200 AUC 0.85			0.133855	0									0.983092	0.406188	0.5 0.5 AUC 0.95
	0.407935	0.969518	400-600 AUC 0.94	0.906375	0.467146	0-200 AUC 0.85			3.5836e-05	0									0.983051	0.40519	0.5 0.5 AUC 0.95
	0.413021	0.969518	400-600 AUC 0.94	0.906188	0.466119	0-200 AUC 0.85			0.999765	1									0.98301	0.404192	0.5 0.5 AUC 0.95
	0.413021	0.970501	400-600 AUC 0.94	0.906	0.465092	0-200 AUC 0.85			0.264352	0									0.982968	0.403194	0.5 0.5 AUC 0.95
	0.42116	0.970501	400-600 AUC 0.94	0.905812	0.464066	0-200 AUC 0.85			0.981112	1									0.982927	0.402196	0.5 0.5 AUC 0.95
	0.42116	0.971485	400-600 AUC 0.94	0.905622	0.463039	0-200 AUC 0.85			1.92604e-08	0									0.982885	0.401198	0.5 0.5 AUC 0.95
	0.423194	0.971485	400-600 AUC 0.94	0.905433	0.462012	0-200 AUC 0.85			0.000453842	0									0.982843	0.4002	0.5 0.5 AUC 0.95
	0.423194	0.972468	400-600 AUC 0.94	0.905242	0.460986	0-200 AUC 0.85			0.999946	1									0.982801	0.399202	0.5 0.5 AUC 0.95
	0.426246	0.972468	400-600 AUC 0.94	0.905051	0.459959	0-200 AUC 0.85			0.00590176	0									0.982759	0.398204	0.5 0.5 AUC 0.95
	0.426246	0.973451	400-600 AUC 0.94	0.904858	0.458932	0-200 AUC 0.85			0.555602	1									0.982716	0.397206	0.5 0.5 AUC 0.95
	0.441506	0.973451	400-600 AUC 0.94	0.904665	0.457906	0-200 AUC 0.85			0.101076	0									0.982673	0.396208	0.5 0.5 AUC 0.95
	0.441506	0.975418	400-600 AUC 0.94	0.904472	0.456879	0-200 AUC 0.85			0.00400287	0									0.98263	0.39521	0.5 0.5 AUC 0.95
	0.450661	0.975418	400-600 AUC 0.94	0.904277	0.455852	0-200 AUC 0.85			0.885876	0									0.982587	0.394212	0.5 0.5 AUC 0.95
	0.450661	0.976401	400-600 AUC 0.94	0.904082	0.454825	0-200 AUC 0.85			1	1									0.982544	0.393214	0.5 0.5 AUC 0.95
	0.45473	0.976401	400-600 AUC 0.94	0.903885	0.453799	0-200 AUC 0.85			0.988428	1									0.9825	0.392216	0.5 0.5 AUC 0.95
	0.45473	0.977384	400-600 AUC 0.94	0.903689	0.452772	0-200 AUC 0.85			0.713953	0									0.982456	0.391218	0.5 0.5 AUC 0.95
	0.466938	0.977384	400-600 AUC 0.94	0.903491	0.451745	0-200 AUC 0.85			0.49735	0									0.982412	0.39022	0.5 0.5 AUC 0.95
	0.466938	0.980334	400-600 AUC 0.94	0.903292	0.450719	0-200 AUC 0.85			0.00110132	0									0.982368	0.389222	0.5 0.5 AUC 0.95
	0.489318	0.980334	400-600 AUC 0.94	0.903093	0.449692	0-200 AUC 0.85			0.0769637	1									0.982323	0.388224	0.5 0.5 AUC 0.95
	0.489318	0.981318	400-600 AUC 0.94	0.904959	0.449692	0-200 AUC 0.85			0.992898	1									0.982278	0.387226	0.5 0.5 AUC 0.95
	0.49237	0.981318	400-600 AUC 0.94	0.904762	0.448665	0-200 AUC 0.85			0.5845	0									0.982234	0.386228	0.5 0.5 AUC 0.95
	0.49237	0.982301	400-600 AUC 0.94	0.904564	0.447639	0-200 AUC 0.85			0.00012219	0									0.982188	0.38523	0.5 0.5 AUC 0.95
	0.496439	0.982301	400-600 AUC 0.94	0.904366	0.446612	0-200 AUC 0.85			0.990308	1									0.982143	0.384232	0.5 0.5 AUC 0.95
	0.496439	0.983284	400-600 AUC 0.94	0.904167	0.445585	0-200 AUC 0.85			0.999448	1									0.982097	0.383234	0.5 0.5 AUC 0.95
	0.499491	0.983284	400-600 AUC 0.94	0.903967	0.444559	0-200 AUC 0.85			0.995284	0									0.982051	0.382236	0.5 0.5 AUC 0.95
	0.499491	0.984267	400-600 AUC 0.94	0.903766	0.443532	0-200 AUC 0.85			0.0764027	0									0.982005	0.381238	0.5 0.5 AUC 0.95
	0.511699	0.984267	400-600 AUC 0.94	0.903564	0.442505	0-200 AUC 0.85			0.173875	0									0.981959	0.38024	0.5 0.5 AUC 0.95
	0.511699	0.985251	400-600 AUC 0.94	0.903361	0.441478	0-200 AUC 0.85			0.00220094	0									0.981912	0.379242	0.5 0.5 AUC 0.95
	0.512716	0.985251	400-600 AUC 0.94	0.903158	0.440452	0-200 AUC 0.85			3.08174e-07	0									0.981865	0.378244	0.5 0.5 AUC 0.95
	0.512716	0.986234	400-600 AUC 0.94	0.902954	0.439425	0-200 AUC 0.85			0.788217	1									0.981818	0.377246	0.5 0.5 AUC 0.95
	0.521872	0.986234	400-600 AUC 0.94	0.904863	0.439425	0-200 AUC 0.85			0.6452	1									0.981723	0.37525	0.5 0.5 AUC 0.95
	0.521872	0.987217	400-600 AUC 0.94	0.904661	0.438398	0-200 AUC 0.85			0.0188244	0									0.981675	0.374251	0.5 0.5 AUC 0.95
	0.524924	0.987217	400-600 AUC 0.94	0.906582	0.438398	0-200 AUC 0.85			0.113445	0									0.984252	0.374251	0.5 0.5 AUC 0.95
	0.524924	0.988201	400-600 AUC 0.94	0.906383	0.437372	0-200 AUC 0.85			0.0551218	0									0.984211	0.373253	0.5 0.5 AUC 0.95
	0.535097	0.988201	400-600 AUC 0.94	0.906183	0.436345	0-200 AUC 0.85			0.998247	1									0.984169	0.372255	0.5 0.5 AUC 0.95
	0.535097	0.989184	400-600 AUC 0.94	0.905983	0.435318	0-200 AUC 0.85			0.998821	1									0.984127	0.371257	0.5 0.5 AUC 0.95
	0.551373	0.989184	400-600 AUC 0.94	0.905782	0.434292	0-200 AUC 0.85			0.202457	0									0.984085	0.370259	0.5 0.5 AUC 0.95
	0.551373	0.990167	400-600 AUC 0.94	0.905579	0.433265	0-200 AUC 0.85			4.35229e-06	0									0.984043	0.369261	0.5 0.5 AUC 0.95
	0.555443	0.990167	400-600 AUC 0.94	0.905376	0.432238	0-200 AUC 0.85			0.998445	1									0.984	0.368263	0.5 0.5 AUC 0.95
	0.555443	0.99115	400-600 AUC 0.94	0.905172	0.431211	0-200 AUC 0.85			0.989024	1									0.983957	0.367265	0.5 0.5 AUC 0.95
	0.55646	0.99115	400-600 AUC 0.94	0.904968	0.430185	0-200 AUC 0.85			0.01959	0									0.983914	0.366267	0.5 0.5 AUC 0.95
	0.55646	0.992134	400-600 AUC 0.94	0.906926	0.430185	0-200 AUC 0.85			0.909987	1									0.983871	0.365269	0.5 0.5 AUC 0.95
	0.558494	0.992134	400-600 AUC 0.94	0.906725	0.429158	0-200 AUC 0.85			0.989924	1									0.983827	0.364271	0.5 0.5 AUC 0.95
	0.558494	0.993117	400-600 AUC 0.94	0.906522	0.428131	0-200 AUC 0.85			0.0347903	0									0.983784	0.363273	0.5 0.5 AUC 0.95
	0.630722	0.993117	400-600 AUC 0.94	0.906318	0.427105	0-200 AUC 0.85			0.999079	1									0.98374	0.362275	0.5 0.5 AUC 0.95
	0.630722	0.9941	400-600 AUC 0.94	0.906114	0.426078	0-200 AUC 0.85			0.999963	1									0.983696	0.361277	0.5 0.5 AUC 0.95
	0.646999	0.9941	400-600 AUC 0.94	0.905908	0.425051	0-200 AUC 0.85			0.170031	1									0.983651	0.360279	0.5 0.5 AUC 0.95
	0.646999	0.995084	400-600 AUC 0.94	0.905702	0.424025	0-200 AUC 0.85			0.0148098	0									0.986339	0.360279	0.5 0.5 AUC 0.95
	0.659207	0.995084	400-600 AUC 0.94	0.905495	0.422998	0-200 AUC 0.85			0.183886	0									0.986301	0.359281	0.5 0.5 AUC 0.95
	0.659207	0.996067	400-600 AUC 0.94	0.905286	0.421971	0-200 AUC 0.85			9.46496e-05	0									0.986264	0.358283	0.5 0.5 AUC 0.95
	0.694812	0.996067	400-600 AUC 0.94	0.905077	0.420945	0-200 AUC 0.85			0.000743822	0									0.986226	0.357285	0.5 0.5 AUC 0.95
	0.694812	0.99705	400-600 AUC 0.94	0.904867	0.419918	0-200 AUC 0.85			0.988229	1									0.986188	0.356287	0.5 0.5 AUC 0.95
	0.768057	0.99705	400-600 AUC 0.94	0.904656	0.418891	0-200 AUC 0.85			0.999871	1									0.98615	0.355289	0.5 0.5 AUC 0.95
	0.768057	0.998033	400-600 AUC 0.94	0.904444	0.417864	0-200 AUC 0.85			0.00322782	0									0.986111	0.354291	0.5 0.5 AUC 0.95
	0.869786	0.998033	400-600 AUC 0.94	0.904232	0.416838	0-200 AUC 0.85			0.226167	0									0.986072	0.353293	0.5 0.5 AUC 0.95
	0.869786	0.999017	400-600 AUC 0.94	0.904018	0.415811	0-200 AUC 0.85			0.686307	0									0.986034	0.352295	0.5 0.5 AUC 0.95
	0.992879	0.999017	400-600 AUC 0.94	0.903803	0.414784	0-200 AUC 0.85			0.98943	1									0.985994	0.351297	0.5 0.5 AUC 0.95
	0.992879	1	400-600 AUC 0.94	0.903587	0.413758	0-200 AUC 0.85			0.998379	1									0.985955	0.350299	0.5 0.5 AUC 0.95
	1	1	400-600 AUC 0.94	0.903371	0.412731	0-200 AUC 0.85			0.855722	1									0.985915	0.349301	0.5 0.5 AUC 0.95
	0	0	600-800 AUC 0.98	0.903153	0.411704	0-200 AUC 0.85			0.221826	0									0.985876	0.348303	0.5 0.5 AUC 0.95
	0	0.00100806	600-800 AUC 0.98	0.905192	0.411704	0-200 AUC 0.85			0.576465	0									0.985836	0.347305	0.5 0.5 AUC 0.95
	0	0.0221774	600-800 AUC 0.98	0.904977	0.410678	0-200 AUC 0.85			0.0930318	0									0.985795	0.346307	0.5 0.5 AUC 0.95
	0	0.0241935	600-800 AUC 0.98	0.904762	0.409651	0-200 AUC 0.85			0.00646192	0									0.985755	0.345309	0.5 0.5 AUC 0.95
	0	0.139113	600-800 AUC 0.98	0.904545	0.408624	0-200 AUC 0.85			0.92165	1									0.985714	0.344311	0.5 0.5 AUC 0.95
	0	0.141129	600-800 AUC 0.98	0.904328	0.407598	0-200 AUC 0.85			0.0961548	0									0.985673	0.343313	0.5 0.5 AUC 0.95
	0	0.149194	600-800 AUC 0.98	0.906393	0.407598	0-200 AUC 0.85			0.960318	1									0.985632	0.342315	0.5 0.5 AUC 0.95
	0.000992063	0.149194	600-800 AUC 0.98	0.906178	0.406571	0-200 AUC 0.85			0.828444	1									0.985591	0.341317	0.5 0.5 AUC 0.95
	0.000992063	0.331653	600-800 AUC 0.98	0.905963	0.405544	0-200 AUC 0.85			0.148111	0									0.985549	0.340319	0.5 0.5 AUC 0.95
	0.00198413	0.331653	600-800 AUC 0.98	0.905747	0.404517	0-200 AUC 0.85			7.91722e-05	0									0.985507	0.339321	0.5 0.5 AUC 0.95
	0.00198413	0.400202	600-800 AUC 0.98	0.90553	0.403491	0-200 AUC 0.85			0.0986442	0									0.985465	0.338323	0.5 0.5 AUC 0.95
	0.00297619	0.400202	600-800 AUC 0.98	0.905312	0.402464	0-200 AUC 0.85			0.00131467	0									0.985423	0.337325	0.5 0.5 AUC 0.95
	0.00297619	0.470766	600-800 AUC 0.98	0.905093	0.401437	0-200 AUC 0.85			0.00865402	0									0.98538	0.336327	0.5 0.5 AUC 0.95
	0.00396825	0.470766	600-800 AUC 0.98	0.904872	0.400411	0-200 AUC 0.85			0.99905	1									0.985337	0.335329	0.5 0.5 AUC 0.95
	0.00396825	0.554435	600-800 AUC 0.98	0.906977	0.400411	0-200 AUC 0.85			0.976601	1									0.985294	0.334331	0.5 0.5 AUC 0.95
	0.00496032	0.554435	600-800 AUC 0.98	0.90676	0.399384	0-200 AUC 0.85			5.439e-05	0									0.985251	0.333333	0.5 0.5 AUC 0.95
	0.00496032	0.565524	600-800 AUC 0.98	0.906542	0.398357	0-200 AUC 0.85			0.0152424	0									0.985207	0.332335	0.5 0.5 AUC 0.95
	0.00595238	0.565524	600-800 AUC 0.98	0.906323	0.397331	0-200 AUC 0.85			0.929968	1									0.985163	0.331337	0.5 0.5 AUC 0.95
	0.00595238	0.582661	600-800 AUC 0.98	0.906103	0.396304	0-200 AUC 0.85			0.44108	1									0.985119	0.330339	0.5 0.5 AUC 0.95
	0.00694444	0.582661	600-800 AUC 0.98	0.908235	0.396304	0-200 AUC 0.85			0.00248169	0									0.985075	0.329341	0.5 0.5 AUC 0.95
	0.00694444	0.59375	600-800 AUC 0.98	0.908019	0.395277	0-200 AUC 0.85			0.0177226	0									0.98503	0.328343	0.5 0.5 AUC 0.95
	0.00793651	0.59375	600-800 AUC 0.98	0.910165	0.395277	0-200 AUC 0.85			0.990603	1									0.984985	0.327345	0.5 0.5 AUC 0.95
	0.00793651	0.639113	600-800 AUC 0.98	0.909953	0.394251	0-200 AUC 0.85			0.670843	1									0.98494	0.326347	0.5 0.5 AUC 0.95
	0.00892857	0.639113	600-800 AUC 0.98	0.912114	0.394251	0-200 AUC 0.85			0.990054	1									0.984894	0.325349	0.5 0.5 AUC 0.95
	0.00892857	0.666331	600-800 AUC 0.98	0.911905	0.393224	0-200 AUC 0.85			0.000101633	0									0.984848	0.324351	0.5 0.5 AUC 0.95
	0.0109127	0.666331	600-800 AUC 0.98	0.914081	0.393224	0-200 AUC 0.85			0.0188702	0									0.984802	0.323353	0.5 0.5 AUC 0.95
	0.0109127	0.673387	600-800 AUC 0.98	0.913876	0.392197	0-200 AUC 0.85			0.0148713	0									0.984756	0.322355	0.5 0.5 AUC 0.95
	0.0119048	0.673387	600-800 AUC 0.98	0.913669	0.39117	0-200 AUC 0.85			0.00035141	0									0.984709	0.321357	0.5 0.5 AUC 0.95
	0.0119048	0.676411	600-800 AUC 0.98	0.913462	0.390144	0-200 AUC 0.85			0.272287	0									0.984663	0.320359	0.5 0.5 AUC 0.95
	0.0128968	0.676411	600-800 AUC 0.98	0.913253	0.389117	0-200 AUC 0.85			0.95789	1									0.984615	0.319361	0.5 0.5 AUC 0.95
	0.0128968	0.680444	600-800 AUC 0.98	0.913043	0.38809	0-200 AUC 0.85			0.0026959	0									0.984568	0.318363	0.5 0.5 AUC 0.95
	0.0138889	0.680444	600-800 AUC 0.98	0.912833	0.387064	0-200 AUC 0.85			0.999992	1									0.98452	0.317365	0.5 0.5 AUC 0.95
	0.0138889	0.681452	600-800 AUC 0.98	0.915049	0.387064	0-200 AUC 0.85			1.01315e-05	0									0.984472	0.316367	0.5 0.5 AUC 0.95
	0.014881	0.681452	600-800 AUC 0.98	0.914842	0.386037	0-200 AUC 0.85			0.999638	1									0.984424	0.315369	0.5 0.5 AUC 0.95
	0.014881	0.690524	600-800 AUC 0.98	0.914634	0.38501	0-200 AUC 0.85			0.00337994	0									0.984375	0.314371	0.5 0.5 AUC 0.95
	0.015873	0.690524	600-800 AUC 0.98	0.914425	0.383984	0-200 AUC 0.85			0.991909	1									0.984326	0.313373	0.5 0.5 AUC 0.95
	0.015873	0.694556	600-800 AUC 0.98	0.914216	0.382957	0-200 AUC 0.85			0.756777	0									0.984277	0.312375	0.5 0.5 AUC 0.95
	0.0168651	0.694556	600-800 AUC 0.98	0.914005	0.38193	0-200 AUC 0.85			0.0224991	0									0.984227	0.311377	0.5 0.5 AUC 0.95
	0.0168651	0.706653	600-800 AUC 0.98	0.913793	0.380903	0-200 AUC 0.85			0.000795779	0									0.984177	0.310379	0.5 0.5 AUC 0.95
	0.0188492	0.706653	600-800 AUC 0.98	0.91358	0.379877	0-200 AUC 0.85			0.999866	1									0.984127	0.309381	0.5 0.5 AUC 0.95
	0.0188492	0.721774	600-800 AUC 0.98	0.913366	0.37885	0-200 AUC 0.85			0.935922	1									0.984076	0.308383	0.5 0.5 AUC 0.95
	0.0198413	0.721774	600-800 AUC 0.98	0.915633	0.37885	0-200 AUC 0.85			0.970321	1									0.984026	0.307385	0.5 0.5 AUC 0.95
	0.0198413	0.735887	600-800 AUC 0.98	0.915423	0.377823	0-200 AUC 0.85			0.00796682	0									0.983974	0.306387	0.5 0.5 AUC 0.95
	0.0208333	0.735887	600-800 AUC 0.98	0.915212	0.376797	0-200 AUC 0.85			0.0494622	0									0.983923	0.305389	0.5 0.5 AUC 0.95
	0.0208333	0.745968	600-800 AUC 0.98	0.915	0.37577	0-200 AUC 0.85			0.0128603	0									0.983871	0.304391	0.5 0.5 AUC 0.95
	0.0218254	0.745968	600-800 AUC 0.98	0.917293	0.37577	0-200 AUC 0.85			0.957301	1									0.983819	0.303393	0.5 0.5 AUC 0.95
	0.0218254	0.760081	600-800 AUC 0.98	0.917085	0.374743	0-200 AUC 0.85			0.946159	1									0.983766	0.302395	0.5 0.5 AUC 0.95
	0.0228175	0.760081	600-800 AUC 0.98	0.919395	0.374743	0-200 AUC 0.85			5.67976e-06	0									0.983713	0.301397	0.5 0.5 AUC 0.95
	0.0228175	0.770161	600-800 AUC 0.98	0.919192	0.373717	0-200 AUC 0.85			0.672988	0									0.98366	0.300399	0.5 0.5 AUC 0.95
	0.0238095	0.770161	600-800 AUC 0.98	0.921519	0.373717	0-200 AUC 0.85			0.0168979	0									0.983607	0.299401	0.5 0.5 AUC 0.95
	0.0238095	0.798387	600-800 AUC 0.98	0.92132	0.37269	0-200 AUC 0.85			0.953285	1									0.983553	0.298403	0.5 0.5 AUC 0.95
	0.0248016	0.798387	600-800 AUC 0.98	0.92112	0.371663	0-200 AUC 0.85			0.0369711	0									0.983498	0.297405	0.5 0.5 AUC 0.95
	0.0248016	0.803427	600-800 AUC 0.98	0.923469	0.371663	0-200 AUC 0.85			0.996444	1									0.983444	0.296407	0.5 0.5 AUC 0.95
	0.0257937	0.803427	600-800 AUC 0.98	0.923274	0.370637	0-200 AUC 0.85			0.00930931	0									0.983389	0.295409	0.5 0.5 AUC 0.95
	0.0257937	0.8125	600-800 AUC 0.98	0.923077	0.36961	0-200 AUC 0.85			0.999308	1									0.983333	0.294411	0.5 0.5 AUC 0.95
	0.0267857	0.8125	600-800 AUC 0.98	0.922879	0.368583	0-200 AUC 0.85			0.0406576	0									0.983278	0.293413	0.5 0.5 AUC 0.95
	0.0267857	0.81754	600-800 AUC 0.98	0.92268	0.367556	0-200 AUC 0.85			1.43835e-05	0									0.983221	0.292415	0.5 0.5 AUC 0.95
	0.0277778	0.81754	600-800 AUC 0.98	0.922481	0.36653	0-200 AUC 0.85			0.0119665	0									0.983165	0.291417	0.5 0.5 AUC 0.95
	0.0277778	0.819556	600-800 AUC 0.98	0.92228	0.365503	0-200 AUC 0.85			0.000502243	0									0.983108	0.290419	0.5 0.5 AUC 0.95
	0.0287698	0.819556	600-800 AUC 0.98	0.924675	0.365503	0-200 AUC 0.85			0.62598	0									0.983051	0.289421	0.5 0.5 AUC 0.95
	0.0287698	0.830645	600-800 AUC 0.98	0.924479	0.364476	0-200 AUC 0.85			0.98211	1									0.982993	0.288423	0.5 0.5 AUC 0.95
	0.0297619	0.830645	600-800 AUC 0.98	0.924282	0.36345	0-200 AUC 0.85			0.871157	1									0.982935	0.287425	0.5 0.5 AUC 0.95
	0.0297619	0.835685	600-800 AUC 0.98	0.924084	0.362423	0-200 AUC 0.85			0.909284	1									0.982877	0.286427	0.5 0.5 AUC 0.95
	0.030754	0.835685	600-800 AUC 0.98	0.923885	0.361396	0-200 AUC 0.85			0.99963	1									0.986254	0.286427	0.5 0.5 AUC 0.95
	0.030754	0.846774	600-800 AUC 0.98	0.923684	0.36037	0-200 AUC 0.85			0.0014981	0									0.986207	0.285429	0.5 0.5 AUC 0.95
	0.031746	0.846774	600-800 AUC 0.98	0.926121	0.36037	0-200 AUC 0.85			0.621926	1									0.986159	0.284431	0.5 0.5 AUC 0.95
	0.031746	0.861895	600-800 AUC 0.98	0.928571	0.36037	0-200 AUC 0.85			0.00645186	0									0.986111	0.283433	0.5 0.5 AUC 0.95
	0.0327381	0.861895	600-800 AUC 0.98	0.928382	0.359343	0-200 AUC 0.85			9.24842e-05	0									0.986063	0.282435	0.5 0.5 AUC 0.95
	0.0327381	0.863911	600-800 AUC 0.98	0.930851	0.359343	0-200 AUC 0.85			0.346544	0									0.986014	0.281437	0.5 0.5 AUC 0.95
	0.0337302	0.863911	600-800 AUC 0.98	0.930667	0.358316	0-200 AUC 0.85			0.525869	1									0.985965	0.280439	0.5 0.5 AUC 0.95
	0.0337302	0.865927	600-800 AUC 0.98	0.930481	0.35729	0-200 AUC 0.85			0.0504001	1									0.985915	0.279441	0.5 0.5 AUC 0.95
	0.0347222	0.865927	600-800 AUC 0.98	0.930295	0.356263	0-200 AUC 0.85			0.993143	1									0.985866	0.278443	0.5 0.5 AUC 0.95
	0.0347222	0.867944	600-800 AUC 0.98	0.930108	0.355236	0-200 AUC 0.85			5.83946e-06	0									0.985816	0.277445	0.5 0.5 AUC 0.95
	0.0376984	0.867944	600-800 AUC 0.98	0.929919	0.354209	0-200 AUC 0.85			0.00010382	0									0.985765	0.276447	0.5 0.5 AUC 0.95
	0.0376984	0.875	600-800 AUC 0.98	0.92973	0.353183	0-200 AUC 0.85			0.268588	1									0.985714	0.275449	0.5 0.5 AUC 0.95
	0.0386905	0.875	600-800 AUC 0.98	0.932249	0.353183	0-200 AUC 0.85			0.222341	0									0.985663	0.274451	0.5 0.5 AUC 0.95
	0.0386905	0.881048	600-800 AUC 0.98	0.932065	0.352156	0-200 AUC 0.85			0.989734	1									0.985612	0.273453	0.5 0.5 AUC 0.95
	0.0406746	0.881048	600-800 AUC 0.98	0.93188	0.351129	0-200 AUC 0.85			0.726494	1									0.98556	0.272455	0.5 0.5 AUC 0.95
	0.0406746	0.885081	600-800 AUC 0.98	0.931694	0.350103	0-200 AUC 0.85			0.00581685	0									0.985507	0.271457	0.5 0.5 AUC 0.95
	0.0416667	0.885081	600-800 AUC 0.98	0.934247	0.350103	0-200 AUC 0.85			0.998536	1									0.985455	0.270459	0.5 0.5 AUC 0.95
	0.0416667	0.889113	600-800 AUC 0.98	0.934066	0.349076	0-200 AUC 0.85			0.712147	0									0.985401	0.269461	0.5 0.5 AUC 0.95
	0.0436508	0.889113	600-800 AUC 0.98	0.933884	0.348049	0-200 AUC 0.85			0.00863769	1									0.985348	0.268463	0.5 0.5 AUC 0.95
	0.0436508	0.890121	600-800 AUC 0.98	0.933702	0.347023	0-200 AUC 0.85			0.999033	1									0.985294	0.267465	0.5 0.5 AUC 0.95
	0.0496032	0.890121	600-800 AUC 0.98	0.933518	0.345996	0-200 AUC 0.85			0.0290423	0									0.98524	0.266467	0.5 0.5 AUC 0.95
	0.0496032	0.891129	600-800 AUC 0.98	0.933333	0.344969	0-200 AUC 0.85			0.0330766	0									0.985185	0.265469	0.5 0.5 AUC 0.95
	0.0515873	0.891129	600-800 AUC 0.98	0.933148	0.343943	0-200 AUC 0.85			0.98259	1									0.98513	0.264471	0.5 0.5 AUC 0.95
	0.0515873	0.892137	600-800 AUC 0.98	0.935754	0.343943	0-200 AUC 0.85			0.739769	1									0.985075	0.263473	0.5 0.5 AUC 0.95
	0.0525794	0.892137	600-800 AUC 0.98	0.938375	0.343943	0-200 AUC 0.85			0.999445	1									0.985019	0.262475	0.5 0.5 AUC 0.95
	0.0525794	0.894153	600-800 AUC 0.98	0.938202	0.342916	0-200 AUC 0.85			7.19373e-05	0									0.984962	0.261477	0.5 0.5 AUC 0.95
	0.0535714	0.894153	600-800 AUC 0.98	0.938028	0.341889	0-200 AUC 0.85			0.999148	1									0.984906	0.260479	0.5 0.5 AUC 0.95
	0.0535714	0.895161	600-800 AUC 0.98	0.937853	0.340862	0-200 AUC 0.85			2.79103e-05	0									0.984848	0.259481	0.5 0.5 AUC 0.95
	0.0555556	0.895161	600-800 AUC 0.98	0.937677	0.339836	0-200 AUC 0.85			0.984382	1									0.984791	0.258483	0.5 0.5 AUC 0.95
	0.0555556	0.897177	600-800 AUC 0.98	0.9375	0.338809	0-200 AUC 0.85			0.991765	1									0.984733	0.257485	0.5 0.5 AUC 0.95
	0.0585317	0.897177	600-800 AUC 0.98	0.937322	0.337782	0-200 AUC 0.85			0.484734	1									0.984674	0.256487	0.5 0.5 AUC 0.95
	0.0585317	0.898185	600-800 AUC 0.98	0.937143	0.336756	0-200 AUC 0.85			7.11248e-06	0									0.984615	0.255489	0.5 0.5 AUC 0.95
	0.0595238	0.898185	600-800 AUC 0.98	0.936963	0.335729	0-200 AUC 0.85			0.00818289	0									0.984556	0.254491	0.5 0.5 AUC 0.95
	0.0595238	0.902218	600-800 AUC 0.98	0.936782	0.334702	0-200 AUC 0.85			0.0244771	0									0.988372	0.254491	0.5 0.5 AUC 0.95
	0.0615079	0.902218	600-800 AUC 0.98	0.936599	0.333676	0-200 AUC 0.85			0.978322	1									0.988327	0.253493	0.5 0.5 AUC 0.95
	0.0615079	0.910282	600-800 AUC 0.98	0.936416	0.332649	0-200 AUC 0.85			0.00322739	0									0.988281	0.252495	0.5 0.5 AUC 0.95
	0.0625	0.910282	600-800 AUC 0.98	0.936232	0.331622	0-200 AUC 0.85			0.557601	1									0.988235	0.251497	0.5 0.5 AUC 0.95
	0.0625	0.91129	600-800 AUC 0.98	0.936047	0.330595	0-200 AUC 0.85			0.00594898	0									0.992126	0.251497	0.5 0.5 AUC 0.95
	0.0634921	0.91129	600-800 AUC 0.98	0.93586	0.329569	0-200 AUC 0.85			0.00012311	0									0.992095	0.250499	0.5 0.5 AUC 0.95
	0.0634921	0.913306	600-800 AUC 0.98	0.935673	0.328542	0-200 AUC 0.85			0.383265	1									0.996032	0.250499	0.5 0.5 AUC 0.95
	0.0664683	0.913306	600-800 AUC 0.98	0.935484	0.327515	0-200 AUC 0.85			0.682696	0									0.996016	0.249501	0.5 0.5 AUC 0.95
	0.0664683	0.915323	600-800 AUC 0.98	0.935294	0.326489	0-200 AUC 0.85			1	1									0.996	0.248503	0.5 0.5 AUC 0.95
	0.0674603	0.915323	600-800 AUC 0.98	0.935103	0.325462	0-200 AUC 0.85			0.641147	1									0.995984	0.247505	0.5 0.5 AUC 0.95
	0.0674603	0.916331	600-800 AUC 0.98	0.934911	0.324435	0-200 AUC 0.85			3.06757e-06	0									0.995968	0.246507	0.5 0.5 AUC 0.95
	0.0684524	0.916331	600-800 AUC 0.98	0.934718	0.323409	0-200 AUC 0.85			0.989933	1									0.995951	0.245509	0.5 0.5 AUC 0.95
	0.0684524	0.918347	600-800 AUC 0.98	0.934524	0.322382	0-200 AUC 0.85			0.828203	1									0.995935	0.244511	0.5 0.5 AUC 0.95
	0.0694444	0.918347	600-800 AUC 0.98	0.934328	0.321355	0-200 AUC 0.85			0.348802	1									0.995918	0.243513	0.5 0.5 AUC 0.95
	0.0694444	0.919355	600-800 AUC 0.98	0.934132	0.320329	0-200 AUC 0.85			0.0655441	0									0.995902	0.242515	0.5 0.5 AUC 0.95
	0.0714286	0.919355	600-800 AUC 0.98	0.933934	0.319302	0-200 AUC 0.85			0.99989	1									0.995885	0.241517	0.5 0.5 AUC 0.95
	0.0714286	0.921371	600-800 AUC 0.98	0.933735	0.318275	0-200 AUC 0.85			0.00488747	0									0.995868	0.240519	0.5 0.5 AUC 0.95
	0.0724206	0.921371	600-800 AUC 0.98	0.933535	0.317248	0-200 AUC 0.85			0.0028305	0									0.995851	0.239521	0.5 0.5 AUC 0.95
	0.0724206	0.923387	600-800 AUC 0.98	0.933333	0.316222	0-200 AUC 0.85			0.00132977	0									0.995833	0.238523	0.5 0.5 AUC 0.95
	0.0793651	0.923387	600-800 AUC 0.98	0.933131	0.315195	0-200 AUC 0.85			2.60371e-06	0									0.995816	0.237525	0.5 0.5 AUC 0.95
	0.0793651	0.925403	600-800 AUC 0.98	0.932927	0.314168	0-200 AUC 0.85			0.996646	1									0.995798	0.236527	0.5 0.5 AUC 0.95
	0.0813492	0.925403	600-800 AUC 0.98	0.932722	0.313142	0-200 AUC 0.85			0.704851	1									0.995781	0.235529	0.5 0.5 AUC 0.95
	0.0813492	0.926411	600-800 AUC 0.98	0.932515	0.312115	0-200 AUC 0.85			0.869974	1									0.995763	0.234531	0.5 0.5 AUC 0.95
	0.0833333	0.926411	600-800 AUC 0.98	0.932308	0.311088	0-200 AUC 0.85			0.872488	0									0.995745	0.233533	0.5 0.5 AUC 0.95
	0.0833333	0.927419	600-800 AUC 0.98	0.932099	0.310062	0-200 AUC 0.85			0.000434346	0									0.995726	0.232535	0.5 0.5 AUC 0.95
	0.0853175	0.927419	600-800 AUC 0.98	0.931889	0.309035	0-200 AUC 0.85			0.994363	1									0.995708	0.231537	0.5 0.5 AUC 0.95
	0.0853175	0.928427	600-800 AUC 0.98	0.931677	0.308008	0-200 AUC 0.85			0.997869	1									0.99569	0.230539	0.5 0.5 AUC 0.95
	0.0892857	0.928427	600-800 AUC 0.98	0.931464	0.306982	0-200 AUC 0.85			0.635103	0									0.995671	0.229541	0.5 0.5 AUC 0.95
	0.0892857	0.929435	600-800 AUC 0.98	0.93125	0.305955	0-200 AUC 0.85			0.00047743	0									0.995652	0.228543	0.5 0.5 AUC 0.95
	0.0912698	0.929435	600-800 AUC 0.98	0.934169	0.305955	0-200 AUC 0.85			0.99876	1									0.995633	0.227545	0.5 0.5 AUC 0.95
	0.0912698	0.930444	600-800 AUC 0.98	0.933962	0.304928	0-200 AUC 0.85			0.00426935	0									0.995614	0.226547	0.5 0.5 AUC 0.95
	0.0922619	0.930444	600-800 AUC 0.98	0.933754	0.303901	0-200 AUC 0.85			0.00503226	0									0.995595	0.225549	0.5 0.5 AUC 0.95
	0.0922619	0.93246	600-800 AUC 0.98	0.933544	0.302875	0-200 AUC 0.85			0.971841	1									0.995575	0.224551	0.5 0.5 AUC 0.95
	0.0952381	0.93246	600-800 AUC 0.98	0.933333	0.301848	0-200 AUC 0.85			0.426413	1									0.995556	0.223553	0.5 0.5 AUC 0.95
	0.0952381	0.934476	600-800 AUC 0.98	0.936306	0.301848	0-200 AUC 0.85			0.010465	0									0.995536	0.222555	0.5 0.5 AUC 0.95
	0.0982143	0.934476	600-800 AUC 0.98	0.936102	0.300821	0-200 AUC 0.85			0.0002291	0									0.995516	0.221557	0.5 0.5 AUC 0.95
	0.0982143	0.9375	600-800 AUC 0.98	0.939103	0.300821	0-200 AUC 0.85			0.000173131	0									0.995495	0.220559	0.5 0.5 AUC 0.95
	0.0992063	0.9375	600-800 AUC 0.98	0.938907	0.299795	0-200 AUC 0.85			0.691133	1									0.995475	0.219561	0.5 0.5 AUC 0.95
	0.0992063	0.938508	600-800 AUC 0.98	0.93871	0.298768	0-200 AUC 0.85			0.95245	0									0.995455	0.218563	0.5 0.5 AUC 0.95
	0.10119	0.938508	600-800 AUC 0.98	0.938511	0.297741	0-200 AUC 0.85			0.00119365	0									0.995434	0.217565	0.5 0.5 AUC 0.95
	0.10119	0.939516	600-800 AUC 0.98	0.938312	0.296715	0-200 AUC 0.85			0.0772565	0									0.995413	0.216567	0.5 0.5 AUC 0.95
	0.102183	0.939516	600-800 AUC 0.98	0.938111	0.295688	0-200 AUC 0.85			0.99637	1									0.995392	0.215569	0.5 0.5 AUC 0.95
	0.102183	0.941532	600-800 AUC 0.98	0.937908	0.294661	0-200 AUC 0.85			0.0353716	0									0.99537	0.214571	0.5 0.5 AUC 0.95
	0.103175	0.941532	600-800 AUC 0.98	0.940984	0.294661	0-200 AUC 0.85			0.586052	1									0.995349	0.213573	0.5 0.5 AUC 0.95
	0.103175	0.94254	600-800 AUC 0.98	0.940789	0.293634	0-200 AUC 0.85			0.998439	1									0.995327	0.212575	0.5 0.5 AUC 0.95
	0.106151	0.94254	600-800 AUC 0.98	0.940594	0.292608	0-200 AUC 0.85			0.00478546	0									0.995305	0.211577	0.5 0.5 AUC 0.95
	0.106151	0.945565	600-800 AUC 0.98	0.940397	0.291581	0-200 AUC 0.85			0.324665	0									0.995283	0.210579	0.5 0.5 AUC 0.95
	0.110119	0.945565	600-800 AUC 0.98	0.940199	0.290554	0-200 AUC 0.85			0.0941219	0									0.995261	0.209581	0.5 0.5 AUC 0.95
	0.110119	0.946573	600-800 AUC 0.98	0.94	0.289528	0-200 AUC 0.85			0.999956	1									0.995238	0.208583	0.5 0.5 AUC 0.95
	0.111111	0.946573	600-800 AUC 0.98	0.939799	0.288501	0-200 AUC 0.85			0.995866	1									0.995215	0.207585	0.5 0.5 AUC 0.95
	0.111111	0.947581	600-800 AUC 0.98	0.939597	0.287474	0-200 AUC 0.85			0.0076896	0									0.995192	0.206587	0.5 0.5 AUC 0.95
	0.112103	0.947581	600-800 AUC 0.98	0.939394	0.286448	0-200 AUC 0.85			0.000395399	0									0.995169	0.205589	0.5 0.5 AUC 0.95
	0.112103	0.950605	600-800 AUC 0.98	0.939189	0.285421	0-200 AUC 0.85			0.998484	1									0.995146	0.204591	0.5 0.5 AUC 0.95
	0.114087	0.950605	600-800 AUC 0.98	0.938983	0.284394	0-200 AUC 0.85			0.00644076	0									0.995122	0.203593	0.5 0.5 AUC 0.95
	0.114087	0.951613	600-800 AUC 0.98	0.942177	0.284394	0-200 AUC 0.85			0.355806	1									0.995098	0.202595	0.5 0.5 AUC 0.95
	0.142857	0.951613	600-800 AUC 0.98	0.94198	0.283368	0-200 AUC 0.85			0.930005	0									0.995074	0.201597	0.5 0.5 AUC 0.95
	0.142857	0.952621	600-800 AUC 0.98	0.941781	0.282341	0-200 AUC 0.85			0.991922	1									0.99505	0.200599	0.5 0.5 AUC 0.95
	0.143849	0.952621	600-800 AUC 0.98	0.945017	0.282341	0-200 AUC 0.85			0.572686	0									0.995025	0.199601	0.5 0.5 AUC 0.95
	0.143849	0.953629	600-800 AUC 0.98	0.944828	0.281314	0-200 AUC 0.85			0.999132	1									0.995	0.198603	0.5 0.5 AUC 0.95
	0.149802	0.953629	600-800 AUC 0.98	0.944637	0.280287	0-200 AUC 0.85			0.99771	1									0.994975	0.197605	0.5 0.5 AUC 0.95
	0.149802	0.955645	600-800 AUC 0.98	0.944444	0.279261	0-200 AUC 0.85			0.586139	1									0.994949	0.196607	0.5 0.5 AUC 0.95
	0.151786	0.955645	600-800 AUC 0.98	0.944251	0.278234	0-200 AUC 0.85			0.0410544	1									0.994924	0.195609	0.5 0.5 AUC 0.95
	0.151786	0.956653	600-800 AUC 0.98	0.947552	0.278234	0-200 AUC 0.85			0.481722	0									0.994898	0.194611	0.5 0.5 AUC 0.95
	0.155754	0.956653	600-800 AUC 0.98	0.947368	0.277207	0-200 AUC 0.85			0.0105016	0									0.994872	0.193613	0.5 0.5 AUC 0.95
	0.155754	0.957661	600-800 AUC 0.98	0.947183	0.276181	0-200 AUC 0.85			3.91703e-05	0									0.994845	0.192615	0.5 0.5 AUC 0.95
	0.157738	0.957661	600-800 AUC 0.98	0.946996	0.275154	0-200 AUC 0.85			0.010531	0									0.994819	0.191617	0.5 0.5 AUC 0.95
	0.157738	0.961694	600-800 AUC 0.98	0.946809	0.274127	0-200 AUC 0.85			0.914234	1									0.994792	0.190619	0.5 0.5 AUC 0.95
	0.15873	0.961694	600-800 AUC 0.98	0.946619	0.273101	0-200 AUC 0.85			0.0183125	0									0.994764	0.189621	0.5 0.5 AUC 0.95
	0.15873	0.962702	600-800 AUC 0.98	0.946429	0.272074	0-200 AUC 0.85			0.264511	0									0.994737	0.188623	0.5 0.5 AUC 0.95
	0.166667	0.962702	600-800 AUC 0.98	0.949821	0.272074	0-200 AUC 0.85			0.999848	1									0.994709	0.187625	0.5 0.5 AUC 0.95
	0.166667	0.96371	600-800 AUC 0.98	0.94964	0.271047	0-200 AUC 0.85			0.999839	1									0.994681	0.186627	0.5 0.5 AUC 0.95
	0.172619	0.96371	600-800 AUC 0.98	0.949458	0.270021	0-200 AUC 0.85			0.234079	1									0.994652	0.185629	0.5 0.5 AUC 0.95
	0.172619	0.966734	600-800 AUC 0.98	0.949275	0.268994	0-200 AUC 0.85			0.98104	1									0.994624	0.184631	0.5 0.5 AUC 0.95
	0.180556	0.966734	600-800 AUC 0.98	0.949091	0.267967	0-200 AUC 0.85			0.998415	1									0.994595	0.183633	0.5 0.5 AUC 0.95
	0.180556	0.967742	600-800 AUC 0.98	0.948905	0.26694	0-200 AUC 0.85			0.111382	0									0.994565	0.182635	0.5 0.5 AUC 0.95
	0.190476	0.967742	600-800 AUC 0.98	0.948718	0.265914	0-200 AUC 0.85			0.00230868	0									0.994536	0.181637	0.5 0.5 AUC 0.95
	0.190476	0.96875	600-800 AUC 0.98	0.948529	0.264887	0-200 AUC 0.85			0.943087	1									0.994505	0.180639	0.5 0.5 AUC 0.95
	0.19246	0.96875	600-800 AUC 0.98	0.948339	0.26386	0-200 AUC 0.85			0.990547	1									0.994475	0.179641	0.5 0.5 AUC 0.95
	0.19246	0.969758	600-800 AUC 0.98	0.951852	0.26386	0-200 AUC 0.85			0.999891	1									0.994444	0.178643	0.5 0.5 AUC 0.95
	0.193452	0.969758	600-800 AUC 0.98	0.951673	0.262834	0-200 AUC 0.85			0.000354922	0									0.994413	0.177645	0.5 0.5 AUC 0.95
	0.193452	0.970766	600-800 AUC 0.98	0.951493	0.261807	0-200 AUC 0.85			0.989576	1									0.994382	0.176647	0.5 0.5 AUC 0.95
	0.194444	0.970766	600-800 AUC 0.98	0.951311	0.26078	0-200 AUC 0.85			0.852062	1									0.99435	0.175649	0.5 0.5 AUC 0.95
	0.194444	0.972782	600-800 AUC 0.98	0.951128	0.259754	0-200 AUC 0.85			0.995105	1									0.994318	0.174651	0.5 0.5 AUC 0.95
	0.198413	0.972782	600-800 AUC 0.98	0.950943	0.258727	0-200 AUC 0.85			0.999878	1									0.994286	0.173653	0.5 0.5 AUC 0.95
	0.198413	0.974798	600-800 AUC 0.98	0.950758	0.2577	0-200 AUC 0.85			3.10578e-05	0									0.994253	0.172655	0.5 0.5 AUC 0.95
	0.201389	0.974798	600-800 AUC 0.98	0.95057	0.256674	0-200 AUC 0.85			0.999686	1									0.99422	0.171657	0.5 0.5 AUC 0.95
	0.201389	0.975806	600-800 AUC 0.98	0.950382	0.255647	0-200 AUC 0.85			0.462279	0									0.994186	0.170659	0.5 0.5 AUC 0.95
	0.206349	0.975806	600-800 AUC 0.98	0.950192	0.25462	0-200 AUC 0.85			0.0466203	0									0.994152	0.169661	0.5 0.5 AUC 0.95
	0.206349	0.976815	600-800 AUC 0.98	0.95	0.253593	0-200 AUC 0.85			0.222337	1									0.994118	0.168663	0.5 0.5 AUC 0.95
	0.207341	0.976815	600-800 AUC 0.98	0.953668	0.253593	0-200 AUC 0.85			0.042426	0									0.994083	0.167665	0.5 0.5 AUC 0.95
	0.207341	0.977823	600-800 AUC 0.98	0.953488	0.252567	0-200 AUC 0.85			0.00523139	0									0.994048	0.166667	0.5 0.5 AUC 0.95
	0.208333	0.977823	600-800 AUC 0.98	0.953307	0.25154	0-200 AUC 0.85			0.00488654	0									0.994012	0.165669	0.5 0.5 AUC 0.95
	0.208333	0.978831	600-800 AUC 0.98	0.953125	0.250513	0-200 AUC 0.85			0.71227	1									0.993976	0.164671	0.5 0.5 AUC 0.95
	0.21131	0.978831	600-800 AUC 0.98	0.952941	0.249487	0-200 AUC 0.85			0.00395524	0									0.993939	0.163673	0.5 0.5 AUC 0.95
	0.21131	0.980847	600-800 AUC 0.98	0.956693	0.249487	0-200 AUC 0.85			0.0191419	0									0.993902	0.162675	0.5 0.5 AUC 0.95
	0.230159	0.980847	600-800 AUC 0.98	0.956522	0.24846	0-200 AUC 0.85			0.000820761	0									0.993865	0.161677	0.5 0.5 AUC 0.95
	0.230159	0.982863	600-800 AUC 0.98	0.960317	0.24846	0-200 AUC 0.85			0.555238	1									0.993827	0.160679	0.5 0.5 AUC 0.95
	0.236111	0.982863	600-800 AUC 0.98	0.960159	0.247433	0-200 AUC 0.85			0.999823	1									0.993789	0.159681	0.5 0.5 AUC 0.95
	0.236111	0.983871	600-800 AUC 0.98	0.964	0.247433	0-200 AUC 0.85			0.00104691	0									1	0.159681	0.5 0.5 AUC 0.95
	0.241071	0.983871	600-800 AUC 0.98	0.963855	0.246407	0-200 AUC 0.85			0.838019	1									1	0.157685	0.5 0.5 AUC 0.95
	0.241071	0.984879	600-800 AUC 0.98	0.96371	0.24538	0-200 AUC 0.85			0.99998	1									1	0.156687	0.5 0.5 AUC 0.95
	0.303571	0.984879	600-800 AUC 0.98	0.967611	0.24538	0-200 AUC 0.85			0.642674	0									1	0.155689	0.5 0.5 AUC 0.95
	0.303571	0.985887	600-800 AUC 0.98	0.971545	0.24538	0-200 AUC 0.85			0.01522	0									1	0.154691	0.5 0.5 AUC 0.95
	0.305556	0.985887	600-800 AUC 0.98	0.971429	0.244353	0-200 AUC 0.85			0.00154645	0									1	0.153693	0.5 0.5 AUC 0.95
	0.305556	0.986895	600-800 AUC 0.98	0.971311	0.243326	0-200 AUC 0.85			0.919847	1									1	0.152695	0.5 0.5 AUC 0.95
	0.306548	0.986895	600-800 AUC 0.98	0.971193	0.2423	0-200 AUC 0.85			0.00792312	0									1	0.151697	0.5 0.5 AUC 0.95
	0.306548	0.987903	600-800 AUC 0.98	0.971074	0.241273	0-200 AUC 0.85			0.810414	1									1	0.150699	0.5 0.5 AUC 0.95
	0.31746	0.987903	600-800 AUC 0.98	0.970954	0.240246	0-200 AUC 0.85			0.999996	1									1	0.149701	0.5 0.5 AUC 0.95
	0.31746	0.988911	600-800 AUC 0.98	0.970833	0.23922	0-200 AUC 0.85			0.998991	1									1	0.148703	0.5 0.5 AUC 0.95
	0.333333	0.988911	600-800 AUC 0.98	0.970711	0.238193	0-200 AUC 0.85			0.904388	0									1	0.147705	0.5 0.5 AUC 0.95
	0.333333	0.989919	600-800 AUC 0.98	0.970588	0.237166	0-200 AUC 0.85			0.998058	1									1	0.146707	0.5 0.5 AUC 0.95
	0.339286	0.989919	600-800 AUC 0.98	0.970464	0.23614	0-200 AUC 0.85			0.571363	1									1	0.145709	0.5 0.5 AUC 0.95
	0.339286	0.990927	600-800 AUC 0.98	0.970339	0.235113	0-200 AUC 0.85			0.0493016	0									1	0.144711	0.5 0.5 AUC 0.95
	0.342262	0.990927	600-800 AUC 0.98	0.970213	0.234086	0-200 AUC 0.85			0.00864573	0									1	0.143713	0.5 0.5 AUC 0.95
	0.342262	0.993952	600-800 AUC 0.98	0.974359	0.234086	0-200 AUC 0.85			0.91009	1									1	0.142715	0.5 0.5 AUC 0.95
	0.347222	0.993952	600-800 AUC 0.98	0.974249	0.23306	0-200 AUC 0.85			0.999861	1									1	0.141717	0.5 0.5 AUC 0.95
	0.347222	0.99496	600-800 AUC 0.98	0.974138	0.232033	0-200 AUC 0.85			7.05205e-06	0									1	0.140719	0.5 0.5 AUC 0.95
	0.356151	0.99496	600-800 AUC 0.98	0.974026	0.231006	0-200 AUC 0.85			0.00023098	0									1	0.139721	0.5 0.5 AUC 0.95
	0.356151	0.995968	600-800 AUC 0.98	0.973913	0.229979	0-200 AUC 0.85			0.369032	0									1	0.138723	0.5 0.5 AUC 0.95
	0.53869	0.995968	600-800 AUC 0.98	0.973799	0.228953	0-200 AUC 0.85			0.00790212	0									1	0.137725	0.5 0.5 AUC 0.95
	0.53869	0.996976	600-800 AUC 0.98	0.973684	0.227926	0-200 AUC 0.85			9.64795e-09	0									1	0.136727	0.5 0.5 AUC 0.95
	0.553571	0.996976	600-800 AUC 0.98	0.973568	0.226899	0-200 AUC 0.85			0.107199	0									1	0.135729	0.5 0.5 AUC 0.95
	0.553571	0.997984	600-800 AUC 0.98	0.973451	0.225873	0-200 AUC 0.85			0.868713	1									1	0.134731	0.5 0.5 AUC 0.95
	0.568452	0.997984	600-800 AUC 0.98	0.973333	0.224846	0-200 AUC 0.85			0.955671	1									1	0.133733	0.5 0.5 AUC 0.95
	0.568452	0.998992	600-800 AUC 0.98	0.973214	0.223819	0-200 AUC 0.85			0.0930776	0									1	0.132735	0.5 0.5 AUC 0.95
	0.635913	0.998992	600-800 AUC 0.98	0.973094	0.222793	0-200 AUC 0.85			0.354657	1									1	0.131737	0.5 0.5 AUC 0.95
	0.635913	1	600-800 AUC 0.98	0.972973	0.221766	0-200 AUC 0.85			0.0522682	0									1	0.130739	0.5 0.5 AUC 0.95
	1	1	600-800 AUC 0.98	0.972851	0.220739	0-200 AUC 0.85			0.993345	1									1	0.129741	0.5 0.5 AUC 0.95
	0	0	800-1000 AUC 0.97	0.972727	0.219713	0-200 AUC 0.85			0.605781	0									1	0.128743	0.5 0.5 AUC 0.95
	0	0.00259067	800-1000 AUC 0.97	0.972603	0.218686	0-200 AUC 0.85			0.531677	1									1	0.127745	0.5 0.5 AUC 0.95
	0	0.458549	800-1000 AUC 0.97	0.972477	0.217659	0-200 AUC 0.85			0.921967	1									1	0.126747	0.5 0.5 AUC 0.95
	0.00257069	0.458549	800-1000 AUC 0.97	0.97235	0.216632	0-200 AUC 0.85			0.995079	1									1	0.125749	0.5 0.5 AUC 0.95
	0.00257069	0.5	800-1000 AUC 0.97	0.972222	0.215606	0-200 AUC 0.85			0.0581046	0									1	0.12475	0.5 0.5 AUC 0.95
	0.00514139	0.5	800-1000 AUC 0.97	0.972093	0.214579	0-200 AUC 0.85			0.496996	1									1	0.123752	0.5 0.5 AUC 0.95
	0.00514139	0.523316	800-1000 AUC 0.97	0.971963	0.213552	0-200 AUC 0.85			0.741542	1									1	0.122754	0.5 0.5 AUC 0.95
	0.00771208	0.523316	800-1000 AUC 0.97	0.976526	0.213552	0-200 AUC 0.85			0.998485	1									1	0.121756	0.5 0.5 AUC 0.95
	0.00771208	0.564767	800-1000 AUC 0.97	0.976415	0.212526	0-200 AUC 0.85			0.988875	1									1	0.120758	0.5 0.5 AUC 0.95
	0.0102828	0.564767	800-1000 AUC 0.97	0.976303	0.211499	0-200 AUC 0.85			0.00951838	0									1	0.11976	0.5 0.5 AUC 0.95
	0.0102828	0.582902	800-1000 AUC 0.97	0.97619	0.210472	0-200 AUC 0.85			0.962018	1									1	0.118762	0.5 0.5 AUC 0.95
	0.0128535	0.582902	800-1000 AUC 0.97	0.980861	0.210472	0-200 AUC 0.85			0.0431707	0									1	0.117764	0.5 0.5 AUC 0.95
	0.0128535	0.606218	800-1000 AUC 0.97	0.980769	0.209446	0-200 AUC 0.85			0.006735	0									1	0.116766	0.5 0.5 AUC 0.95
	0.0154242	0.606218	800-1000 AUC 0.97	0.980676	0.208419	0-200 AUC 0.85			0.0309537	0									1	0.115768	0.5 0.5 AUC 0.95
	0.0154242	0.632124	800-1000 AUC 0.97	0.980583	0.207392	0-200 AUC 0.85			0.994783	1									1	0.11477	0.5 0.5 AUC 0.95
	0.0205656	0.632124	800-1000 AUC 0.97	0.980488	0.206366	0-200 AUC 0.85			0.00179622	0									1	0.113772	0.5 0.5 AUC 0.95
	0.0205656	0.686528	800-1000 AUC 0.97	0.980392	0.205339	0-200 AUC 0.85			0.430821	1									1	0.112774	0.5 0.5 AUC 0.95
	0.0231362	0.686528	800-1000 AUC 0.97	0.980296	0.204312	0-200 AUC 0.85			0.00220737	0									1	0.111776	0.5 0.5 AUC 0.95
	0.0231362	0.696891	800-1000 AUC 0.97	0.980198	0.203285	0-200 AUC 0.85			0.975665	1									1	0.110778	0.5 0.5 AUC 0.95
	0.0257069	0.696891	800-1000 AUC 0.97	0.9801	0.202259	0-200 AUC 0.85			0.999263	1									1	0.10978	0.5 0.5 AUC 0.95
	0.0257069	0.707254	800-1000 AUC 0.97	0.98	0.201232	0-200 AUC 0.85			2.22643e-05	0									1	0.108782	0.5 0.5 AUC 0.95
	0.0282776	0.707254	800-1000 AUC 0.97	0.979899	0.200205	0-200 AUC 0.85			0.961234	1									1	0.107784	0.5 0.5 AUC 0.95
	0.0282776	0.717617	800-1000 AUC 0.97	0.979798	0.199179	0-200 AUC 0.85			0.996994	1									1	0.106786	0.5 0.5 AUC 0.95
	0.033419	0.717617	800-1000 AUC 0.97	0.979695	0.198152	0-200 AUC 0.85			0.980949	1									1	0.105788	0.5 0.5 AUC 0.95
	0.033419	0.73057	800-1000 AUC 0.97	0.979592	0.197125	0-200 AUC 0.85			0.976604	1									1	0.10479	0.5 0.5 AUC 0.95
	0.0359897	0.73057	800-1000 AUC 0.97	0.979487	0.196099	0-200 AUC 0.85			0.960154	1									1	0.103792	0.5 0.5 AUC 0.95
	0.0359897	0.748705	800-1000 AUC 0.97	0.979381	0.195072	0-200 AUC 0.85			0.0138358	0									1	0.102794	0.5 0.5 AUC 0.95
	0.0385604	0.748705	800-1000 AUC 0.97	0.979275	0.194045	0-200 AUC 0.85			0.00155559	0									1	0.101796	0.5 0.5 AUC 0.95
	0.0385604	0.774611	800-1000 AUC 0.97	0.979167	0.193018	0-200 AUC 0.85			0.918582	0									1	0.100798	0.5 0.5 AUC 0.95
	0.0411311	0.774611	800-1000 AUC 0.97	0.979058	0.191992	0-200 AUC 0.85			0.00171478	0									1	0.0998004	0.5 0.5 AUC 0.95
	0.0411311	0.813472	800-1000 AUC 0.97	0.978947	0.190965	0-200 AUC 0.85			0.649309	0									1	0.0988024	0.5 0.5 AUC 0.95
	0.0488432	0.813472	800-1000 AUC 0.97	0.978836	0.189938	0-200 AUC 0.85			0.976837	0									1	0.0978044	0.5 0.5 AUC 0.95
	0.0488432	0.818653	800-1000 AUC 0.97	0.978723	0.188912	0-200 AUC 0.85			0.156063	0									1	0.0968064	0.5 0.5 AUC 0.95
	0.0565553	0.818653	800-1000 AUC 0.97	0.97861	0.187885	0-200 AUC 0.85			0.0175755	0									1	0.0958084	0.5 0.5 AUC 0.95
	0.0565553	0.821244	800-1000 AUC 0.97	0.978495	0.186858	0-200 AUC 0.85			0.992897	1									1	0.0948104	0.5 0.5 AUC 0.95
	0.059126	0.821244	800-1000 AUC 0.97	0.978378	0.185832	0-200 AUC 0.85			0.0076939	1									1	0.0938124	0.5 0.5 AUC 0.95
	0.059126	0.826425	800-1000 AUC 0.97	0.978261	0.184805	0-200 AUC 0.85			0.0379859	0									1	0.0928144	0.5 0.5 AUC 0.95
	0.0616967	0.826425	800-1000 AUC 0.97	0.978142	0.183778	0-200 AUC 0.85			0.635833	0									1	0.0918164	0.5 0.5 AUC 0.95
	0.0616967	0.84456	800-1000 AUC 0.97	0.978022	0.182752	0-200 AUC 0.85			0.103197	1									1	0.0908184	0.5 0.5 AUC 0.95
	0.066838	0.84456	800-1000 AUC 0.97	0.977901	0.181725	0-200 AUC 0.85			0.966356	1									1	0.0898204	0.5 0.5 AUC 0.95
	0.066838	0.854922	800-1000 AUC 0.97	0.977778	0.180698	0-200 AUC 0.85			1.27641e-08	0									1	0.0888224	0.5 0.5 AUC 0.95
	0.0694087	0.854922	800-1000 AUC 0.97	0.977654	0.179671	0-200 AUC 0.85			0.187875	0									1	0.0878244	0.5 0.5 AUC 0.95
	0.0694087	0.862694	800-1000 AUC 0.97	0.977528	0.178645	0-200 AUC 0.85			0.994054	1									1	0.0868263	0.5 0.5 AUC 0.95
	0.0719794	0.862694	800-1000 AUC 0.97	0.977401	0.177618	0-200 AUC 0.85			0.991498	1									1	0.0858283	0.5 0.5 AUC 0.95
	0.0719794	0.867876	800-1000 AUC 0.97	0.977273	0.176591	0-200 AUC 0.85			0.648837	1									1	0.0848303	0.5 0.5 AUC 0.95
	0.0745501	0.867876	800-1000 AUC 0.97	0.977143	0.175565	0-200 AUC 0.85			0.000566953	0									1	0.0838323	0.5 0.5 AUC 0.95
	0.0745501	0.870466	800-1000 AUC 0.97	0.977011	0.174538	0-200 AUC 0.85			0.246782	0									1	0.0828343	0.5 0.5 AUC 0.95
	0.0771208	0.870466	800-1000 AUC 0.97	0.976879	0.173511	0-200 AUC 0.85			0.00986983	0									1	0.0818363	0.5 0.5 AUC 0.95
	0.0771208	0.878238	800-1000 AUC 0.97	0.976744	0.172485	0-200 AUC 0.85			0.999825	1									1	0.0808383	0.5 0.5 AUC 0.95
	0.0796915	0.878238	800-1000 AUC 0.97	0.976608	0.171458	0-200 AUC 0.85			0.0164522	0									1	0.0798403	0.5 0.5 AUC 0.95
	0.0796915	0.880829	800-1000 AUC 0.97	0.976471	0.170431	0-200 AUC 0.85			0.999987	1									1	0.0788423	0.5 0.5 AUC 0.95
	0.0822622	0.880829	800-1000 AUC 0.97	0.976331	0.169405	0-200 AUC 0.85			0.99932	1									1	0.0778443	0.5 0.5 AUC 0.95
	0.0822622	0.891192	800-1000 AUC 0.97	0.97619	0.168378	0-200 AUC 0.85			7.59562e-05	0									1	0.0768463	0.5 0.5 AUC 0.95
	0.0874036	0.891192	800-1000 AUC 0.97	0.976048	0.167351	0-200 AUC 0.85			0.00445885	0									1	0.0758483	0.5 0.5 AUC 0.95
	0.0874036	0.896373	800-1000 AUC 0.97	0.975904	0.166324	0-200 AUC 0.85			0.0059729	0									1	0.0748503	0.5 0.5 AUC 0.95
	0.0899743	0.896373	800-1000 AUC 0.97	0.975758	0.165298	0-200 AUC 0.85			0.982825	1									1	0.0738523	0.5 0.5 AUC 0.95
	0.0899743	0.898964	800-1000 AUC 0.97	0.97561	0.164271	0-200 AUC 0.85			0.924908	1									1	0.0728543	0.5 0.5 AUC 0.95
	0.092545	0.898964	800-1000 AUC 0.97	0.981595	0.164271	0-200 AUC 0.85			0.0589909	0									1	0.0718563	0.5 0.5 AUC 0.95
	0.092545	0.909326	800-1000 AUC 0.97	0.981481	0.163244	0-200 AUC 0.85			0.994821	1									1	0.0708583	0.5 0.5 AUC 0.95
	0.0976864	0.909326	800-1000 AUC 0.97	0.981366	0.162218	0-200 AUC 0.85			0.964597	1									1	0.0698603	0.5 0.5 AUC 0.95
	0.0976864	0.914508	800-1000 AUC 0.97	0.98125	0.161191	0-200 AUC 0.85			0.908729	1									1	0.0688623	0.5 0.5 AUC 0.95
	0.100257	0.914508	800-1000 AUC 0.97	0.981132	0.160164	0-200 AUC 0.85			0.00991331	0									1	0.0678643	0.5 0.5 AUC 0.95
	0.100257	0.917098	800-1000 AUC 0.97	0.981013	0.159138	0-200 AUC 0.85			5.15252e-06	0									1	0.0658683	0.5 0.5 AUC 0.95
	0.102828	0.917098	800-1000 AUC 0.97	0.980892	0.158111	0-200 AUC 0.85			0.991303	1									1	0.0648703	0.5 0.5 AUC 0.95
	0.102828	0.92228	800-1000 AUC 0.97	0.980769	0.157084	0-200 AUC 0.85			0.259553	0									1	0.0628743	0.5 0.5 AUC 0.95
	0.105398	0.92228	800-1000 AUC 0.97	0.980645	0.156057	0-200 AUC 0.85			0.00917939	0									1	0.0618762	0.5 0.5 AUC 0.95
	0.105398	0.92487	800-1000 AUC 0.97	0.980519	0.155031	0-200 AUC 0.85			7.24812e-06	0									1	0.0608782	0.5 0.5 AUC 0.95
	0.136247	0.92487	800-1000 AUC 0.97	0.980392	0.154004	0-200 AUC 0.85			0.00116773	0									1	0.0588822	0.5 0.5 AUC 0.95
	0.136247	0.927461	800-1000 AUC 0.97	0.980263	0.152977	0-200 AUC 0.85			0.969538	1									1	0.0578842	0.5 0.5 AUC 0.95
	0.151671	0.927461	800-1000 AUC 0.97	0.980132	0.151951	0-200 AUC 0.85			0.200088	0									1	0.0568862	0.5 0.5 AUC 0.95
	0.151671	0.932642	800-1000 AUC 0.97	0.98	0.150924	0-200 AUC 0.85			0.466572	1									1	0.0558882	0.5 0.5 AUC 0.95
	0.154242	0.932642	800-1000 AUC 0.97	0.979866	0.149897	0-200 AUC 0.85			0.203871	0									1	0.0548902	0.5 0.5 AUC 0.95
	0.154242	0.937824	800-1000 AUC 0.97	0.97973	0.148871	0-200 AUC 0.85			0.999994	1									1	0.0538922	0.5 0.5 AUC 0.95
	0.159383	0.937824	800-1000 AUC 0.97	0.979592	0.147844	0-200 AUC 0.85			0.999081	1									1	0.0528942	0.5 0.5 AUC 0.95
	0.159383	0.945596	800-1000 AUC 0.97	0.979452	0.146817	0-200 AUC 0.85			0.00119517	0									1	0.0518962	0.5 0.5 AUC 0.95
	0.164524	0.945596	800-1000 AUC 0.97	0.97931	0.145791	0-200 AUC 0.85			0.0909452	1									1	0.0508982	0.5 0.5 AUC 0.95
	0.164524	0.948187	800-1000 AUC 0.97	0.979167	0.144764	0-200 AUC 0.85			0.919027	0									1	0.0499002	0.5 0.5 AUC 0.95
	0.169666	0.948187	800-1000 AUC 0.97	0.979021	0.143737	0-200 AUC 0.85			0.0257298	0									1	0.0489022	0.5 0.5 AUC 0.95
	0.169666	0.950777	800-1000 AUC 0.97	0.978873	0.14271	0-200 AUC 0.85			0.431747	1									1	0.0469062	0.5 0.5 AUC 0.95
	0.172237	0.950777	800-1000 AUC 0.97	0.978723	0.141684	0-200 AUC 0.85			0.00220858	0									1	0.0459082	0.5 0.5 AUC 0.95
	0.172237	0.953368	800-1000 AUC 0.97	0.978571	0.140657	0-200 AUC 0.85			0.995209	1									1	0.0449102	0.5 0.5 AUC 0.95
	0.174807	0.953368	800-1000 AUC 0.97	0.978417	0.13963	0-200 AUC 0.85			0.910512	1									1	0.0439122	0.5 0.5 AUC 0.95
	0.174807	0.955959	800-1000 AUC 0.97	0.978261	0.138604	0-200 AUC 0.85			0.926302	1									1	0.0429142	0.5 0.5 AUC 0.95
	0.197943	0.955959	800-1000 AUC 0.97	0.978102	0.137577	0-200 AUC 0.85			0.181183	1									1	0.0419162	0.5 0.5 AUC 0.95
	0.197943	0.958549	800-1000 AUC 0.97	0.977941	0.13655	0-200 AUC 0.85			0.99816	1									1	0.0409182	0.5 0.5 AUC 0.95
	0.218509	0.958549	800-1000 AUC 0.97	0.977778	0.135524	0-200 AUC 0.85			0.945682	1									1	0.0399202	0.5 0.5 AUC 0.95
	0.218509	0.96114	800-1000 AUC 0.97	0.977612	0.134497	0-200 AUC 0.85			0.0122135	0									1	0.0389222	0.5 0.5 AUC 0.95
	0.236504	0.96114	800-1000 AUC 0.97	0.977444	0.13347	0-200 AUC 0.85			0.104361	0									1	0.0379242	0.5 0.5 AUC 0.95
	0.236504	0.963731	800-1000 AUC 0.97	0.977273	0.132444	0-200 AUC 0.85			0.0457057	1									1	0.0369261	0.5 0.5 AUC 0.95
	0.239075	0.963731	800-1000 AUC 0.97	0.977099	0.131417	0-200 AUC 0.85			0.0449404	0									1	0.0359281	0.5 0.5 AUC 0.95
	0.239075	0.966321	800-1000 AUC 0.97	0.976923	0.13039	0-200 AUC 0.85			0.352705	0									1	0.0349301	0.5 0.5 AUC 0.95
	0.257069	0.966321	800-1000 AUC 0.97	0.976744	0.129363	0-200 AUC 0.85			0.993942	1									1	0.0339321	0.5 0.5 AUC 0.95
	0.257069	0.968912	800-1000 AUC 0.97	0.976562	0.128337	0-200 AUC 0.85			0.218937	0									1	0.0329341	0.5 0.5 AUC 0.95
	0.25964	0.968912	800-1000 AUC 0.97	0.976378	0.12731	0-200 AUC 0.85			0.0167683	0									1	0.0319361	0.5 0.5 AUC 0.95
	0.25964	0.971503	800-1000 AUC 0.97	0.97619	0.126283	0-200 AUC 0.85			0.725377	0									1	0.0309381	0.5 0.5 AUC 0.95
	0.269923	0.971503	800-1000 AUC 0.97	0.976	0.125257	0-200 AUC 0.85			6.95342e-06	0									1	0.0299401	0.5 0.5 AUC 0.95
	0.269923	0.976684	800-1000 AUC 0.97	0.975806	0.12423	0-200 AUC 0.85			0.998186	1									1	0.0289421	0.5 0.5 AUC 0.95
	0.311054	0.976684	800-1000 AUC 0.97	0.97561	0.123203	0-200 AUC 0.85			0.00170297	0									1	0.0279441	0.5 0.5 AUC 0.95
	0.311054	0.981865	800-1000 AUC 0.97	0.97541	0.122177	0-200 AUC 0.85			0.753062	1									1	0.0269461	0.5 0.5 AUC 0.95
	0.318766	0.981865	800-1000 AUC 0.97	0.975207	0.12115	0-200 AUC 0.85			0.0314229	0									1	0.0259481	0.5 0.5 AUC 0.95
	0.318766	0.984456	800-1000 AUC 0.97	0.975	0.120123	0-200 AUC 0.85			0.697539	1									1	0.0239521	0.5 0.5 AUC 0.95
	0.323907	0.984456	800-1000 AUC 0.97	0.97479	0.119097	0-200 AUC 0.85			0.777662	1									1	0.0229541	0.5 0.5 AUC 0.95
	0.323907	0.987047	800-1000 AUC 0.97	0.974576	0.11807	0-200 AUC 0.85			0.0195291	0									1	0.0199601	0.5 0.5 AUC 0.95
	0.349614	0.987047	800-1000 AUC 0.97	0.974359	0.117043	0-200 AUC 0.85			0.602401	1									1	0.0189621	0.5 0.5 AUC 0.95
	0.349614	0.989637	800-1000 AUC 0.97	0.974138	0.116016	0-200 AUC 0.85			0.999955	1									1	0.0169661	0.5 0.5 AUC 0.95
	0.359897	0.989637	800-1000 AUC 0.97	0.982609	0.116016	0-200 AUC 0.85			3.55838e-06	0									1	0.0129741	0.5 0.5 AUC 0.95
	0.359897	0.992228	800-1000 AUC 0.97	0.982456	0.11499	0-200 AUC 0.85			0.209315	0									1	0.00898204	0.5 0.5 AUC 0.95
	0.419023	0.992228	800-1000 AUC 0.97	0.982301	0.113963	0-200 AUC 0.85			0.548982	1									1	0.00698603	0.5 0.5 AUC 0.95
	0.419023	0.994819	800-1000 AUC 0.97	0.982143	0.112936	0-200 AUC 0.85			1	1									1	0.00598802	0.5 0.5 AUC 0.95
	0.437018	0.994819	800-1000 AUC 0.97	0.981982	0.11191	0-200 AUC 0.85			2.46922e-06	0									1	0.00299401	0.5 0.5 AUC 0.95
	0.437018	0.997409	800-1000 AUC 0.97	0.981818	0.110883	0-200 AUC 0.85			0.999386	1									1	0	0.5 0.5 AUC 0.95
	0.475578	0.997409	800-1000 AUC 0.97	0.981651	0.109856	0-200 AUC 0.85			0.999741	1									0.528517	1	0.4 0.6 AUC 0.96
	0.475578	1	800-1000 AUC 0.97	0.981481	0.10883	0-200 AUC 0.85			1.22131e-05	0									0.528261	0.998972	0.4 0.6 AUC 0.96
	1	1	800-1000 AUC 0.97	0.981308	0.107803	0-200 AUC 0.85			0.113744	0									0.528548	0.998972	0.4 0.6 AUC 0.96
	0	0	1000-1200 AUC 0.98	0.981132	0.106776	0-200 AUC 0.85			0.018155	0									0.528836	0.998972	0.4 0.6 AUC 0.96
	0	0.00373134	1000-1200 AUC 0.98	0.980952	0.105749	0-200 AUC 0.85			0.0212965	0									0.529124	0.998972	0.4 0.6 AUC 0.96
	0	0.317164	1000-1200 AUC 0.98	0.980769	0.104723	0-200 AUC 0.85			0.999602	1									0.529412	0.998972	0.4 0.6 AUC 0.96
	0.00377358	0.317164	1000-1200 AUC 0.98	0.980583	0.103696	0-200 AUC 0.85			0.998387	1									0.5297	0.998972	0.4 0.6 AUC 0.96
	0.00377358	0.645522	1000-1200 AUC 0.98	0.980392	0.102669	0-200 AUC 0.85			0.00079837	0									0.529989	0.998972	0.4 0.6 AUC 0.96
	0.00754717	0.645522	1000-1200 AUC 0.98	0.980198	0.101643	0-200 AUC 0.85			0.131169	0									0.530278	0.998972	0.4 0.6 AUC 0.96
	0.00754717	0.69403	1000-1200 AUC 0.98	0.98	0.100616	0-200 AUC 0.85			0.0907737	0									0.530568	0.998972	0.4 0.6 AUC 0.96
	0.0113208	0.69403	1000-1200 AUC 0.98	0.979798	0.0995893	0-200 AUC 0.85			0.996103	1									0.530857	0.998972	0.4 0.6 AUC 0.96
	0.0113208	0.809701	1000-1200 AUC 0.98	0.989796	0.0995893	0-200 AUC 0.85			0.830083	1									0.531148	0.998972	0.4 0.6 AUC 0.96
	0.0150943	0.809701	1000-1200 AUC 0.98	0.989691	0.0985626	0-200 AUC 0.85			0.204741	1									0.531438	0.998972	0.4 0.6 AUC 0.96
	0.0150943	0.876866	1000-1200 AUC 0.98	0.989583	0.0975359	0-200 AUC 0.85			0.99822	1									0.531729	0.998972	0.4 0.6 AUC 0.96
	0.0188679	0.876866	1000-1200 AUC 0.98	0.989474	0.0965092	0-200 AUC 0.85			0.82568	1									0.53202	0.998972	0.4 0.6 AUC 0.96
	0.0188679	0.895522	1000-1200 AUC 0.98	0.989362	0.0954825	0-200 AUC 0.85			0.919257	0									0.532311	0.998972	0.4 0.6 AUC 0.96
	0.0226415	0.895522	1000-1200 AUC 0.98	0.989247	0.0944559	0-200 AUC 0.85			0.619104	0									0.532603	0.998972	0.4 0.6 AUC 0.96
	0.0226415	0.914179	1000-1200 AUC 0.98	0.98913	0.0934292	0-200 AUC 0.85			0.994133	1									0.532895	0.998972	0.4 0.6 AUC 0.96
	0.0339623	0.914179	1000-1200 AUC 0.98	0.989011	0.0924025	0-200 AUC 0.85			0.999588	1									0.533187	0.998972	0.4 0.6 AUC 0.96
	0.0339623	0.925373	1000-1200 AUC 0.98	0.988889	0.0913758	0-200 AUC 0.85			4.58019e-05	0									0.532931	0.997945	0.4 0.6 AUC 0.96
	0.0415094	0.925373	1000-1200 AUC 0.98	0.988764	0.0903491	0-200 AUC 0.85			0.000832797	0									0.533224	0.997945	0.4 0.6 AUC 0.96
	0.0415094	0.929104	1000-1200 AUC 0.98	0.988636	0.0893224	0-200 AUC 0.85			0.991751	1									0.533516	0.997945	0.4 0.6 AUC 0.96
	0.0603774	0.929104	1000-1200 AUC 0.98	0.988506	0.0882957	0-200 AUC 0.85			0.112723	0									0.53381	0.997945	0.4 0.6 AUC 0.96
	0.0603774	0.932836	1000-1200 AUC 0.98	0.988372	0.087269	0-200 AUC 0.85			0.984428	1									0.534103	0.997945	0.4 0.6 AUC 0.96
	0.0679245	0.932836	1000-1200 AUC 0.98	0.988235	0.0862423	0-200 AUC 0.85			0.000221474	0									0.534397	0.997945	0.4 0.6 AUC 0.96
	0.0679245	0.936567	1000-1200 AUC 0.98	0.988095	0.0852156	0-200 AUC 0.85			0.919659	1									0.534692	0.997945	0.4 0.6 AUC 0.96
	0.0792453	0.936567	1000-1200 AUC 0.98	0.987952	0.0841889	0-200 AUC 0.85			2.32881e-05	1									0.534986	0.997945	0.4 0.6 AUC 0.96
	0.0792453	0.947761	1000-1200 AUC 0.98	0.987805	0.0831622	0-200 AUC 0.85			0.348998	0									0.535281	0.997945	0.4 0.6 AUC 0.96
	0.0830189	0.947761	1000-1200 AUC 0.98	0.987654	0.0821355	0-200 AUC 0.85			1	1									0.535576	0.997945	0.4 0.6 AUC 0.96
	0.0830189	0.951493	1000-1200 AUC 0.98	0.9875	0.0811088	0-200 AUC 0.85			0.993588	1									0.535872	0.997945	0.4 0.6 AUC 0.96
	0.090566	0.951493	1000-1200 AUC 0.98	0.987342	0.0800821	0-200 AUC 0.85			0.180174	1									0.536168	0.997945	0.4 0.6 AUC 0.96
	0.090566	0.955224	1000-1200 AUC 0.98	0.987179	0.0790554	0-200 AUC 0.85			0.56158	1									0.536464	0.997945	0.4 0.6 AUC 0.96
	0.0943396	0.955224	1000-1200 AUC 0.98	0.987013	0.0780287	0-200 AUC 0.85			0.998115	1									0.536761	0.997945	0.4 0.6 AUC 0.96
	0.0943396	0.958955	1000-1200 AUC 0.98	0.986842	0.0770021	0-200 AUC 0.85			0.00772386	0									0.537058	0.997945	0.4 0.6 AUC 0.96
	0.10566	0.958955	1000-1200 AUC 0.98	0.986667	0.0759754	0-200 AUC 0.85			0.914468	1									0.537355	0.997945	0.4 0.6 AUC 0.96
	0.10566	0.962687	1000-1200 AUC 0.98	0.986486	0.0749487	0-200 AUC 0.85			0.999994	1									0.537652	0.997945	0.4 0.6 AUC 0.96
	0.116981	0.962687	1000-1200 AUC 0.98	0.986301	0.073922	0-200 AUC 0.85			0.661531	0									0.53795	0.997945	0.4 0.6 AUC 0.96
	0.116981	0.966418	1000-1200 AUC 0.98	0.986111	0.0728953	0-200 AUC 0.85			0.130858	0									0.538248	0.997945	0.4 0.6 AUC 0.96
	0.128302	0.966418	1000-1200 AUC 0.98	0.985915	0.0718686	0-200 AUC 0.85			0.0908877	0									0.538547	0.997945	0.4 0.6 AUC 0.96
	0.128302	0.970149	1000-1200 AUC 0.98	0.985714	0.0708419	0-200 AUC 0.85			0.0715971	0									0.538846	0.997945	0.4 0.6 AUC 0.96
	0.14717	0.970149	1000-1200 AUC 0.98	0.985507	0.0698152	0-200 AUC 0.85			0.999005	1									0.539145	0.997945	0.4 0.6 AUC 0.96
	0.14717	0.973881	1000-1200 AUC 0.98	0.985294	0.0687885	0-200 AUC 0.85			0.0026975	0									0.539444	0.997945	0.4 0.6 AUC 0.96
	0.154717	0.973881	1000-1200 AUC 0.98	0.985075	0.0677618	0-200 AUC 0.85			0.926935	1									0.539744	0.997945	0.4 0.6 AUC 0.96
	0.154717	0.977612	1000-1200 AUC 0.98	0.984848	0.0667351	0-200 AUC 0.85			0.0373294	0									0.540044	0.997945	0.4 0.6 AUC 0.96
	0.158491	0.977612	1000-1200 AUC 0.98	0.984615	0.0657084	0-200 AUC 0.85			0.968921	1									0.540345	0.997945	0.4 0.6 AUC 0.96
	0.158491	0.981343	1000-1200 AUC 0.98	0.984375	0.0646817	0-200 AUC 0.85			0.768262	1									0.540646	0.997945	0.4 0.6 AUC 0.96
	0.162264	0.981343	1000-1200 AUC 0.98	0.984127	0.063655	0-200 AUC 0.85			2.04823e-05	0									0.540947	0.997945	0.4 0.6 AUC 0.96
	0.162264	0.985075	1000-1200 AUC 0.98	0.983871	0.0626283	0-200 AUC 0.85			0.996782	1									0.541249	0.997945	0.4 0.6 AUC 0.96
	0.184906	0.985075	1000-1200 AUC 0.98	0.983607	0.0616016	0-200 AUC 0.85			0.0461655	1									0.54155	0.997945	0.4 0.6 AUC 0.96
	0.184906	0.988806	1000-1200 AUC 0.98	0.983333	0.0605749	0-200 AUC 0.85			0.999858	1									0.541853	0.997945	0.4 0.6 AUC 0.96
	0.286792	0.988806	1000-1200 AUC 0.98	0.983051	0.0595483	0-200 AUC 0.85			0.0217926	0									0.542155	0.997945	0.4 0.6 AUC 0.96
	0.286792	0.992537	1000-1200 AUC 0.98	0.982759	0.0585216	0-200 AUC 0.85			0.0697447	0									0.542458	0.997945	0.4 0.6 AUC 0.96
	0.30566	0.992537	1000-1200 AUC 0.98	0.982456	0.0574949	0-200 AUC 0.85			0.00853795	0									0.542761	0.997945	0.4 0.6 AUC 0.96
	0.30566	0.996269	1000-1200 AUC 0.98	0.982143	0.0564682	0-200 AUC 0.85			0.0294875	0									0.543065	0.997945	0.4 0.6 AUC 0.96
	0.34717	0.996269	1000-1200 AUC 0.98	0.981818	0.0554415	0-200 AUC 0.85			0.800698	1									0.543369	0.997945	0.4 0.6 AUC 0.96
	0.34717	1	1000-1200 AUC 0.98	0.981481	0.0544148	0-200 AUC 0.85			0.999584	1									0.543673	0.997945	0.4 0.6 AUC 0.96
	1	1	1000-1200 AUC 0.98	0.981132	0.0533881	0-200 AUC 0.85			0.982272	1									0.543978	0.997945	0.4 0.6 AUC 0.96
				0.980769	0.0523614	0-200 AUC 0.85			0.00114987	0									0.544283	0.997945	0.4 0.6 AUC 0.96
				0.980392	0.0513347	0-200 AUC 0.85			0.000143972	0									0.544588	0.997945	0.4 0.6 AUC 0.96
				0.98	0.050308	0-200 AUC 0.85			0.999998	1									0.544893	0.997945	0.4 0.6 AUC 0.96
				0.979592	0.0492813	0-200 AUC 0.85			0.111494	0									0.545199	0.997945	0.4 0.6 AUC 0.96
				0.979167	0.0482546	0-200 AUC 0.85			0.960264	1									0.545506	0.997945	0.4 0.6 AUC 0.96
				0.978723	0.0472279	0-200 AUC 0.85			0.996056	1									0.545812	0.997945	0.4 0.6 AUC 0.96
				0.978261	0.0462012	0-200 AUC 0.85			0.959083	1									0.546119	0.997945	0.4 0.6 AUC 0.96
				0.977778	0.0451745	0-200 AUC 0.85			0.983362	1									0.546427	0.997945	0.4 0.6 AUC 0.96
				0.977273	0.0441478	0-200 AUC 0.85			0.999999	1									0.546734	0.997945	0.4 0.6 AUC 0.96
				0.976744	0.0431211	0-200 AUC 0.85			0.0581387	0									0.547042	0.997945	0.4 0.6 AUC 0.96
				0.97619	0.0420945	0-200 AUC 0.85			0.897333	0									0.547351	0.997945	0.4 0.6 AUC 0.96
				0.97561	0.0410678	0-200 AUC 0.85			0.999991	1									0.547659	0.997945	0.4 0.6 AUC 0.96
				0.975	0.0400411	0-200 AUC 0.85			0.999682	1									0.547968	0.997945	0.4 0.6 AUC 0.96
				0.974359	0.0390144	0-200 AUC 0.85			4.9469e-05	0									0.548278	0.997945	0.4 0.6 AUC 0.96
				0.973684	0.0379877	0-200 AUC 0.85			0.998466	1									0.548588	0.997945	0.4 0.6 AUC 0.96
				0.972973	0.036961	0-200 AUC 0.85			0.999944	1									0.548898	0.997945	0.4 0.6 AUC 0.96
				0.972222	0.0359343	0-200 AUC 0.85			0.158107	0									0.549208	0.997945	0.4 0.6 AUC 0.96
				0.971429	0.0349076	0-200 AUC 0.85			0.284813	0									0.549519	0.997945	0.4 0.6 AUC 0.96
				0.970588	0.0338809	0-200 AUC 0.85			0.99991	1									0.54983	0.997945	0.4 0.6 AUC 0.96
				0.969697	0.0328542	0-200 AUC 0.85			0.778766	1									0.550142	0.997945	0.4 0.6 AUC 0.96
				0.96875	0.0318275	0-200 AUC 0.85			0.00747289	0									0.550454	0.997945	0.4 0.6 AUC 0.96
				0.967742	0.0308008	0-200 AUC 0.85			0.551579	0									0.550766	0.997945	0.4 0.6 AUC 0.96
				0.966667	0.0297741	0-200 AUC 0.85			0.0551338	0									0.551078	0.997945	0.4 0.6 AUC 0.96
				0.965517	0.0287474	0-200 AUC 0.85			0.993494	1									0.551391	0.997945	0.4 0.6 AUC 0.96
				0.964286	0.0277207	0-200 AUC 0.85			0.511178	1									0.551705	0.997945	0.4 0.6 AUC 0.96
				0.962963	0.026694	0-200 AUC 0.85			0.770503	0									0.552018	0.997945	0.4 0.6 AUC 0.96
				0.961538	0.0256674	0-200 AUC 0.85			0.0177763	0									0.552332	0.997945	0.4 0.6 AUC 0.96
				0.96	0.0246407	0-200 AUC 0.85			0.654908	1									0.552647	0.997945	0.4 0.6 AUC 0.96
				0.958333	0.023614	0-200 AUC 0.85			0.0009777	0									0.552961	0.997945	0.4 0.6 AUC 0.96
				0.956522	0.0225873	0-200 AUC 0.85			0.988185	0									0.553276	0.997945	0.4 0.6 AUC 0.96
				0.954545	0.0215606	0-200 AUC 0.85			0.999812	1									0.553592	0.997945	0.4 0.6 AUC 0.96
				1	0.0215606	0-200 AUC 0.85			0.179637	1									0.553908	0.997945	0.4 0.6 AUC 0.96
				1	0.0205339	0-200 AUC 0.85			0.000127247	0									0.554224	0.997945	0.4 0.6 AUC 0.96
				1	0.0195072	0-200 AUC 0.85			0.860396	1									0.55454	0.997945	0.4 0.6 AUC 0.96
				1	0.0184805	0-200 AUC 0.85			0.997637	1									0.554857	0.997945	0.4 0.6 AUC 0.96
				1	0.0174538	0-200 AUC 0.85			0.157299	0									0.555174	0.997945	0.4 0.6 AUC 0.96
				1	0.0164271	0-200 AUC 0.85			0.000938109	0									0.555492	0.997945	0.4 0.6 AUC 0.96
				1	0.0154004	0-200 AUC 0.85			0.163718	0									0.55581	0.997945	0.4 0.6 AUC 0.96
				1	0.0143737	0-200 AUC 0.85			0.998241	1									0.556128	0.997945	0.4 0.6 AUC 0.96
				1	0.013347	0-200 AUC 0.85			0.00664598	0									0.556447	0.997945	0.4 0.6 AUC 0.96
				1	0.0123203	0-200 AUC 0.85			0.427653	1									0.556766	0.997945	0.4 0.6 AUC 0.96
				1	0.0112936	0-200 AUC 0.85			0.996347	1									0.557085	0.997945	0.4 0.6 AUC 0.96
				1	0.0102669	0-200 AUC 0.85			0.982381	1									0.557405	0.997945	0.4 0.6 AUC 0.96
				1	0.00924025	0-200 AUC 0.85			0.677678	0									0.557725	0.997945	0.4 0.6 AUC 0.96
				1	0.00821355	0-200 AUC 0.85			0.999906	1									0.558046	0.997945	0.4 0.6 AUC 0.96
				1	0.00718686	0-200 AUC 0.85			0.800125	1									0.558367	0.997945	0.4 0.6 AUC 0.96
				1	0.00616016	0-200 AUC 0.85			0.00174009	0									0.558688	0.997945	0.4 0.6 AUC 0.96
				1	0.00513347	0-200 AUC 0.85			0.872361	1									0.55901	0.997945	0.4 0.6 AUC 0.96
				1	0.00410678	0-200 AUC 0.85			0.999994	1									0.559332	0.997945	0.4 0.6 AUC 0.96
[truncated: 7,312 more rows]

## Sheet: Figure 3
Figure 3c	Sequence diversity
	Curlcake			ELIGOS			IVET
	kmer	Coverage		kmer	Coverage		kmer	Coverage
	3mer	1		3mer	1		3mer	1
	5mer	1		5mer	1		5mer	1
	7mer	0.453796		7mer	0.446167		7mer	1
	9mer	0.036476		9mer	0.038696		9mer	0.900364
Figure 3d	Performance evaluation of m1A model
	fpr	tpr	threshold	precision	recall	threshold
	0	0	0.5 0.5 AUC 0.91	0.521646	1	0.5 0.5 AUC 0.90
	0	0.00102459	0.5 0.5 AUC 0.91	0.52139	0.998975	0.5 0.5 AUC 0.90
	0	0.101434	0.5 0.5 AUC 0.91	0.521669	0.998975	0.5 0.5 AUC 0.90
	0.000976562	0.101434	0.5 0.5 AUC 0.91	0.521413	0.997951	0.5 0.5 AUC 0.90
	0.000976562	0.11168	0.5 0.5 AUC 0.91	0.521693	0.997951	0.5 0.5 AUC 0.90
	0.00195312	0.11168	0.5 0.5 AUC 0.91	0.521972	0.997951	0.5 0.5 AUC 0.90
	0.00195312	0.114754	0.5 0.5 AUC 0.91	0.522252	0.997951	0.5 0.5 AUC 0.90
	0.00292969	0.114754	0.5 0.5 AUC 0.91	0.522532	0.997951	0.5 0.5 AUC 0.90
	0.00292969	0.143443	0.5 0.5 AUC 0.91	0.522813	0.997951	0.5 0.5 AUC 0.90
	0.00390625	0.143443	0.5 0.5 AUC 0.91	0.523093	0.997951	0.5 0.5 AUC 0.90
	0.00390625	0.182377	0.5 0.5 AUC 0.91	0.523375	0.997951	0.5 0.5 AUC 0.90
	0.00488281	0.182377	0.5 0.5 AUC 0.91	0.523656	0.997951	0.5 0.5 AUC 0.90
	0.00488281	0.219262	0.5 0.5 AUC 0.91	0.523938	0.997951	0.5 0.5 AUC 0.90
	0.00585938	0.219262	0.5 0.5 AUC 0.91	0.52422	0.997951	0.5 0.5 AUC 0.90
	0.00585938	0.231557	0.5 0.5 AUC 0.91	0.524502	0.997951	0.5 0.5 AUC 0.90
	0.00683594	0.231557	0.5 0.5 AUC 0.91	0.524784	0.997951	0.5 0.5 AUC 0.90
	0.00683594	0.233607	0.5 0.5 AUC 0.91	0.525067	0.997951	0.5 0.5 AUC 0.90
	0.0078125	0.233607	0.5 0.5 AUC 0.91	0.525351	0.997951	0.5 0.5 AUC 0.90
	0.0078125	0.247951	0.5 0.5 AUC 0.91	0.525634	0.997951	0.5 0.5 AUC 0.90
	0.00878906	0.247951	0.5 0.5 AUC 0.91	0.525918	0.997951	0.5 0.5 AUC 0.90
	0.00878906	0.270492	0.5 0.5 AUC 0.91	0.526202	0.997951	0.5 0.5 AUC 0.90
	0.0117188	0.270492	0.5 0.5 AUC 0.91	0.526486	0.997951	0.5 0.5 AUC 0.90
	0.0117188	0.281762	0.5 0.5 AUC 0.91	0.526771	0.997951	0.5 0.5 AUC 0.90
	0.0126953	0.281762	0.5 0.5 AUC 0.91	0.527056	0.997951	0.5 0.5 AUC 0.90
	0.0126953	0.293033	0.5 0.5 AUC 0.91	0.527342	0.997951	0.5 0.5 AUC 0.90
	0.0136719	0.293033	0.5 0.5 AUC 0.91	0.527627	0.997951	0.5 0.5 AUC 0.90
	0.0136719	0.315574	0.5 0.5 AUC 0.91	0.527913	0.997951	0.5 0.5 AUC 0.90
	0.0146484	0.315574	0.5 0.5 AUC 0.91	0.5282	0.997951	0.5 0.5 AUC 0.90
	0.0146484	0.317623	0.5 0.5 AUC 0.91	0.528486	0.997951	0.5 0.5 AUC 0.90
	0.015625	0.317623	0.5 0.5 AUC 0.91	0.528773	0.997951	0.5 0.5 AUC 0.90
	0.015625	0.318648	0.5 0.5 AUC 0.91	0.52906	0.997951	0.5 0.5 AUC 0.90
	0.0166016	0.318648	0.5 0.5 AUC 0.91	0.529348	0.997951	0.5 0.5 AUC 0.90
	0.0166016	0.321721	0.5 0.5 AUC 0.91	0.529636	0.997951	0.5 0.5 AUC 0.90
	0.0175781	0.321721	0.5 0.5 AUC 0.91	0.529924	0.997951	0.5 0.5 AUC 0.90
	0.0175781	0.336066	0.5 0.5 AUC 0.91	0.530212	0.997951	0.5 0.5 AUC 0.90
	0.0185547	0.336066	0.5 0.5 AUC 0.91	0.530501	0.997951	0.5 0.5 AUC 0.90
	0.0185547	0.349385	0.5 0.5 AUC 0.91	0.53079	0.997951	0.5 0.5 AUC 0.90
	0.0205078	0.349385	0.5 0.5 AUC 0.91	0.53108	0.997951	0.5 0.5 AUC 0.90
	0.0205078	0.356557	0.5 0.5 AUC 0.91	0.531369	0.997951	0.5 0.5 AUC 0.90
	0.0214844	0.356557	0.5 0.5 AUC 0.91	0.531659	0.997951	0.5 0.5 AUC 0.90
	0.0214844	0.36373	0.5 0.5 AUC 0.91	0.53195	0.997951	0.5 0.5 AUC 0.90
	0.0224609	0.36373	0.5 0.5 AUC 0.91	0.53224	0.997951	0.5 0.5 AUC 0.90
	0.0224609	0.373975	0.5 0.5 AUC 0.91	0.532531	0.997951	0.5 0.5 AUC 0.90
	0.0234375	0.373975	0.5 0.5 AUC 0.91	0.532823	0.997951	0.5 0.5 AUC 0.90
	0.0234375	0.38832	0.5 0.5 AUC 0.91	0.533114	0.997951	0.5 0.5 AUC 0.90
	0.0244141	0.38832	0.5 0.5 AUC 0.91	0.533406	0.997951	0.5 0.5 AUC 0.90
	0.0244141	0.391393	0.5 0.5 AUC 0.91	0.533699	0.997951	0.5 0.5 AUC 0.90
	0.0253906	0.391393	0.5 0.5 AUC 0.91	0.533991	0.997951	0.5 0.5 AUC 0.90
	0.0253906	0.421107	0.5 0.5 AUC 0.91	0.534284	0.997951	0.5 0.5 AUC 0.90
	0.0263672	0.421107	0.5 0.5 AUC 0.91	0.534577	0.997951	0.5 0.5 AUC 0.90
	0.0263672	0.427254	0.5 0.5 AUC 0.91	0.534871	0.997951	0.5 0.5 AUC 0.90
	0.0273438	0.427254	0.5 0.5 AUC 0.91	0.535165	0.997951	0.5 0.5 AUC 0.90
	0.0273438	0.428279	0.5 0.5 AUC 0.91	0.535459	0.997951	0.5 0.5 AUC 0.90
	0.0283203	0.428279	0.5 0.5 AUC 0.91	0.535754	0.997951	0.5 0.5 AUC 0.90
	0.0283203	0.432377	0.5 0.5 AUC 0.91	0.536048	0.997951	0.5 0.5 AUC 0.90
	0.0292969	0.432377	0.5 0.5 AUC 0.91	0.536344	0.997951	0.5 0.5 AUC 0.90
	0.0292969	0.440574	0.5 0.5 AUC 0.91	0.536639	0.997951	0.5 0.5 AUC 0.90
	0.0302734	0.440574	0.5 0.5 AUC 0.91	0.536935	0.997951	0.5 0.5 AUC 0.90
	0.0302734	0.482582	0.5 0.5 AUC 0.91	0.537231	0.997951	0.5 0.5 AUC 0.90
	0.03125	0.482582	0.5 0.5 AUC 0.91	0.537528	0.997951	0.5 0.5 AUC 0.90
	0.03125	0.494877	0.5 0.5 AUC 0.91	0.537824	0.997951	0.5 0.5 AUC 0.90
	0.0332031	0.494877	0.5 0.5 AUC 0.91	0.538122	0.997951	0.5 0.5 AUC 0.90
	0.0332031	0.497951	0.5 0.5 AUC 0.91	0.538419	0.997951	0.5 0.5 AUC 0.90
	0.0341797	0.497951	0.5 0.5 AUC 0.91	0.538717	0.997951	0.5 0.5 AUC 0.90
	0.0341797	0.51332	0.5 0.5 AUC 0.91	0.539015	0.997951	0.5 0.5 AUC 0.90
	0.0351562	0.51332	0.5 0.5 AUC 0.91	0.539313	0.997951	0.5 0.5 AUC 0.90
	0.0351562	0.516393	0.5 0.5 AUC 0.91	0.539058	0.996926	0.5 0.5 AUC 0.90
	0.0361328	0.516393	0.5 0.5 AUC 0.91	0.539357	0.996926	0.5 0.5 AUC 0.90
	0.0361328	0.517418	0.5 0.5 AUC 0.91	0.539656	0.996926	0.5 0.5 AUC 0.90
	0.0371094	0.517418	0.5 0.5 AUC 0.91	0.539956	0.996926	0.5 0.5 AUC 0.90
	0.0371094	0.523566	0.5 0.5 AUC 0.91	0.540255	0.996926	0.5 0.5 AUC 0.90
	0.0380859	0.523566	0.5 0.5 AUC 0.91	0.540556	0.996926	0.5 0.5 AUC 0.90
	0.0380859	0.529713	0.5 0.5 AUC 0.91	0.540856	0.996926	0.5 0.5 AUC 0.90
	0.0390625	0.529713	0.5 0.5 AUC 0.91	0.541157	0.996926	0.5 0.5 AUC 0.90
	0.0390625	0.534836	0.5 0.5 AUC 0.91	0.541458	0.996926	0.5 0.5 AUC 0.90
	0.0400391	0.534836	0.5 0.5 AUC 0.91	0.541759	0.996926	0.5 0.5 AUC 0.90
	0.0400391	0.538934	0.5 0.5 AUC 0.91	0.542061	0.996926	0.5 0.5 AUC 0.90
	0.0410156	0.538934	0.5 0.5 AUC 0.91	0.542363	0.996926	0.5 0.5 AUC 0.90
	0.0410156	0.550205	0.5 0.5 AUC 0.91	0.542666	0.996926	0.5 0.5 AUC 0.90
	0.0419922	0.550205	0.5 0.5 AUC 0.91	0.542969	0.996926	0.5 0.5 AUC 0.90
	0.0419922	0.552254	0.5 0.5 AUC 0.91	0.543272	0.996926	0.5 0.5 AUC 0.90
	0.0429688	0.552254	0.5 0.5 AUC 0.91	0.543575	0.996926	0.5 0.5 AUC 0.90
	0.0429688	0.554303	0.5 0.5 AUC 0.91	0.543879	0.996926	0.5 0.5 AUC 0.90
	0.0439453	0.554303	0.5 0.5 AUC 0.91	0.544183	0.996926	0.5 0.5 AUC 0.90
	0.0439453	0.561475	0.5 0.5 AUC 0.91	0.544488	0.996926	0.5 0.5 AUC 0.90
	0.0449219	0.561475	0.5 0.5 AUC 0.91	0.544793	0.996926	0.5 0.5 AUC 0.90
	0.0449219	0.565574	0.5 0.5 AUC 0.91	0.545098	0.996926	0.5 0.5 AUC 0.90
	0.046875	0.565574	0.5 0.5 AUC 0.91	0.545404	0.996926	0.5 0.5 AUC 0.90
	0.046875	0.566598	0.5 0.5 AUC 0.91	0.545709	0.996926	0.5 0.5 AUC 0.90
	0.0488281	0.566598	0.5 0.5 AUC 0.91	0.546016	0.996926	0.5 0.5 AUC 0.90
	0.0488281	0.572746	0.5 0.5 AUC 0.91	0.546322	0.996926	0.5 0.5 AUC 0.90
	0.0498047	0.572746	0.5 0.5 AUC 0.91	0.546629	0.996926	0.5 0.5 AUC 0.90
	0.0498047	0.588115	0.5 0.5 AUC 0.91	0.546936	0.996926	0.5 0.5 AUC 0.90
	0.0507812	0.588115	0.5 0.5 AUC 0.91	0.547244	0.996926	0.5 0.5 AUC 0.90
	0.0507812	0.590164	0.5 0.5 AUC 0.91	0.547552	0.996926	0.5 0.5 AUC 0.90
	0.0517578	0.590164	0.5 0.5 AUC 0.91	0.54786	0.996926	0.5 0.5 AUC 0.90
	0.0517578	0.598361	0.5 0.5 AUC 0.91	0.548169	0.996926	0.5 0.5 AUC 0.90
	0.0527344	0.598361	0.5 0.5 AUC 0.91	0.548478	0.996926	0.5 0.5 AUC 0.90
	0.0527344	0.602459	0.5 0.5 AUC 0.91	0.548787	0.996926	0.5 0.5 AUC 0.90
	0.0546875	0.602459	0.5 0.5 AUC 0.91	0.549097	0.996926	0.5 0.5 AUC 0.90
	0.0546875	0.603484	0.5 0.5 AUC 0.91	0.549407	0.996926	0.5 0.5 AUC 0.90
	0.0556641	0.603484	0.5 0.5 AUC 0.91	0.549718	0.996926	0.5 0.5 AUC 0.90
	0.0556641	0.609631	0.5 0.5 AUC 0.91	0.550028	0.996926	0.5 0.5 AUC 0.90
	0.0566406	0.609631	0.5 0.5 AUC 0.91	0.550339	0.996926	0.5 0.5 AUC 0.90
	0.0566406	0.626025	0.5 0.5 AUC 0.91	0.550651	0.996926	0.5 0.5 AUC 0.90
	0.0576172	0.626025	0.5 0.5 AUC 0.91	0.550963	0.996926	0.5 0.5 AUC 0.90
	0.0576172	0.632172	0.5 0.5 AUC 0.91	0.551275	0.996926	0.5 0.5 AUC 0.90
	0.0595703	0.632172	0.5 0.5 AUC 0.91	0.551587	0.996926	0.5 0.5 AUC 0.90
	0.0595703	0.635246	0.5 0.5 AUC 0.91	0.5519	0.996926	0.5 0.5 AUC 0.90
	0.0605469	0.635246	0.5 0.5 AUC 0.91	0.552213	0.996926	0.5 0.5 AUC 0.90
	0.0605469	0.637295	0.5 0.5 AUC 0.91	0.552527	0.996926	0.5 0.5 AUC 0.90
	0.0625	0.637295	0.5 0.5 AUC 0.91	0.552841	0.996926	0.5 0.5 AUC 0.90
	0.0625	0.648566	0.5 0.5 AUC 0.91	0.553155	0.996926	0.5 0.5 AUC 0.90
	0.0644531	0.648566	0.5 0.5 AUC 0.91	0.552901	0.995902	0.5 0.5 AUC 0.90
	0.0644531	0.656762	0.5 0.5 AUC 0.91	0.553216	0.995902	0.5 0.5 AUC 0.90
	0.0654297	0.656762	0.5 0.5 AUC 0.91	0.553531	0.995902	0.5 0.5 AUC 0.90
	0.0654297	0.657787	0.5 0.5 AUC 0.91	0.553846	0.995902	0.5 0.5 AUC 0.90
	0.0673828	0.657787	0.5 0.5 AUC 0.91	0.554162	0.995902	0.5 0.5 AUC 0.90
	0.0673828	0.663934	0.5 0.5 AUC 0.91	0.554478	0.995902	0.5 0.5 AUC 0.90
	0.0683594	0.663934	0.5 0.5 AUC 0.91	0.554795	0.995902	0.5 0.5 AUC 0.90
	0.0683594	0.668033	0.5 0.5 AUC 0.91	0.555111	0.995902	0.5 0.5 AUC 0.90
	0.0693359	0.668033	0.5 0.5 AUC 0.91	0.555429	0.995902	0.5 0.5 AUC 0.90
	0.0693359	0.669057	0.5 0.5 AUC 0.91	0.555746	0.995902	0.5 0.5 AUC 0.90
	0.0722656	0.669057	0.5 0.5 AUC 0.91	0.556064	0.995902	0.5 0.5 AUC 0.90
	0.0722656	0.670082	0.5 0.5 AUC 0.91	0.556382	0.995902	0.5 0.5 AUC 0.90
	0.0732422	0.670082	0.5 0.5 AUC 0.91	0.556701	0.995902	0.5 0.5 AUC 0.90
	0.0732422	0.675205	0.5 0.5 AUC 0.91	0.55702	0.995902	0.5 0.5 AUC 0.90
	0.0751953	0.675205	0.5 0.5 AUC 0.91	0.557339	0.995902	0.5 0.5 AUC 0.90
	0.0751953	0.67623	0.5 0.5 AUC 0.91	0.557085	0.994877	0.5 0.5 AUC 0.90
	0.0761719	0.67623	0.5 0.5 AUC 0.91	0.557405	0.994877	0.5 0.5 AUC 0.90
	0.0761719	0.677254	0.5 0.5 AUC 0.91	0.557725	0.994877	0.5 0.5 AUC 0.90
	0.0771484	0.677254	0.5 0.5 AUC 0.91	0.558046	0.994877	0.5 0.5 AUC 0.90
	0.0771484	0.678279	0.5 0.5 AUC 0.91	0.558367	0.994877	0.5 0.5 AUC 0.90
	0.078125	0.678279	0.5 0.5 AUC 0.91	0.558688	0.994877	0.5 0.5 AUC 0.90
	0.078125	0.682377	0.5 0.5 AUC 0.91	0.55901	0.994877	0.5 0.5 AUC 0.90
	0.0800781	0.682377	0.5 0.5 AUC 0.91	0.559332	0.994877	0.5 0.5 AUC 0.90
	0.0800781	0.683402	0.5 0.5 AUC 0.91	0.559654	0.994877	0.5 0.5 AUC 0.90
	0.0810547	0.683402	0.5 0.5 AUC 0.91	0.559977	0.994877	0.5 0.5 AUC 0.90
	0.0810547	0.684426	0.5 0.5 AUC 0.91	0.5603	0.994877	0.5 0.5 AUC 0.90
	0.0820312	0.684426	0.5 0.5 AUC 0.91	0.560624	0.994877	0.5 0.5 AUC 0.90
	0.0820312	0.686475	0.5 0.5 AUC 0.91	0.560947	0.994877	0.5 0.5 AUC 0.90
	0.0859375	0.686475	0.5 0.5 AUC 0.91	0.561272	0.994877	0.5 0.5 AUC 0.90
	0.0859375	0.691598	0.5 0.5 AUC 0.91	0.561596	0.994877	0.5 0.5 AUC 0.90
	0.0869141	0.691598	0.5 0.5 AUC 0.91	0.561921	0.994877	0.5 0.5 AUC 0.90
	0.0869141	0.70082	0.5 0.5 AUC 0.91	0.562247	0.994877	0.5 0.5 AUC 0.90
	0.0888672	0.70082	0.5 0.5 AUC 0.91	0.562572	0.994877	0.5 0.5 AUC 0.90
	0.0888672	0.711066	0.5 0.5 AUC 0.91	0.562899	0.994877	0.5 0.5 AUC 0.90
	0.0917969	0.711066	0.5 0.5 AUC 0.91	0.563225	0.994877	0.5 0.5 AUC 0.90
	0.0917969	0.71209	0.5 0.5 AUC 0.91	0.563552	0.994877	0.5 0.5 AUC 0.90
	0.09375	0.71209	0.5 0.5 AUC 0.91	0.563879	0.994877	0.5 0.5 AUC 0.90
	0.09375	0.714139	0.5 0.5 AUC 0.91	0.564207	0.994877	0.5 0.5 AUC 0.90
	0.0947266	0.714139	0.5 0.5 AUC 0.91	0.564535	0.994877	0.5 0.5 AUC 0.90
	0.0947266	0.721311	0.5 0.5 AUC 0.91	0.564863	0.994877	0.5 0.5 AUC 0.90
	0.0957031	0.721311	0.5 0.5 AUC 0.91	0.565192	0.994877	0.5 0.5 AUC 0.90
	0.0957031	0.722336	0.5 0.5 AUC 0.91	0.565521	0.994877	0.5 0.5 AUC 0.90
	0.0966797	0.722336	0.5 0.5 AUC 0.91	0.565851	0.994877	0.5 0.5 AUC 0.90
	0.0966797	0.724385	0.5 0.5 AUC 0.91	0.566181	0.994877	0.5 0.5 AUC 0.90
	0.0976562	0.724385	0.5 0.5 AUC 0.91	0.566511	0.994877	0.5 0.5 AUC 0.90
	0.0976562	0.728484	0.5 0.5 AUC 0.91	0.566842	0.994877	0.5 0.5 AUC 0.90
	0.0996094	0.728484	0.5 0.5 AUC 0.91	0.567173	0.994877	0.5 0.5 AUC 0.90
	0.0996094	0.729508	0.5 0.5 AUC 0.91	0.567504	0.994877	0.5 0.5 AUC 0.90
	0.101562	0.729508	0.5 0.5 AUC 0.91	0.567836	0.994877	0.5 0.5 AUC 0.90
	0.101562	0.730533	0.5 0.5 AUC 0.91	0.568169	0.994877	0.5 0.5 AUC 0.90
	0.103516	0.730533	0.5 0.5 AUC 0.91	0.568501	0.994877	0.5 0.5 AUC 0.90
	0.103516	0.734631	0.5 0.5 AUC 0.91	0.568834	0.994877	0.5 0.5 AUC 0.90
	0.104492	0.734631	0.5 0.5 AUC 0.91	0.569168	0.994877	0.5 0.5 AUC 0.90
	0.104492	0.735656	0.5 0.5 AUC 0.91	0.569501	0.994877	0.5 0.5 AUC 0.90
	0.105469	0.735656	0.5 0.5 AUC 0.91	0.569836	0.994877	0.5 0.5 AUC 0.90
	0.105469	0.73668	0.5 0.5 AUC 0.91	0.57017	0.994877	0.5 0.5 AUC 0.90
	0.106445	0.73668	0.5 0.5 AUC 0.91	0.570505	0.994877	0.5 0.5 AUC 0.90
	0.106445	0.737705	0.5 0.5 AUC 0.91	0.570841	0.994877	0.5 0.5 AUC 0.90
	0.107422	0.737705	0.5 0.5 AUC 0.91	0.571176	0.994877	0.5 0.5 AUC 0.90
	0.107422	0.744877	0.5 0.5 AUC 0.91	0.571513	0.994877	0.5 0.5 AUC 0.90
	0.108398	0.744877	0.5 0.5 AUC 0.91	0.571849	0.994877	0.5 0.5 AUC 0.90
	0.108398	0.745902	0.5 0.5 AUC 0.91	0.572186	0.994877	0.5 0.5 AUC 0.90
	0.109375	0.745902	0.5 0.5 AUC 0.91	0.572524	0.994877	0.5 0.5 AUC 0.90
	0.109375	0.747951	0.5 0.5 AUC 0.91	0.572861	0.994877	0.5 0.5 AUC 0.90
	0.111328	0.747951	0.5 0.5 AUC 0.91	0.5732	0.994877	0.5 0.5 AUC 0.90
	0.111328	0.748975	0.5 0.5 AUC 0.91	0.572947	0.993852	0.5 0.5 AUC 0.90
	0.112305	0.748975	0.5 0.5 AUC 0.91	0.573286	0.993852	0.5 0.5 AUC 0.90
	0.112305	0.752049	0.5 0.5 AUC 0.91	0.573625	0.993852	0.5 0.5 AUC 0.90
	0.114258	0.752049	0.5 0.5 AUC 0.91	0.573964	0.993852	0.5 0.5 AUC 0.90
	0.114258	0.755123	0.5 0.5 AUC 0.91	0.574304	0.993852	0.5 0.5 AUC 0.90
	0.115234	0.755123	0.5 0.5 AUC 0.91	0.574645	0.993852	0.5 0.5 AUC 0.90
	0.115234	0.76332	0.5 0.5 AUC 0.91	0.574985	0.993852	0.5 0.5 AUC 0.90
	0.116211	0.76332	0.5 0.5 AUC 0.91	0.575326	0.993852	0.5 0.5 AUC 0.90
	0.116211	0.765369	0.5 0.5 AUC 0.91	0.575668	0.993852	0.5 0.5 AUC 0.90
	0.117188	0.765369	0.5 0.5 AUC 0.91	0.57601	0.993852	0.5 0.5 AUC 0.90
	0.117188	0.766393	0.5 0.5 AUC 0.91	0.576352	0.993852	0.5 0.5 AUC 0.90
	0.118164	0.766393	0.5 0.5 AUC 0.91	0.576694	0.993852	0.5 0.5 AUC 0.90
	0.118164	0.767418	0.5 0.5 AUC 0.91	0.577037	0.993852	0.5 0.5 AUC 0.90
	0.119141	0.767418	0.5 0.5 AUC 0.91	0.577381	0.993852	0.5 0.5 AUC 0.90
	0.119141	0.768443	0.5 0.5 AUC 0.91	0.577725	0.993852	0.5 0.5 AUC 0.90
	0.123047	0.768443	0.5 0.5 AUC 0.91	0.578069	0.993852	0.5 0.5 AUC 0.90
	0.123047	0.769467	0.5 0.5 AUC 0.91	0.578414	0.993852	0.5 0.5 AUC 0.90
	0.124023	0.769467	0.5 0.5 AUC 0.91	0.578759	0.993852	0.5 0.5 AUC 0.90
	0.124023	0.771516	0.5 0.5 AUC 0.91	0.579104	0.993852	0.5 0.5 AUC 0.90
	0.125	0.771516	0.5 0.5 AUC 0.91	0.57945	0.993852	0.5 0.5 AUC 0.90
	0.125	0.777664	0.5 0.5 AUC 0.91	0.579797	0.993852	0.5 0.5 AUC 0.90
	0.125977	0.777664	0.5 0.5 AUC 0.91	0.580144	0.993852	0.5 0.5 AUC 0.90
	0.125977	0.778689	0.5 0.5 AUC 0.91	0.580491	0.993852	0.5 0.5 AUC 0.90
	0.128906	0.778689	0.5 0.5 AUC 0.91	0.580838	0.993852	0.5 0.5 AUC 0.90
	0.128906	0.780738	0.5 0.5 AUC 0.91	0.581186	0.993852	0.5 0.5 AUC 0.90
	0.133789	0.780738	0.5 0.5 AUC 0.91	0.581535	0.993852	0.5 0.5 AUC 0.90
	0.133789	0.786885	0.5 0.5 AUC 0.91	0.581884	0.993852	0.5 0.5 AUC 0.90
	0.134766	0.786885	0.5 0.5 AUC 0.91	0.582233	0.993852	0.5 0.5 AUC 0.90
	0.134766	0.78791	0.5 0.5 AUC 0.91	0.582583	0.993852	0.5 0.5 AUC 0.90
	0.135742	0.78791	0.5 0.5 AUC 0.91	0.582933	0.993852	0.5 0.5 AUC 0.90
	0.135742	0.789959	0.5 0.5 AUC 0.91	0.583283	0.993852	0.5 0.5 AUC 0.90
	0.138672	0.789959	0.5 0.5 AUC 0.91	0.583634	0.993852	0.5 0.5 AUC 0.90
	0.138672	0.793033	0.5 0.5 AUC 0.91	0.583986	0.993852	0.5 0.5 AUC 0.90
	0.140625	0.793033	0.5 0.5 AUC 0.91	0.584337	0.993852	0.5 0.5 AUC 0.90
	0.140625	0.795082	0.5 0.5 AUC 0.91	0.58469	0.993852	0.5 0.5 AUC 0.90
	0.141602	0.795082	0.5 0.5 AUC 0.91	0.585042	0.993852	0.5 0.5 AUC 0.90
	0.141602	0.796107	0.5 0.5 AUC 0.91	0.585395	0.993852	0.5 0.5 AUC 0.90
	0.142578	0.796107	0.5 0.5 AUC 0.91	0.585749	0.993852	0.5 0.5 AUC 0.90
	0.142578	0.798156	0.5 0.5 AUC 0.91	0.586103	0.993852	0.5 0.5 AUC 0.90
	0.144531	0.798156	0.5 0.5 AUC 0.91	0.586457	0.993852	0.5 0.5 AUC 0.90
	0.144531	0.802254	0.5 0.5 AUC 0.91	0.586812	0.993852	0.5 0.5 AUC 0.90
	0.145508	0.802254	0.5 0.5 AUC 0.91	0.587167	0.993852	0.5 0.5 AUC 0.90
	0.145508	0.803279	0.5 0.5 AUC 0.91	0.587523	0.993852	0.5 0.5 AUC 0.90
	0.146484	0.803279	0.5 0.5 AUC 0.91	0.587879	0.993852	0.5 0.5 AUC 0.90
	0.146484	0.809426	0.5 0.5 AUC 0.91	0.588235	0.993852	0.5 0.5 AUC 0.90
	0.148438	0.809426	0.5 0.5 AUC 0.91	0.588592	0.993852	0.5 0.5 AUC 0.90
	0.148438	0.810451	0.5 0.5 AUC 0.91	0.58895	0.993852	0.5 0.5 AUC 0.90
	0.150391	0.810451	0.5 0.5 AUC 0.91	0.589307	0.993852	0.5 0.5 AUC 0.90
	0.150391	0.8125	0.5 0.5 AUC 0.91	0.589666	0.993852	0.5 0.5 AUC 0.90
	0.151367	0.8125	0.5 0.5 AUC 0.91	0.590024	0.993852	0.5 0.5 AUC 0.90
	0.151367	0.815574	0.5 0.5 AUC 0.91	0.590383	0.993852	0.5 0.5 AUC 0.90
	0.15625	0.815574	0.5 0.5 AUC 0.91	0.590743	0.993852	0.5 0.5 AUC 0.90
	0.15625	0.817623	0.5 0.5 AUC 0.91	0.591103	0.993852	0.5 0.5 AUC 0.90
	0.158203	0.817623	0.5 0.5 AUC 0.91	0.591463	0.993852	0.5 0.5 AUC 0.90
	0.158203	0.818648	0.5 0.5 AUC 0.91	0.591824	0.993852	0.5 0.5 AUC 0.90
	0.160156	0.818648	0.5 0.5 AUC 0.91	0.591575	0.992828	0.5 0.5 AUC 0.90
	0.160156	0.820697	0.5 0.5 AUC 0.91	0.591936	0.992828	0.5 0.5 AUC 0.90
	0.163086	0.820697	0.5 0.5 AUC 0.91	0.592298	0.992828	0.5 0.5 AUC 0.90
	0.163086	0.82377	0.5 0.5 AUC 0.91	0.592661	0.992828	0.5 0.5 AUC 0.90
	0.165039	0.82377	0.5 0.5 AUC 0.91	0.593023	0.992828	0.5 0.5 AUC 0.90
	0.165039	0.827869	0.5 0.5 AUC 0.91	0.593386	0.992828	0.5 0.5 AUC 0.90
	0.166992	0.827869	0.5 0.5 AUC 0.91	0.59375	0.992828	0.5 0.5 AUC 0.90
	0.166992	0.828893	0.5 0.5 AUC 0.91	0.594114	0.992828	0.5 0.5 AUC 0.90
	0.167969	0.828893	0.5 0.5 AUC 0.91	0.594479	0.992828	0.5 0.5 AUC 0.90
	0.167969	0.829918	0.5 0.5 AUC 0.91	0.594843	0.992828	0.5 0.5 AUC 0.90
	0.169922	0.829918	0.5 0.5 AUC 0.91	0.595209	0.992828	0.5 0.5 AUC 0.90
	0.169922	0.830943	0.5 0.5 AUC 0.91	0.595575	0.992828	0.5 0.5 AUC 0.90
	0.172852	0.830943	0.5 0.5 AUC 0.91	0.595941	0.992828	0.5 0.5 AUC 0.90
	0.172852	0.831967	0.5 0.5 AUC 0.91	0.596308	0.992828	0.5 0.5 AUC 0.90
	0.173828	0.831967	0.5 0.5 AUC 0.91	0.596675	0.992828	0.5 0.5 AUC 0.90
	0.173828	0.834016	0.5 0.5 AUC 0.91	0.597043	0.992828	0.5 0.5 AUC 0.90
	0.174805	0.834016	0.5 0.5 AUC 0.91	0.597411	0.992828	0.5 0.5 AUC 0.90
	0.174805	0.835041	0.5 0.5 AUC 0.91	0.597779	0.992828	0.5 0.5 AUC 0.90
	0.180664	0.835041	0.5 0.5 AUC 0.91	0.598148	0.992828	0.5 0.5 AUC 0.90
	0.180664	0.83709	0.5 0.5 AUC 0.91	0.598518	0.992828	0.5 0.5 AUC 0.90
	0.181641	0.83709	0.5 0.5 AUC 0.91	0.598888	0.992828	0.5 0.5 AUC 0.90
	0.181641	0.838115	0.5 0.5 AUC 0.91	0.599258	0.992828	0.5 0.5 AUC 0.90
[truncated: 5,829 more rows]

## Sheet: Figure 4
Figure 4a	Transfer learning to m7G								Figure 4b	Transfer learning to hm5C								Figure 4C	Transfer learning to Pseudouridine								Figure 4d	Transfer learning to Inosine
[truncated: 1,935 more rows]

[truncated: 14 more sheets: Figure 5, Figure 6, Supplementary Figure 1, Supplementary Figure 2, Supplementary Figure 4, Supplementary Figure 5, Supplementary Figure 6, Supplementary Figure 7, Supplementary Figure 8, Supplementary Figure 9, Supplementary Figure 11, Supplementary Figure 12, Supplementary Figure 14, Supplementary Figure 15]
